# Supplementary material for: Cyclase-associated protein (CAP) inhibits inverted formin 2 (INF2) to induce dendritic spine maturation
Source: Cell Mol Life Sci. 2024 Aug 18;81(1):353. doi: 10.1007/s00018-024-05393-y (PMC11335277; doi:10.1007/s00018-024-05393-y)
Supplement: Supplementary file 1 — Supplementary file1 Table S1. Complete list of proteins identified by mass spectrometry in hippocampal lysates from E18.5, P10 and P40 C57BL/6N mice (XLSX 1485 KB) [file 18_2024_5393_MOESM1_ESM.xlsx]

## Sheet: HIP_E18-P10-P40
							Normalized log2 LFQ																		p-value (Student's t-test)			Adjusted p-value (Benjamini-Hochberg)
	Number	T: UniProt names	T: T: Protein IDs	T: T: Majority protein Ids	T: ENSP	T: Gene name	E18-HIP-1	E18-HIP-2	E18-HIP-3	E18-HIP-4	E18-HIP-AVERAGE	E18-HIP-ST.DEV	P10-HIP-1	P10-HIP-2	P10-HIP-3	P10-HIP-4	P10-HIP-AVERAGE	P10-HIP-ST.DEV	P40-HIP-1	P40-HIP-2	P40-HIP-3	P40-HIP-4	P40-HIP-AVERAGE	P40-HIP-ST.DEV	E18-P10	E18-P40	P10-P40	E18-P10	E18-P40	P10-P40	C: Protein name	N: N: Peptides	N: N: Unique peptides	N: N: Sequence coverage [%]	N: N: Unique sequence coverage [%]	N: N: Mol. weight [kDa]
1	2009	HMCS1_MOUSE	Q8JZK9	Q8JZK9	ENSMUSP00000136944	Hmgcs1	1.45114	1.27654	1.28506	1.25335	1.31652	0.0907411	1.03496	1.06363	0.991818	0.975396	1.01645	0.0402524	-0.183028	-0.117537	-0.176419	-0.131361	-0.152086	0.0325202	0.00092684	8.29083e-08	7.89336e-09	0.00857013	4.96286e-06	2.69322e-05	Hydroxymethylglutaryl-CoA synthase. cytoplasmic	27	25	59.4	56.9	57568
2	188	IDH3A_MOUSE	Q9D6R2	Q9D6R2	ENSMUSP00000127526	Idh3a	-0.353878	-0.112857	0.0747451	0.264839	-0.0317878	0.264355	1.09765	1.03311	1.05798	1.08919	1.06948	0.02965	1.85811	1.90637	1.87395	1.86335	1.87545	0.0216426	0.000168048	7.07813e-06	9.33878e-09	0.00437693	5.36679e-05	1.5932e-05	Isocitrate dehydrogenase [NAD] subunit alpha. mitochondrial	26	26	52.2	52.2	39638
3	752	FAS_MOUSE	P19096	P19096	ENSMUSP00000052872	Fasn	1.79093	1.84071	1.64549	1.5988	1.71898	0.115239	1.51111	1.57444	1.54886	1.52724	1.54041	0.0274535	0.835186	0.87863	0.8559	0.84572	0.853859	0.0185536	0.0235566	5.92742e-06	1.32076e-08	0.0547142	4.95695e-05	1.50214e-05	[Acyl-carrier-protein] S-acetyltransferase;[Acyl-carrier-protein] S-malonyltransferase;3-hydroxyacyl-[acyl-carrier-protein] dehydratase;3-oxoacyl-[acyl-carrier-protein] reductase;3-oxoacyl-[acyl-carrier-protein] synthase;Enoyl-[acyl-carrier-protein] reductase;Fatty acid synthase;Oleoyl-[acyl-carrier-protein] hydrolase	126	126	55.3	55.3	27243
4	597	FABP7_MOUSE	P51880	P51880	ENSMUSP00000020024	Fabp7	2.65888	2.82713	2.71578	2.63956	2.71034	0.0843145	2.7471	2.83264	2.87086	2.82142	2.818	0.0517929	0.978363	1.07005	1.14394	1.02818	1.05513	0.0700701	0.0724385	8.75215e-08	1.52318e-08	0.119864	5.14868e-06	1.29927e-05	Fatty acid-binding protein. brain	13	13	88.6	88.6	14893
5	2111	PRRT3_MOUSE	Q6PE13	Q6PE13	ENSMUSP00000098620	Prrt3	-0.56409	-0.842446	-1.075	-1.23839	-0.929979	0.293076	-1.51843	-1.38585	-1.38462	-1.40164	-1.42264	0.0643308	-0.225728	-0.212571	-0.217063	-0.211424	-0.216697	0.006494	0.016743	0.0028047	2.47736e-08	0.0424107	0.00430483	1.69055e-05	Proline-rich transmembrane protein 3	9	9	17.2	17.2	10122
6	235	DLDH_MOUSE	O08749	O08749	ENSMUSP00000106481	Dld	1.24172	1.26632	1.0669	1.07619	1.16278	0.105897	1.19311	1.17443	1.19456	1.20239	1.19112	0.0118537	1.72958	1.69764	1.70562	1.66415	1.69925	0.0270517	0.613941	6.43635e-05	4.01359e-08	0.674861	0.000200923	2.28239e-05	Dihydrolipoyl dehydrogenase. mitochondrial	32	32	72.5	72.5	54272
7	650	IP3KA_MOUSE	Q8R071	Q8R071	ENSMUSP00000028758	Itpka	-0.569504	-0.754352	-0.763691	-1.02776	-0.778826	0.188511	-0.479569	-0.516309	-0.469749	-0.329854	-0.44887	0.0818353	0.993305	0.956537	0.983862	0.976097	0.97745	0.0156172	0.0183411	1.57338e-06	4.13287e-08	0.0456455	2.37538e-05	2.01448e-05	Inositol-trisphosphate 3-kinase A	28	27	58.8	58.8	50934
8	1993	CTND1_MOUSE	P30999	P30999	ENSMUSP00000042543;ENSMUSP00000064518;ENSMUSP00000065252;ENSMUSP00000107320;ENSMUSP00000107326;ENSMUSP00000141166	Ctnnd1	0.819025	0.965013	0.633235	0.72384	0.785278	0.141816	0.326685	0.264058	0.296741	0.313045	0.300132	0.0269853	-0.133405	-0.135095	-0.140881	-0.1355	-0.13622	0.00323684	0.00052746	1.28041e-05	6.06548e-08	0.00659228	7.4425e-05	2.58693e-05	Catenin delta-1	31	30	41.9	4.1	10492
9	549	TSN2_MOUSE	Q922J6	Q922J6	ENSMUSP00000029451	Tspan2	-0.566566	-0.772128	-1.08244	-1.18197	-0.900775	0.28303	-1.26732	-1.25135	-1.55284	-1.34409	-1.3539	0.138667	1.16903	1.17361	0.997845	1.11984	1.11508	0.0818601	0.0282271	9.46363e-06	7.98286e-08	0.0609948	6.30662e-05	3.02639e-05	Tetraspanin-2	3	3	13.1	13.1	24181
10	1238	SPN90_MOUSE	Q9ESJ4	Q9ESJ4	ENSMUSP00000035218	Nckipsd	-0.635529	-0.547443	-0.782386	-1.18637	-0.787932	0.282752	-1.50045	-1.40253	-1.57	-1.70409	-1.54426	0.126775	0.466761	0.416189	0.415475	0.432223	0.432662	0.0240116	0.00276179	0.000135686	8.01769e-08	0.0143428	0.00034472	2.73564e-05	NCK-interacting protein with SH3 domain	25	25	38.1	38.1	78572
11	675	MARE1_MOUSE	Q61166	Q61166	ENSMUSP00000028981	Mapre1	2.06313	2.15509	1.91735	1.88872	2.00607	0.125307	1.79139	1.73402	1.78136	1.74057	1.76183	0.0287541	0.901726	0.984507	0.988128	0.91648	0.94771	0.0450091	0.00897293	3.93112e-06	8.26756e-08	0.0285062	3.87659e-05	2.56445e-05	Microtubule-associated protein RP/EB family member 1	30	27	84.7	84.7	30016
12	371	KPCB_MOUSE	P68404	P68404	ENSMUSP00000064812;ENSMUSP00000070019;ENSMUSP00000138788	Prkcb	-0.230095	-0.715222	-0.656025	-0.427932	-0.507318	0.222481	0.762666	0.842484	0.808924	0.811144	0.806305	0.0328816	1.36028	1.4078	1.39489	1.40954	1.39313	0.0228514	2.37207e-05	2.6544e-06	1.0453e-07	0.00252922	3.10164e-05	2.97213e-05	Protein kinase C beta type	34	28	45.6	39.8	7675
13	638	RL27_MOUSE	P61358	P61358	ENSMUSP00000090305;ENSMUSP00000095287;ENSMUSP00000102870	Rpl27	2.3239	2.04894	1.95619	1.86692	2.04899	0.197768	1.57201	1.61718	1.60648	1.56123	1.58923	0.0268284	0.961348	1.00704	1.03463	0.972165	0.993794	0.0334827	0.00366375	4.33184e-05	1.4466e-07	0.0168473	0.000154605	3.79676e-05	60S ribosomal protein L27	12	12	60.3	60.3	15798
14	177	TENR_MOUSE	Q8BYI9	Q8BYI9	ENSMUSP00000107298;ENSMUSP00000141553	Tnr	-0.496138	-1.45457	-1.65749	-2.09571	-1.42598	0.675169	0.0239022	0.138184	0.325653	0.136289	0.156007	0.125084	1.9504	1.90732	1.84559	1.8926	1.89898	0.0432279	0.00366199	6.38959e-05	1.9759e-07	0.0168619	0.000200196	4.81555e-05	Tenascin-R	44	44	39.2	39.2	14959
15	205	AT1B2_MOUSE	P14231	P14231	ENSMUSP00000047353	Atp1b2	-0.0550508	0.26303	-0.03666	0.164552	0.0839677	0.155386	1.29678	1.30272	1.35939	1.28814	1.31176	0.0323158	1.80408	1.85288	1.8095	1.81367	1.82003	0.0222471	4.61091e-06	5.58129e-07	2.17924e-07	0.00157324	1.36024e-05	4.95705e-05	Sodium/potassium-transporting ATPase subunit beta-2	14	14	43.8	43.8	33344
16	393	RL18_MOUSE	P35980	P35980	ENSMUSP00000072320;ENSMUSP00000103365	Rpl18	2.80387	2.54479	2.62495	2.31191	2.57138	0.204084	2.10303	2.07265	2.0426	2.00699	2.05632	0.0411103	1.35236	1.35971	1.42297	1.35857	1.3734	0.0332025	0.00258273	2.48577e-05	2.21153e-07	0.0137692	0.000106819	4.71608e-05	60S ribosomal protein L18	15	15	50.5	50.5	21644
17	249	SSDH_MOUSE	Q8BWF0	Q8BWF0	ENSMUSP00000040591	Aldh5a1	-0.401049	0.128422	-0.140794	0.0266996	-0.0966803	0.231286	0.996278	0.931115	1.05376	1.00861	0.99744	0.0506512	1.6467	1.66983	1.67615	1.68016	1.66821	0.0149597	9.06171e-05	5.05862e-06	2.45263e-07	0.00355386	4.49479e-05	4.92258e-05	Succinate-semialdehyde dehydrogenase. mitochondrial	32	32	63.5	63.5	55968
18	1184	C1QB_MOUSE	P14106	P14106	ENSMUSP00000040246	C1qb	-0.72838	-0.391101	-0.697872	-1.05186	-0.717303	0.270084	-1.14546	-1.20831	-1.38524	-1.3739	-1.27823	0.119889	0.407946	0.45704	0.469156	0.584086	0.479557	0.074542	0.00900489	0.000141044	2.75972e-07	0.0285811	0.000355422	5.23119e-05	Complement C1q subcomponent subunit B	4	4	18.2	18.2	26717
19	1276	TB10B_MOUSE	Q8BHL3	Q8BHL3	ENSMUSP00000113307	Tbc1d10b	0.129346	-0.207646	0.197957	-0.506533	-0.0967191	0.325674	-0.301275	-0.299077	-0.213757	-0.214002	-0.257028	0.0498312	0.379856	0.393357	0.429988	0.374186	0.394347	0.0250843	0.368062	0.023799	4.04513e-07	0.439408	0.0293891	7.2642e-05	TBC1 domain family member 10B	20	20	31.6	31.6	87274
20	665	CXA1_MOUSE	P23242	P23242	ENSMUSP00000064536	Gja1	-0.166792	-0.675071	-0.938207	-1.13868	-0.729687	0.420551	-0.752476	-0.729636	-0.532811	-0.582257	-0.649295	0.108264	0.891641	1.08132	0.898691	0.971948	0.960899	0.0881071	0.723919	0.000222956	4.34619e-07	0.775027	0.000512619	7.4146e-05	Gap junction alpha-1 protein	14	14	35.3	35.3	43004
21	1293	E9Q6P5_MOUSE	E9Q6P5	E9Q6P5	ENSMUSP00000052107	Ttc7b	-0.55384	-0.756929	-0.679716	-1.09725	-0.771933	0.232469	-1.13419	-1.14332	-0.899794	-1.00957	-1.04672	0.115398	0.323203	0.3683	0.41175	0.432538	0.383948	0.0485412	0.0785533	6.75133e-05	4.59544e-07	0.127327	0.000206782	7.4665e-05		23	23	32.3	32.3	94202
22	872	MYADM_MOUSE	O35682	O35682	ENSMUSP00000094505;ENSMUSP00000131318;ENSMUSP00000137764	Myadm	-0.398981	-0.527026	-0.648781	-1.15372	-0.682127	0.330525	-1.20575	-1.32351	-1.17508	-1.42842	-1.28319	0.116049	0.852437	0.806213	0.758316	0.547367	0.741083	0.13474	0.013943	0.000207079	4.70286e-07	0.0374889	0.000485269	7.29371e-05	Myeloid-associated differentiation marker	5	5	24.4	24.4	35284
23	605	SRSF7_MOUSE	Q8BL97	Q8BL97	ENSMUSP00000070983	Srsf7	2.37717	2.11315	1.96852	1.96467	2.10587	0.193614	1.61723	1.58316	1.61359	1.55669	1.59267	0.0284363	1.07334	1.00791	1.00862	1.08298	1.04321	0.0405442	0.00192895	3.84138e-05	5.47674e-07	0.0118587	0.000141695	8.12462e-05	Serine/arginine-rich splicing factor 7	10	9	3	3	30817
24	1855	ACO11_MOUSE	Q8VHQ9	Q8VHQ9	ENSMUSP00000099823	Acot11	-0.434169	-0.754103	-0.746003	-1.13055	-0.766207	0.284929	-1.26679	-1.52949	-1.48202	-1.4358	-1.42853	0.114405	0.00264409	-0.0413332	-0.00996854	-0.113495	-0.0405381	0.0520338	0.00501414	0.0024261	5.62995e-07	0.0201511	0.0037937	8.00391e-05	Acyl-coenzyme A thioesterase 11	10	10	23.9	23.9	67354
25	274	NDUV1_MOUSE	Q91YT0	Q91YT0	ENSMUSP00000042967	Ndufv1	0.821599	0.662505	0.600698	0.678254	0.690764	0.0934249	1.0493	1.00958	1.04167	1.03534	1.03397	0.017232	1.63496	1.52946	1.5763	1.62288	1.5909	0.0481415	0.000356397	2.53391e-06	6.11238e-07	0.00555263	3.05502e-05	8.34218e-05	NADH dehydrogenase [ubiquinone] flavoprotein 1. mitochondrial	31	31	67.9	67.9	50834
26	581	MMSA_MOUSE	Q9EQ20	Q9EQ20	ENSMUSP00000082288	Aldh6a1	0.281452	0.391297	0.328114	0.403558	0.351105	0.0569995	0.727387	0.668685	0.716784	0.726703	0.70989	0.027894	1.05646	1.10154	1.07639	1.06577	1.07504	0.0194527	2.86261e-05	3.4033e-07	6.6518e-07	0.00250442	1.07519e-05	8.72921e-05	Methylmalonate-semialdehyde dehydrogenase [acylating]. mitochondrial	23	23	52.5	52.5	57915
27	979	YBOX1_MOUSE	P62960	P62960	ENSMUSP00000078589	Ybx1	2.71305	2.70899	2.50987	2.48087	2.60319	0.12508	2.49459	2.34404	2.66798	2.47776	2.49609	0.132918	0.555217	0.708187	0.513547	0.76831	0.636315	0.121432	0.285035	4.95821e-07	8.3676e-07	0.355461	1.29141e-05	0.000105742	Nuclease-sensitive element-binding protein 1	21	14	71.7	64.3	3573
28	905	PA2G4_MOUSE	P50580	P50580	ENSMUSP00000026425	Pa2g4	2.11255	1.88492	1.91481	1.75118	1.91587	0.149183	1.44323	1.3981	1.35574	1.38935	1.39661	0.0360476	0.72299	0.643884	0.776845	0.681742	0.706365	0.0570202	0.000508694	5.22411e-06	8.85416e-07	0.00645228	4.59399e-05	0.000107894	Proliferation-associated protein 2G4	28	28	60.7	60.7	43698
29	447	RL22_MOUSE	P67984	P67984	ENSMUSP00000099480;ENSMUSP00000118787;ENSMUSP00000140276	Rpl22	2.32732	2.14625	2.21781	1.92307	2.15361	0.170785	1.9123	1.85363	1.98694	1.9427	1.92389	0.0559775	1.24744	1.29591	1.27868	1.31506	1.28427	0.028698	0.0431184	5.66237e-05	9.18952e-07	0.0823279	0.000183476	0.000108119	60S ribosomal protein L22	10	8	69.5	62.5	14759
30	1022	ELMO2_MOUSE	Q8BHL5	Q8BHL5	ENSMUSP00000071619;ENSMUSP00000073691;ENSMUSP00000091887;ENSMUSP00000099377;ENSMUSP00000099380	Elmo2	-0.318523	-0.246549	-0.692731	-0.57994	-0.459436	0.211444	-0.10895	-0.260729	-0.17364	-0.119355	-0.165668	0.069431	0.602263	0.592112	0.632145	0.561526	0.597012	0.0291274	0.0385406	6.13621e-05	9.39849e-07	0.076144	0.000194942	0.000106892	Engulfment and cell motility protein 2	24	19	38.4	33.3	83886
31	869	KI21A_MOUSE;KIF7_MOUSE	Q9QXL2;B7ZNG0	Q9QXL2	ENSMUSP00000085985;ENSMUSP00000104910;ENSMUSP00000104911	Kif21a;Kif7	0.637158	0.174807	0.234047	-0.056392	0.247405	0.288472	-0.136917	-0.20159	-0.0367359	-0.0965302	-0.117943	0.069306	0.74339	0.692032	0.814465	0.729554	0.744861	0.0512255	0.0489264	0.0145716	1.00743e-06	0.0901874	0.018642	0.000110883	Kinesin-like protein KIF21A;Kinesin-like protein KIF7	59	53	40.2	37.1	18653
32	2432	SRPRB_MOUSE	P47758	P47758	ENSMUSP00000035157	Srprb	0.710163	0.719738	0.467966	0.431397	0.582316	0.153929	0.03985	0.0502382	-0.0137156	-0.0176263	0.0146866	0.0353456	-0.508961	-0.485837	-0.4826	-0.428312	-0.476427	0.0341576	0.000366595	1.05586e-05	1.0194e-06	0.00568555	6.7338e-05	0.000108694	Signal recognition particle receptor subunit beta	10	10	40.9	40.9	29579
33	1802	DEK_MOUSE	Q7TNV0	Q7TNV0	ENSMUSP00000021807	Dek	1.8451	1.45888	1.499	1.28438	1.52184	0.234783	0.724013	0.645968	0.6968	0.668343	0.683781	0.0339425	-0.0571332	-0.0144751	-0.0023342	0.0851858	0.0028108	0.0597333	0.00040258	1.57304e-05	1.06892e-06	0.00602458	8.23191e-05	0.00011052	Protein DEK	16	16	33.9	33.9	43158
34	49	ENOG_MOUSE	P17183	P17183	ENSMUSP00000004378	Eno2	-0.295506	-0.98059	-1.64062	-1.49417	-1.10272	0.608025	0.984085	0.926593	1.17055	1.18131	1.06564	0.129579	2.6165	2.62911	2.71028	2.4958	2.61292	0.0884474	0.000431509	1.94035e-05	1.10097e-06	0.00596077	9.22071e-05	0.000110486	Gamma-enolase	48	40	92.4	83.9	47296
35	539	RS3_MOUSE	P62908	P62908	ENSMUSP00000032998	Rps3	2.28196	2.28791	2.10922	2.08928	2.1921	0.107538	1.69552	1.67403	1.69568	1.77061	1.70896	0.0423406	1.06882	1.15895	1.14863	1.14063	1.12926	0.040984	0.000159176	1.62376e-06	1.11752e-06	0.00427645	2.38805e-05	0.000108942	40S ribosomal protein S3	32	32	87.2	87.2	26674
36	185	NDUS1_MOUSE	Q91VD9	Q91VD9	ENSMUSP00000027111;ENSMUSP00000126621	Ndufs1	0.723776	0.983201	0.799116	0.993598	0.874923	0.13466	1.28835	1.19372	1.26144	1.30639	1.26247	0.0494185	1.91782	1.92364	1.84068	1.86679	1.88723	0.0401916	0.00165824	7.00431e-06	1.13764e-06	0.0108597	5.38259e-05	0.000107823	NADH-ubiquinone oxidoreductase 75 kDa subunit. mitochondrial	50	50	72.5	72.5	79776
37	239	MOBP_MOUSE	Q9D2P8	Q9D2P8	ENSMUSP00000071084;ENSMUSP00000091287;ENSMUSP00000107254;ENSMUSP00000134410	Mobp	-0.653741	-0.394341	-1.06616	-1.16253	-0.819192	0.359047	-1.07089	-1.56926	-1.83923	-1.5999	-1.51982	0.322703	1.68446	1.76513	1.59383	1.72334	1.69169	0.0730833	0.0272409	9.37791e-06	1.21015e-06	0.059734	6.29871e-05	0.000111596	Myelin-associated oligodendrocyte basic protein	8	8	48.2	48.2	19197
38	2854	TP53B_MOUSE	P70399	P70399		Tp53bp1	1.29657	1.10136	1.06127	0.975996	1.1088	0.135658	0.271105	0.331346	0.162578	0.194423	0.239863	0.0761209	-0.848587	-1.0442	-0.892606	-0.854391	-0.909947	0.0916104	3.06868e-05	2.92167e-07	1.24973e-06	0.00249294	1.01722e-05	0.000112213	Tumor suppressor p53-binding protein 1	44	44	32.6	32.6	21273
39	528	RS20_MOUSE	P60867	P60867	ENSMUSP00000120528	Rps20	2.30648	2.22641	2.12819	1.9908	2.16297	0.135985	1.87997	1.83295	1.81404	1.82215	1.83728	0.0294974	1.05253	1.13659	1.21288	1.15394	1.13898	0.0662445	0.00339164	1.00695e-05	1.26812e-06	0.0162532	6.54421e-05	0.000110944	40S ribosomal protein S20	9	9	56.3	56.3	13373
40	2631	SSRP1_MOUSE	Q08943	Q08943	ENSMUSP00000076971;ENSMUSP00000127058	Ssrp1	1.44654	1.11791	1.13277	1.05465	1.18797	0.175678	0.194376	0.319923	0.143849	0.177607	0.208939	0.0769155	-0.69687	-0.654949	-0.740407	-0.618526	-0.677688	0.0526585	5.14404e-05	9.16498e-07	1.36403e-06	0.00292525	1.75679e-05	0.000116352	FACT complex subunit SSRP1	34	33	4.1	4.1	80859
41	355	VATL_MOUSE	P63082	P63082	ENSMUSP00000024932;ENSMUSP00000111059	Atp6v0c	-0.428779	-0.660293	-1.26888	-0.979285	-0.834309	0.367245	0.211071	0.379029	0.385909	0.271998	0.312002	0.0851318	1.36759	1.36579	1.43633	1.53771	1.42685	0.080871	0.00089851	2.0054e-05	1.37869e-06	0.00846883	9.43781e-05	0.000114734	V-type proton ATPase 16 kDa proteolipid subunit	5	5	79.4	79.4	15808
42	2496	HMGB3_MOUSE	O54879	O54879	ENSMUSP00000015361;ENSMUSP00000086260;ENSMUSP00000110229;ENSMUSP00000110232	Hmgb3	2.1656	1.95044	1.97257	1.86883	1.98936	0.125679	1.32281	1.70213	1.49229	1.31221	1.45736	0.182853	-0.667448	-0.576716	-0.536109	-0.405276	-0.546387	0.108924	0.00301475	8.25461e-08	1.44951e-06	0.0151716	5.02942e-06	0.000117755	High mobility group protein B3	25	23	6.6	61.5	2301
43	1717	SCRN3_MOUSE	Q3TMH2	Q3TMH2	ENSMUSP00000088320	Scrn3	-0.703828	-0.672028	-0.937858	-0.959781	-0.818374	0.151449	-1.23835	-1.416	-1.1871	-1.39846	-1.30998	0.114453	0.0523141	0.0801301	0.19107	-0.0328161	0.0726744	0.0924045	0.00205566	5.64589e-05	1.4632e-06	0.0121981	0.00018329	0.000116103	Secernin-3	13	13	34.4	34.4	47661
44	2069	MP2K2_MOUSE	Q63932	Q63932	ENSMUSP00000121111	Map2k2	0.560193	0.537241	0.281398	0.243385	0.405554	0.166301	0.180899	0.182481	0.202456	0.124842	0.17267	0.03336	-0.166118	-0.181957	-0.208871	-0.204226	-0.190293	0.0199433	0.0334665	0.000387629	1.52048e-06	0.0684579	0.000798666	0.000117906	Dual specificity mitogen-activated protein kinase kinase 2	19	13	57.1	45.4	44402
45	139	CY1_MOUSE	Q9D0M3	Q9D0M3	ENSMUSP00000023210	Cyc1	1.48721	1.57618	1.25533	1.32876	1.41187	0.146159	1.5114	1.55554	1.61415	1.55871	1.55995	0.0420939	2.03072	2.02335	2.09136	2.06889	2.05358	0.0321348	0.0994503	0.000138059	1.5374e-06	0.152437	0.00034919	0.000116569	Cytochrome c1. heme protein. mitochondrial	17	17	62.5	62.5	35327
46	1852	CATA_MOUSE	P24270	P24270	ENSMUSP00000028610	Cat	1.01141	1.11522	0.898842	0.879961	0.976358	0.109259	0.973168	1.10859	0.977959	0.937723	0.99936	0.0749986	-0.101655	0.0809395	-0.0945311	-0.0373797	-0.0381565	0.0844484	0.74034	6.24162e-06	1.67587e-06	0.788895	5.11933e-05	0.000124306	Catalase	33	33	69.3	69.3	59795
47	1670	EIF3G_MOUSE	Q9Z1D1	Q9Z1D1	ENSMUSP00000004206	Eif3g	1.17449	1.03627	1.05231	0.908259	1.04283	0.108896	0.721216	0.78011	0.736513	0.662427	0.725066	0.0486462	0.0583697	0.0913353	0.123753	0.167356	0.110203	0.0465215	0.00178055	4.15067e-06	1.73235e-06	0.0112504	4.01193e-05	0.000125761	Eukaryotic translation initiation factor 3 subunit G	15	15	4.5	4.5	35638
48	124	ATPG_MOUSE	Q91VR2	Q91VR2	ENSMUSP00000110547	Atp5c1	2.0438	1.86748	1.79137	1.6672	1.84247	0.157577	1.71886	1.66847	1.74097	1.75977	1.72201	0.0394204	2.08312	2.1111	2.09342	2.10014	2.09695	0.0117511	0.188577	0.018114	1.75485e-06	0.253517	0.0227727	0.00012474	ATP synthase subunit gamma. mitochondrial	26	26	63.1	63.1	32886
49	1527	COPG1_MOUSE	Q9QZE5	Q9QZE5	ENSMUSP00000109237	Copg1	0.945968	1.07788	0.883424	0.854542	0.940455	0.0992488	0.792369	0.924571	0.808886	0.79176	0.829397	0.0639436	0.202353	0.201044	0.238712	0.179803	0.205478	0.0244484	0.108955	7.079e-06	1.75589e-06	0.163985	5.35555e-05	0.000122268	Coatomer subunit gamma-1	31	29	45.8	43.5	97512
50	459	RLA0_MOUSE	P14869	P14869	ENSMUSP00000083705	Rplp0	2.01462	2.19886	1.90986	2.03899	2.04058	0.119468	1.70798	1.79374	1.81794	1.82093	1.78515	0.0528675	1.23908	1.27934	1.28453	1.25023	1.2633	0.0221001	0.00788839	1.3994e-05	1.76351e-06	0.0264133	7.77648e-05	0.000120342	60S acidic ribosomal protein P0	18	18	54.3	54.3	34216
51	3076	RPAP3_MOUSE	Q9D706	Q9D706	ENSMUSP00000023104	Rpap3	0.491635	0.0414727	0.228325	-0.0398338	0.1804	0.235915	-0.313856	-0.396776	-0.362521	-0.465095	-0.384562	0.0635606	-1.28581	-1.18613	-1.22399	-1.13127	-1.2068	0.0649849	0.00359787	2.81888e-05	1.83583e-06	0.0167934	0.000115324	0.000122821	RNA polymerase II-associated protein 3	16	16	30.3	30.3	74095
52	989	AOFB_MOUSE	Q8BW75	Q8BW75	ENSMUSP00000040550	Maob	-0.220469	-0.750775	-0.831005	-1.08607	-0.722081	0.363682	-0.675031	-0.7195	-0.468431	-0.642675	-0.626409	0.109927	0.596878	0.710807	0.688752	0.52495	0.630347	0.0858558	0.632477	0.000352906	1.87864e-06	0.691893	0.00074328	0.000123268	Amine oxidase [flavin-containing] B	24	23	53.1	49.2	58557
53	202	SODM_MOUSE	P09671	P09671	ENSMUSP00000007012	Sod2	0.225806	-0.150554	0.359277	0.231362	0.166473	0.220159	1.05229	0.984563	1.00971	1.05024	1.0242	0.0329051	1.89058	1.89141	1.84118	1.71164	1.8337	0.0846985	0.000250249	7.8283e-06	2.00852e-06	0.00505237	5.62319e-05	0.000129303	Superoxide dismutase [Mn]. mitochondrial	16	16	75.2	75.2	24603
54	2080	PPIF_MOUSE	Q99KR7	Q99KR7	ENSMUSP00000022419	Ppif	-0.910616	-0.855763	-1.24445	-0.985367	-0.999049	0.172008	-1.01281	-1.06147	-1.00039	-1.15074	-1.05635	0.0682242	-0.141032	-0.138303	-0.21772	-0.283927	-0.195245	0.0696444	0.558471	0.000130477	2.11306e-06	0.622307	0.000335737	0.000133514	Peptidyl-prolyl cis-trans isomerase F. mitochondrial	7	7	45.1	45.1	21737
55	910	ANK3_MOUSE	G5E8K5	G5E8K5	ENSMUSP00000061698;ENSMUSP00000090089;ENSMUSP00000090090;ENSMUSP00000138285;ENSMUSP00000138326;ENSMUSP00000138337;ENSMUSP00000138347	Ank3	0.0653742	-0.396012	-0.121443	-0.348127	-0.200052	0.213664	0.02312	0.132204	0.0459312	-0.0369412	0.0410785	0.070088	0.677184	0.713699	0.673643	0.72917	0.698424	0.0273486	0.0756619	0.000161163	2.25259e-06	0.123876	0.000397605	0.000139743	Ankyrin-3	76	64	44.8	40.4	21406
56	994	IQGA2_MOUSE	Q3UQ44	Q3UQ44	ENSMUSP00000067685	Iqgap2	-0.277284	-0.340127	-0.665133	-0.747304	-0.507462	0.233358	-0.965125	-0.793826	-0.685272	-0.815893	-0.815029	0.115204	0.609838	0.699977	0.731264	0.465788	0.626717	0.118996	0.0560027	0.00013076	2.30254e-06	0.0985971	0.000335957	0.000140291	Ras GTPase-activating-like protein IQGAP2	48	47	38.6	3.8	18053
57	743	ROCK2_MOUSE	P70336	P70336		Rock2	-0.148848	-0.517371	-0.358914	-0.630324	-0.413865	0.208823	0.0659903	-0.0846441	0.114221	0.103376	0.0497357	0.0919379	0.852127	0.847555	0.891431	0.868942	0.865014	0.0198678	0.00662271	1.85114e-05	2.36146e-06	0.0239625	8.92105e-05	0.000141356	Rho-associated protein kinase 2	74	68	56.4	5.4	16058
58	157	CMC1_MOUSE	Q8BH59	Q8BH59	ENSMUSP00000122103	Slc25a12	0.753764	0.712641	0.580754	0.611243	0.6646	0.0819252	1.1687	1.15556	1.28418	1.29766	1.22652	0.074754	1.96826	2.02047	2.06231	1.94894	2	0.0513676	5.37008e-05	1.48941e-07	2.5993e-06	0.00290837	6.86737e-06	0.000152911	Calcium-binding mitochondrial carrier protein Aralar1	48	44	71.9	67.2	74569
59	1884	RUXG_MOUSE	P62309	P62309	ENSMUSP00000086987;ENSMUSP00000137416	Snrpg	1.02823	1.02177	1.06225	0.948823	1.01527	0.0477214	0.436343	0.513996	0.523497	0.488098	0.490483	0.039071	0.0032844	-0.0682837	-0.0443122	-0.119311	-0.0571556	0.0510067	2.63355e-06	7.91944e-08	2.60702e-06	0.00149761	5.09833e-06	0.000150765	Small nuclear ribonucleoprotein G	5	5	36.8	36.8	8496
60	3038	NAA35_MOUSE	Q6PHQ8	Q6PHQ8	ENSMUSP00000022038	Naa35	0.1715	-0.557956	0.168071	0.0201756	-0.0495521	0.346198	-0.463855	-0.446656	-0.482795	-0.45299	-0.461574	0.01583	-1.20179	-1.09651	-1.08501	-1.24901	-1.15808	0.0802271	0.0549342	0.000785237	2.6177e-06	0.0972681	0.00144277	0.00014886	N-alpha-acetyltransferase 35. NatC auxiliary subunit	23	21	3.3	29.9	83305
61	1482	HPLN4_MOUSE	Q80WM4	Q80WM4	ENSMUSP00000007738	Hapln4	-0.431397	-0.536664	-1.36675	-0.865281	-0.800022	0.420585	-1.32157	-1.4108	-1.54498	-1.10397	-1.34533	0.185262	0.231955	0.216378	0.266456	0.243846	0.239659	0.0211108	0.0552884	0.0026098	2.64889e-06	0.0975913	0.00404572	0.000148164	Hyaluronan and proteoglycan link protein 4	5	5	17.2	17.2	42808
62	295	SAHH2_MOUSE	Q80SW1	Q80SW1	ENSMUSP00000029490	Ahcyl1	0.293413	0.53848	0.278415	0.326395	0.359176	0.121205	0.812133	0.964588	0.904319	0.832445	0.878371	0.0697691	1.51719	1.59918	1.56106	1.5252	1.55066	0.0375502	0.000307047	1.47194e-06	2.67728e-06	0.00513551	2.25214e-05	0.000147337	Putative adenosylhomocysteinase 2	29	19	48.5	33.4	58951
63	2193	MYO1D_MOUSE	Q5SYD0	Q5SYD0	ENSMUSP00000037819;ENSMUSP00000066948	Myo1d	-0.308225	-0.580938	-0.783376	-1.28696	-0.739875	0.413431	-1.65696	-1.86865	-1.65331	-1.76033	-1.73481	0.102092	-0.368329	-0.0786236	-0.374404	-0.299457	-0.280203	0.138618	0.00342176	0.0795554	2.74456e-06	0.0163516	0.0894376	0.000148642	Unconventional myosin-Id	24	23	32.2	30.9	11608
64	924	SLK_MOUSE	O54988	O54988	ENSMUSP00000026043;ENSMUSP00000049977	Slk	0.0913825	-0.251115	-0.01166	-0.228992	-0.100096	0.167238	0.0330218	0.159529	0.0269639	0.0360193	0.0638835	0.0638748	0.729119	0.673082	0.695065	0.641365	0.684658	0.0369386	0.116671	9.50729e-05	2.81495e-06	0.17323	0.000265457	0.000150072	STE20-like serine/threonine-protein kinase	41	41	39.3	39.3	14146
65	1240	IF4G1_MOUSE	Q6NZJ6	Q6NZJ6	ENSMUSP00000047678;ENSMUSP00000111120;ENSMUSP00000111123	Eif4g1	1.4924	1.23782	1.17816	1.08652	1.24873	0.173961	0.967419	0.88115	0.925493	0.919385	0.923362	0.0353234	0.359287	0.453066	0.464122	0.439489	0.428991	0.0475487	0.0105061	9.94707e-05	2.95066e-06	0.0312526	0.000276155	0.000154887	Eukaryotic translation initiation factor 4 gamma 1	54	52	3.5	33.9	17607
66	1245	GLPK_MOUSE	Q64516	Q64516	ENSMUSP00000026039;ENSMUSP00000109611;ENSMUSP00000119564	Gk	-0.588172	-0.653813	-0.782919	-0.928215	-0.73828	0.150261	-0.636856	-0.873461	-0.777601	-0.598236	-0.721538	0.127277	0.377663	0.413544	0.41034	0.500799	0.425586	0.0526976	0.870574	6.43195e-06	2.99017e-06	0.897401	5.1759e-05	0.000154583	Glycerol kinase	19	16	29.5	25.6	61227
67	448	TCPG_MOUSE	P80318	P80318	ENSMUSP00000001452	Cct3	2.19719	2.25436	1.94846	2.02433	2.10608	0.143548	1.74901	1.74697	1.85645	1.79789	1.78758	0.0515974	1.32262	1.28694	1.24463	1.28189	1.28402	0.0319051	0.00583953	3.05509e-05	3.04703e-06	0.0219191	0.000122204	0.000155171	T-complex protein 1 subunit gamma	40	40	69.4	69.4	60629
68	1547	ASSY_MOUSE	P16460	P16460	ENSMUSP00000099904	Ass1	-0.654605	-0.575712	-0.632512	-1.07204	-0.733718	0.227986	-0.915288	-0.859924	-0.725007	-0.979905	-0.870031	0.108405	0.168683	0.264005	0.102802	0.226924	0.190604	0.0704663	0.321658	0.000243079	3.26639e-06	0.392664	0.000549991	0.000163896	Argininosuccinate synthase	10	10	26.2	26.2	46584
69	1567	S2546_MOUSE	Q9CQS4	Q9CQS4	ENSMUSP00000053325	Slc25a46	-0.565474	-0.530474	-0.992393	-0.980743	-0.767271	0.25367	-0.831719	-1.1068	-0.945408	-1.11205	-0.998993	0.135714	0.228317	0.106268	0.195555	0.187509	0.179412	0.0518587	0.158326	0.000333778	3.49118e-06	0.220764	0.000709122	0.000172636	Solute carrier family 25 member 46	11	11	45.2	45.2	46224
70	1344	TENA_MOUSE	Q80YX1	Q80YX1	ENSMUSP00000030056;ENSMUSP00000102995;ENSMUSP00000103000	Tnc	1.27466	1.29283	1.23646	1.19224	1.24905	0.0445652	1.10816	1.1971	0.982162	1.0874	1.09371	0.08828	0.307814	0.366304	0.36107	0.350958	0.346536	0.0265895	0.020025	3.76276e-08	3.5089e-06	0.0487689	4.75501e-06	0.000171034	Tenascin	67	66	39.1	38.6	2318
71	1094	PRS7_MOUSE	P46471	P46471		Psmc2	1.44395	1.48429	1.25332	1.19115	1.34318	0.142891	0.921253	0.986695	0.995788	0.924829	0.957141	0.0395774	0.546351	0.531837	0.525046	0.594983	0.549554	0.0315629	0.00200082	3.63737e-05	3.64548e-06	0.0120402	0.000136531	0.000175188	26S protease regulatory subunit 7	33	33	62.8	62.8	48647
72	1728	ACACA_MOUSE	Q5SWU9	Q5SWU9	ENSMUSP00000020843;ENSMUSP00000099490	Acaca	0.922593	0.98715	0.794871	0.785698	0.872578	0.0986821	0.595585	0.628308	0.566681	0.583399	0.593493	0.0260594	0.127804	0.0673915	0.0807775	-0.0176162	0.0645893	0.0606184	0.0015597	8.44558e-06	3.74212e-06	0.0106434	5.94151e-05	0.000177335	Acetyl-CoA carboxylase 1;Biotin carboxylase	77	68	44.5	39.3	26525
73	1918	FN3K_MOUSE	Q9ER35	Q9ER35	ENSMUSP00000026175	Fn3k	-0.67506	-0.797663	-0.692428	-0.85344	-0.754648	0.0852753	-1.35943	-1.57844	-1.6519	-1.47325	-1.51575	0.127424	-0.180369	-0.021235	0.0578945	-0.202359	-0.0865171	0.125624	6.03568e-05	0.000119402	3.82112e-06	0.00302849	0.000314595	0.000178598	Fructosamine-3-kinase	6	6	31.7	31.7	35032
74	51	AATM_MOUSE	P05202	P05202	ENSMUSP00000034097	Got2	1.81363	1.7622	1.63272	1.58767	1.69905	0.106332	2.00592	1.88092	2.01783	1.9914	1.97402	0.0629949	2.63557	2.61423	2.53715	2.6431	2.60751	0.048476	0.00433136	4.4808e-06	3.87126e-06	0.0185196	4.1658e-05	0.000178497	Aspartate aminotransferase. mitochondrial	39	39	78.6	78.6	47411
75	635	RS4X_MOUSE	P62702	P62702	ENSMUSP00000033683	Rps4x	2.32578	2.18346	2.01699	1.95907	2.12132	0.166209	1.5895	1.56062	1.73113	1.61525	1.62413	0.074744	0.96219	0.989108	1.00387	1.02768	0.995713	0.0274235	0.00157779	1.08649e-05	4.09753e-06	0.0106603	6.81454e-05	0.00018641	40S ribosomal protein S4. X isoform	30	30	74.9	74.9	29597
76	2341	DCX_MOUSE	O88809	O88809	ENSMUSP00000033642;ENSMUSP00000084570	Dcx	2.61768	2.45408	2.3881	2.27092	2.43269	0.144728	1.75934	1.66193	1.94257	1.91813	1.8205	0.133311	-0.64531	-0.196608	-0.185246	-0.594847	-0.405503	0.248669	0.000796093	1.09961e-06	4.10857e-06	0.00789613	1.94397e-05	0.000184453	Neuronal migration protein doublecortin	36	32	70.2	67.2	40612
77	252	M2OM_MOUSE	Q9CR62	Q9CR62	ENSMUSP00000014750	Slc25a11	1.02244	0.956987	0.820542	0.795013	0.898746	0.108887	0.878976	0.817019	0.990166	0.895007	0.895292	0.0716336	1.5636	1.67484	1.71156	1.69751	1.66188	0.0672388	0.959455	2.10446e-05	4.38446e-06	0.968252	9.66411e-05	0.000194283	Mitochondrial 2-oxoglutarate/malate carrier protein	29	29	72.6	72.6	34155
78	1495	ABLM2_MOUSE	Q8BL65	Q8BL65	ENSMUSP00000050571;ENSMUSP00000109842;ENSMUSP00000109843;ENSMUSP00000109844;ENSMUSP00000109848	Ablim2	-0.324972	-0.90597	-1.14659	-0.923575	-0.825277	0.351056	-1.23396	-1.32187	-0.992363	-1.11138	-1.16489	0.143806	0.34543	0.132147	0.150033	0.299943	0.231888	0.106727	0.123581	0.00119108	4.39444e-06	0.180814	0.00205978	0.000192229	Actin-binding LIM protein 2	15	15	35.3	35.3	68106
79	263	ACTN1_MOUSE	Q7TPR4	Q7TPR4	ENSMUSP00000021554	Actn1	0.443534	0.775957	0.449989	0.587265	0.564186	0.155968	0.799624	0.790374	0.879657	0.930879	0.850133	0.0671163	1.58366	1.65549	1.71199	1.54821	1.62484	0.0732686	0.0150772	1.75153e-05	4.40395e-06	0.0394505	8.69899e-05	0.000190206	Alpha-actinin-1	78	51	83.1	6	10307
80	1574	ITM2C_MOUSE	Q91VK4	Q91VK4	ENSMUSP00000027425	Itm2c	-0.683603	-0.969588	-1.09222	-0.95255	-0.92449	0.172222	-1.12142	-1.09451	-0.800588	-1.01982	-1.00908	0.145491	0.163339	0.21028	0.212472	0.115927	0.175505	0.0457289	0.481369	1.72201e-05	4.50263e-06	0.551151	8.65318e-05	0.000192037	CT-BRI3;Integral membrane protein 2C	6	6	32.7	32.7	30482
81	1209	ICA_MOUSE;TRFE_MOUSE	Q921I1;Q9DBD0	Q921I1	ENSMUSP00000035158;ENSMUSP00000035163;ENSMUSP00000108264	Ica;Tf	1.4943	1.55669	1.30356	1.2242	1.39469	0.156566	1.10341	0.988433	1.07289	1.03209	1.0492	0.0499502	0.448072	0.544592	0.428916	0.419293	0.460218	0.0575069	0.00565742	3.01676e-05	4.62362e-06	0.0216403	0.000120812	0.000194763	Inhibitor of carbonic anhydrase;Serotransferrin	36	36	42.3	42.3	76723
82	2794	CP51A_MOUSE	Q8K0C4	Q8K0C4	ENSMUSP00000001507	Cyp51a1	1.14297	1.07503	0.987851	0.939377	1.03631	0.0905903	0.343847	0.367433	0.390248	0.321483	0.355753	0.0296785	-0.976006	-0.739811	-0.977047	-0.688584	-0.845362	0.152894	7.38226e-06	7.22889e-07	4.69609e-06	0.00167922	1.61209e-05	0.000195403	Lanosterol 14-alpha demethylase	23	23	48.5	48.5	56775
83	405	MATR3_MOUSE	Q8K310	Q8K310	ENSMUSP00000125761;ENSMUSP00000139745;ENSMUSP00000140846	Matr3	2.34371	2.35235	2.1791	2.22402	2.27479	0.0866014	1.87067	2.0154	2.03263	1.93604	1.96369	0.074932	1.32634	1.34941	1.38421	1.36943	1.35735	0.025118	0.00161253	9.15444e-07	4.84048e-06	0.010746	1.76469e-05	0.000198985	Matrin-3	60	60	62.5	62.5	94629
84	284	SRSF3_MOUSE	P84104	P84104	ENSMUSP00000049025;ENSMUSP00000117045	Srsf3	2.72187	2.48351	2.40207	2.40693	2.5036	0.150219	2.16	2.134	2.27919	2.18914	2.19058	0.063219	1.58373	1.51252	1.63408	1.58139	1.57793	0.0499228	0.00854771	2.35647e-05	5.0951e-06	0.0276969	0.000103213	0.000206958	Serine/arginine-rich splicing factor 3	12	11	48.2	48.2	19329
85	142	AT1A2_MOUSE	Q6PIE5	Q6PIE5	ENSMUSP00000083077	Atp1a2	0.154827	0.216977	0.120858	0.100842	0.148376	0.0508738	1.41379	1.48473	1.54443	1.38285	1.45645	0.0725218	2.0387	2.08166	2.01463	2.04641	2.04535	0.0277319	9.99361e-08	8.53298e-10	5.17782e-06	0.000170491	1.45573e-06	0.000207844	Sodium/potassium-transporting ATPase subunit alpha-2	85	55	6.1	42.1	11222
86	821	CTL1_MOUSE	Q6X893	Q6X893	ENSMUSP00000099975	Slc44a1	-0.576007	-0.789341	-0.887641	-0.767885	-0.755218	0.130355	-1.44603	-1.10746	-1.12688	-1.56957	-1.31249	0.231236	0.735325	0.998466	0.637481	0.768349	0.784905	0.152834	0.00569393	4.85962e-06	5.24952e-06	0.0217069	4.35197e-05	0.000208272	Choline transporter-like protein 1	10	10	17.9	17.9	73066
87	3352	VASH1_MOUSE	Q8C1W1	Q8C1W1	ENSMUSP00000021681	Vash1	0.248036	-0.235136	0.284999	0.182879	0.120195	0.240619	-0.149273	-0.0337221	-0.202499	-0.172069	-0.139391	0.0737428	-1.73309	-1.34621	-1.53882	-1.42905	-1.51179	0.167299	0.0847116	3.12405e-05	5.50258e-06	0.134686	0.000123801	0.000215802	Vasohibin-1	10	10	31.5	31.5	41874
88	1012	GTR1_MOUSE	P17809	P17809	ENSMUSP00000030398	Slc2a1	0.890738	0.709112	0.413287	0.422311	0.608862	0.232777	-0.577571	-0.322436	-0.352338	-0.326561	-0.394726	0.122612	0.553578	0.590948	0.603253	0.680123	0.606976	0.0531432	0.00026453	0.987907	5.54812e-06	0.00507066	0.988776	0.000215116	Solute carrier family 2. facilitated glucose transporter member 1	10	10	15.7	15.7	53984
89	1772	D3YWQ0_MOUSE	D3YWQ0	D3YWQ0	ENSMUSP00000099071	Dgki	-0.543534	-0.873918	-0.173012	-0.869228	-0.614923	0.332732	-0.639309	-0.607648	-0.690836	-0.573427	-0.627805	0.049895	0.001545	-0.0580229	0.0947351	0.0859459	0.0310508	0.0727413	0.941449	0.00903881	5.665e-06	0.9529	0.012099	0.000217179	Diacylglycerol kinase	14	13	20.4	1.9	11821
90	419	RSSA_MOUSE	P14206	P14206	ENSMUSP00000035105	Rpsa	1.6726	1.9358	1.79096	1.89819	1.82439	0.118345	1.80137	1.93885	1.8301	1.83116	1.85037	0.0605813	1.32241	1.38759	1.32402	1.31276	1.3367	0.0342912	0.709428	0.000215694	6.08368e-06	0.762143	0.00050167	0.000230639	40S ribosomal protein SA	19	19	64.1	64.1	32838
91	958	RPN1_MOUSE	Q91YQ5	Q91YQ5	ENSMUSP00000032143	Rpn1	1.50548	1.49981	1.29962	1.23764	1.38564	0.137478	1.09852	1.18839	1.06737	1.07567	1.10749	0.0555151	0.618741	0.667335	0.643386	0.679635	0.652274	0.0269501	0.00948662	4.45601e-05	6.09511e-06	0.0294525	0.000156741	0.000228533	Dolichyl-diphosphooligosaccharide--protein glycosyltransferase subunit 1	40	40	65.3	65.3	68527
92	2569	PYRG1_MOUSE	P70698	P70698	ENSMUSP00000030381	Ctps1	0.836822	0.804773	0.581661	0.54896	0.693054	0.148685	0.109191	0.176188	0.0872915	0.0190633	0.0979336	0.064767	-0.569751	-0.721867	-0.56811	-0.609074	-0.617201	0.0723016	0.000327263	4.00149e-06	6.14014e-06	0.00534269	3.90088e-05	0.000227719	CTP synthase 1	26	23	4.7	43.1	66682
93	150	CLD11_MOUSE	Q60771	Q60771	ENSMUSP00000042181	Cldn11	-0.487685	-0.925833	-1.08065	-1.05872	-0.88822	0.275644	-1.27437	-0.712939	-1.64027	-1.53402	-1.2904	0.414519	2.15178	2.1713	1.85363	1.87607	2.01319	0.171723	0.15726	1.97516e-06	6.16177e-06	0.219367	2.65325e-05	0.000226064	Claudin-11	4	4	1.5	1.5	22114
94	624	NUCL_MOUSE	P09405	P09405	ENSMUSP00000027438	Ncl	2.50553	2.26837	2.29061	2.12033	2.29621	0.158695	1.67214	1.79292	1.62618	1.63061	1.68046	0.0777745	0.989535	0.994683	1.02146	1.08587	1.02289	0.044262	0.000434046	4.63663e-06	6.23418e-06	0.00597164	4.24134e-05	0.000226287	Nucleolin	56	56	46.8	46.8	76722
95	908	RNPS1_MOUSE	Q99M28	Q99M28	ENSMUSP00000085867;ENSMUSP00000111028;ENSMUSP00000126345	Rnps1	1.77754	1.47271	1.42139	1.41892	1.52264	0.171732	1.11535	1.14758	1.21939	1.20442	1.17168	0.048657	0.66969	0.68121	0.763	0.694847	0.702187	0.0418259	0.00769055	8.83472e-05	6.39065e-06	0.0261356	0.0002512	0.000229525	RNA-binding protein with serine-rich domain 1	9	9	33.1	33.1	34208
96	1386	LUZP1_MOUSE	Q8R4U7	Q8R4U7	ENSMUSP00000001116;ENSMUSP00000060619;ENSMUSP00000101475;ENSMUSP00000130758	Luzp1	-0.703103	-0.717365	-0.714871	-0.724302	-0.71491	0.00882503	-0.3978	-0.39735	-0.253752	-0.384503	-0.358351	0.070005	0.235919	0.278341	0.352496	0.354013	0.305192	0.0581408	5.45169e-05	3.82079e-08	6.52283e-06	0.00286172	4.49536e-06	0.000231832	Leucine zipper protein 1	20	20	26.6	26.6	11931
97	1686	VIGLN_MOUSE	Q8VDJ3	Q8VDJ3	ENSMUSP00000043047;ENSMUSP00000127903	Hdlbp	0.576836	0.719059	0.550524	0.538965	0.596346	0.0833293	0.556554	0.462789	0.532385	0.516416	0.517036	0.0397507	0.075983	0.161718	0.0876759	0.0730554	0.0996082	0.0418859	0.136589	4.03524e-05	6.8623e-06	0.195406	0.000146627	0.000241383	Vigilin	53	52	50.6	50.6	14174
98	3221	WDR6_MOUSE	Q99ME2	Q99ME2	ENSMUSP00000070927	Wdr6	-0.418038	-0.299205	-0.516744	-0.556951	-0.447734	0.11494	-0.267491	-0.232289	-0.228977	-0.158599	-0.221839	0.0456204	-1.53438	-1.42396	-1.17096	-1.35519	-1.37112	0.152496	0.0106627	7.0071e-05	6.90917e-06	0.0316358	0.000212707	0.000240552	WD repeat-containing protein 6	13	13	17.2	17.2	1219
99	1174	IF2B_MOUSE	Q99L45	Q99L45	ENSMUSP00000096777;ENSMUSP00000128257	Eif2s2	1.72393	1.28353	1.42552	1.20763	1.41015	0.227849	0.995298	0.894008	1.04388	1.03082	0.991002	0.067843	0.484783	0.498805	0.471147	0.505409	0.490036	0.0152494	0.0124248	0.000195396	6.99891e-06	0.0348345	0.000465567	0.000241215	Eukaryotic translation initiation factor 2 subunit 2	21	21	4.2	4.2	38092
100	3012	NRDC_MOUSE	Q8BHG1	Q8BHG1	ENSMUSP00000068328	Nrd1	0.274669	0.627749	0.301997	0.458103	0.415629	0.162871	0.154785	0.171784	0.112733	0.311887	0.187797	0.0863697	-0.99512	-1.12502	-1.02023	-1.34696	-1.12183	0.160286	0.0483478	1.04372e-05	7.06531e-06	0.0895077	6.73191e-05	0.000241068	Nardilysin	33	33	32.7	32.7	13289
101	1562	DYH17_MOUSE	Q69Z23	Q69Z23		Dnah17	-0.380673	-0.384076	0.358918	-0.618179	-0.256003	0.424752	-1.51415	-1.05868	-1.34808	-1.43426	-1.33879	0.19867	0.19859	0.104325	0.148511	0.272328	0.180939	0.0720755	0.00362202	0.0888609	7.07636e-06	0.0168141	0.09931	0.000239055	Dynein heavy chain 17. axonemal	5	5	1.2	1.2	5116
102	666	HNRPQ_MOUSE	Q7TMK9	Q7TMK9	ENSMUSP00000063744;ENSMUSP00000133649	Syncrip	2.30233	2.09698	2.03326	1.91832	2.08772	0.161044	1.52029	1.66993	1.58251	1.52219	1.57373	0.0703412	0.995594	0.910774	0.92187	1.00595	0.958547	0.0491495	0.00110149	1.06374e-05	7.20374e-06	0.00949059	6.75881e-05	0.000240972	Heterogeneous nuclear ribonucleoprotein Q	45	45	64.7	64.7	69632
103	1673	TFR1_MOUSE	Q62351	Q62351	ENSMUSP00000023486	Tfrc	0.220237	0.214588	0.131391	-0.102532	0.115921	0.151193	0.591735	0.758427	0.677076	0.665474	0.673178	0.0682517	0.0942049	0.134161	0.0530702	0.141601	0.105759	0.0408288	0.000528597	0.900991	7.41004e-06	0.00658239	0.906303	0.000245467	Transferrin receptor protein 1	35	34	53.9	53.9	8573
104	2369	ISOC1_MOUSE	Q91V64	Q91V64	ENSMUSP00000025503	Isoc1	0.56201	0.641884	0.402414	0.422774	0.50727	0.114385	0.35628	0.45407	0.300988	0.334126	0.361366	0.0658466	-0.374222	-0.358432	-0.554763	-0.426189	-0.428402	0.0890753	0.0690528	1.32991e-05	7.43902e-06	0.115892	7.52513e-05	0.000244057	Isochorismatase domain-containing protein 1	12	12	45.5	45.5	32032
105	436	SEPT8_MOUSE	Q8CHH9	Q8CHH9	ENSMUSP00000104615;ENSMUSP00000112920	39692	-0.505376	-0.778716	-0.956969	-1.05388	-0.823734	0.240898	-0.0544815	-0.160725	0.224577	0.0948118	0.0260454	0.16883	1.33965	1.36645	1.23062	1.27283	1.30239	0.0619614	0.00117497	2.56381e-06	7.64174e-06	0.00968354	3.06937e-05	0.00024832	Septin-8	34	26	75.5	61.1	49812
106	1866	TP8L3_MOUSE	Q3TBL6	Q3TBL6	ENSMUSP00000096356	Tnfaip8l3	-0.568125	-0.774428	-1.16867	-1.23559	-0.936702	0.319021	-1.27908	-1.41396	-1.60701	-1.2912	-1.39781	0.152192	-0.116168	0.025318	0.0696437	-0.172303	-0.0483774	0.114474	0.0401694	0.001935	7.71198e-06	0.0781403	0.0031172	0.000248239	Tumor necrosis factor alpha-induced protein 8-like protein 3	2	2	14.2	14.2	23242
107	2570	TM9S4_MOUSE	Q8BH24	Q8BH24	ENSMUSP00000086422	Tm9sf4	0.496126	0.168589	0.289592	0.191459	0.286441	0.149319	0.000628	-0.150387	-0.073903	-0.0566629	-0.0700811	0.0622988	-0.582686	-0.629613	-0.67707	-0.580573	-0.617486	0.0457197	0.00453341	2.49927e-05	7.72535e-06	0.0190258	0.000106861	0.000246345	Transmembrane 9 superfamily member 4	10	10	13.4	13.4	74692
108	574	RL21_MOUSE	O09167	O09167		Rpl21	2.27447	2.08391	1.8362	1.98132	2.04397	0.184225	1.55489	1.64593	1.67981	1.6367	1.62933	0.0529754	1.02056	1.11571	1.14535	1.05723	1.08471	0.0562959	0.00494925	5.92793e-05	7.97574e-06	0.0200318	0.000189029	0.000251974	60S ribosomal protein L21	15	15	55.6	55.6	18562
109	272	PDXK_MOUSE	Q8K183	Q8K183	ENSMUSP00000038540	Pdxk	-0.11258	-0.399686	-0.402027	-0.576175	-0.372617	0.192053	0.528076	0.590603	0.821539	0.619973	0.640047	0.126918	1.60787	1.62559	1.62123	1.52218	1.59422	0.0486171	0.000119615	1.05863e-06	8.14151e-06	0.0038869	1.91113e-05	0.000254852	Pyridoxal kinase	19	19	60.9	60.9	35015
110	418	RS18_MOUSE	P62270	P62270	ENSMUSP00000008812	Rps18	2.47644	2.26511	2.26147	2.16255	2.29139	0.132199	1.90308	1.99136	2.00442	1.91851	1.95434	0.0509554	1.26344	1.34556	1.43345	1.31082	1.33831	0.0717988	0.00313316	1.48136e-05	8.30348e-06	0.0154932	7.98485e-05	0.000257559	40S ribosomal protein S18	22	22	67.8	67.8	17718
111	1851	RENT1_MOUSE	Q9EPU0	Q9EPU0	ENSMUSP00000075089	Upf1	0.847657	0.846436	0.555187	0.631687	0.720242	0.149716	0.302939	0.311441	0.224865	0.291494	0.282685	0.0394033	-0.0560879	-0.0421834	-0.0443084	-0.0031829	-0.0364406	0.0229998	0.00131575	5.82165e-05	8.31973e-06	0.00995422	0.000186862	0.000255738	Regulator of nonsense transcripts 1	40	38	45.1	44.4	12397
112	2120	THEM6_MOUSE	Q80ZW2	Q80ZW2	ENSMUSP00000069692	Them6	-0.295041	-0.549063	-0.889241	-0.874404	-0.651937	0.285051	-1.24167	-1.32952	-1.46887	-1.34333	-1.34585	0.093564	-0.0601022	-0.224296	-0.381624	-0.218379	-0.2211	0.131283	0.00359325	0.0334833	8.4445e-06	0.0167947	0.0398483	0.000257256	Protein THEM6	5	5	34.8	34.8	23802
113	2733	SPF45_MOUSE	Q8JZX4	Q8JZX4	ENSMUSP00000041831	Rbm17	0.904621	0.615766	0.680724	0.47865	0.669941	0.177687	0.101628	0.190877	-0.0203384	0.00375935	0.0689816	0.0968784	-0.730856	-0.890577	-0.781568	-0.727487	-0.782622	0.0761028	0.0010177	5.46751e-06	8.91275e-06	0.00909003	4.72282e-05	0.000269118	Splicing factor 45	18	18	38.8	38.8	45303
114	1660	F126B_MOUSE	Q8C729	Q8C729	ENSMUSP00000038718;ENSMUSP00000095331;ENSMUSP00000123728	Fam126b	-0.137709	-0.904482	-1.1502	-1.10131	-0.823427	0.46932	-1.47185	-1.08612	-1.56092	-1.32766	-1.36164	0.207305	0.182081	0.0876395	0.0535952	0.144896	0.117053	0.0574337	0.0806971	0.00729854	9.20917e-06	0.129877	0.00996105	0.000275629	Protein FAM126B	13	13	31.3	31.3	58586
115	2436	ATG7_MOUSE	Q9D906	Q9D906	ENSMUSP00000032457;ENSMUSP00000138137;ENSMUSP00000138651	Atg7	-0.648003	-0.508202	-0.579244	-0.520917	-0.564091	0.0639232	-0.798314	-0.747657	-0.840745	-0.822973	-0.802422	0.0404435	-0.464829	-0.489558	-0.508741	-0.45634	-0.479867	0.0238555	0.000744642	0.0485325	9.24482e-06	0.00765277	0.0561903	0.00027429	Ubiquitin-like modifier-activating enzyme ATG7	12	12	22.2	22.2	77519
116	2218	TMA7_MOUSE	Q8K003	Q8K003	ENSMUSP00000133026	Tma7	1.10834	0.707295	0.756247	0.659451	0.807834	0.2042	0.528532	0.535929	0.628931	0.435808	0.5323	0.0789002	-0.359533	-0.379555	-0.183666	-0.259142	-0.295474	0.0912763	0.0454531	6.25688e-05	9.31233e-06	0.0855882	0.000197306	0.000273911	Translation machinery-associated protein 7	7	6	53.1	40.6	70662
117	1173	EIF3A_MOUSE	P23116	P23116	ENSMUSP00000025955	Eif3a	1.64687	1.35189	1.31691	1.1544	1.36752	0.205154	0.958271	1.03439	0.916912	0.956924	0.966624	0.0490827	0.4938	0.420213	0.521689	0.52659	0.490573	0.0490794	0.00895807	0.000164175	9.33205e-06	0.0285387	0.000402706	0.000272145	Eukaryotic translation initiation factor 3 subunit A	97	97	60.7	60.7	16193
118	1594	ZNT3_MOUSE	P97441	P97441	ENSMUSP00000031037	Slc30a3	-0.615676	-1.08011	-0.80736	-0.977964	-0.870278	0.20364	-1.16505	-1.33565	-1.61197	-1.48679	-1.39986	0.193049	0.274762	0.0508762	0.0561458	0.249158	0.157736	0.12082	0.00923827	0.000128786	9.48485e-06	0.0289981	0.000332388	0.000274257	Zinc transporter 3	3	3	10.3	10.3	41824
119	786	PRS4_MOUSE	P62192	P62192	ENSMUSP00000021595	Psmc1	1.86939	1.60983	1.60591	1.5259	1.65276	0.149514	1.25142	1.24134	1.29585	1.28358	1.26805	0.025845	0.773192	0.817831	0.899655	0.767143	0.814455	0.0611325	0.00228595	4.68162e-05	9.52673e-06	0.0130429	0.000162334	0.000273153	26S protease regulatory subunit 4	38	37	69.1	65.7	49184
120	2929	FBP1L_MOUSE	Q8K012	Q8K012		Fnbp1l	-0.115484	0.541573	0.473822	0.655123	0.388759	0.344383	0.0666539	-0.214068	0.0889468	-0.0776965	-0.0340411	0.140927	-1.05862	-1.01222	-0.998853	-0.99631	-1.0165	0.0289335	0.0634502	0.000185734	9.56943e-06	0.108572	0.000445656	0.000272091	Formin-binding protein 1-like	26	26	49.8	49.8	69885
121	2014	SL9A1_MOUSE	Q61165	Q61165	ENSMUSP00000030669	Slc9a1	-0.513261	-0.534555	-1.14399	-1.46066	-0.913115	0.467724	-1.2097	-1.1295	-1.33645	-1.48958	-1.29131	0.157261	-0.165364	-0.106153	-0.120042	-0.233231	-0.156198	0.0572417	0.176204	0.0183063	9.95711e-06	0.239812	0.022989	0.000280774	Sodium/hydrogen exchanger 1	7	7	13.7	13.7	91467
122	2610	CACB2_MOUSE	Q8CC27	Q8CC27	ENSMUSP00000110367;ENSMUSP00000110371	Cacnb2	-0.56957	-0.764521	-0.87608	-1.09469	-0.826217	0.219272	-1.4485	-1.45165	-1.56723	-1.32882	-1.44905	0.0973461	-0.643914	-0.711234	-0.710522	-0.578273	-0.660986	0.0635389	0.00203004	0.197902	9.98664e-06	0.0121517	0.21254	0.000279299	Voltage-dependent L-type calcium channel subunit beta-2	11	7	24.7	19.4	73148
123	2352	ANFY1_MOUSE	Q810B6	Q810B6	ENSMUSP00000118252;ENSMUSP00000118751	Ankfy1	0.446751	0.60575	0.232715	0.433049	0.429567	0.15286	0.156632	0.0244559	0.171819	0.119912	0.118205	0.0661889	-0.376642	-0.406895	-0.398498	-0.474887	-0.414231	0.0424007	0.00964059	4.06543e-05	1.00356e-05	0.0297681	0.00014741	0.000278386	Rabankyrin-5	25	25	2.9	2.9	12865
124	512	PFKAL_MOUSE	P12382	P12382	ENSMUSP00000020522	Pfkl	0.662154	0.861602	0.583461	0.68196	0.697294	0.117509	0.463265	0.325424	0.389236	0.423135	0.400265	0.0583519	1.08216	1.25727	1.25978	1.09517	1.1736	0.0982192	0.003984	0.000797797	1.00744e-05	0.0176309	0.00146191	0.000277208	ATP-dependent 6-phosphofructokinase. liver type	38	32	57.4	49.1	85359
125	1417	IF2G_MOUSE	Q9Z0N1	Q9Z0N1	ENSMUSP00000059395	Eif2s3x	1.45335	1.4543	1.19725	1.15023	1.31378	0.162842	0.793921	0.917739	0.744382	0.828533	0.821144	0.0730722	0.262379	0.257851	0.320559	0.301692	0.28562	0.0304975	0.00148663	1.66988e-05	1.01247e-05	0.0104156	8.50392e-05	0.000276363	Eukaryotic translation initiation factor 2 subunit 3. X-linked	23	5	59.3	12.1	51065
126	1723	EFR3B_MOUSE	Q6ZQ18	Q6ZQ18	ENSMUSP00000106809	Efr3b	-0.464137	-0.78066	-0.937121	-1.14842	-0.832584	0.288171	-1.0466	-1.24683	-1.09639	-0.877254	-1.06677	0.152342	-0.0367468	0.12185	0.100053	0.0893611	0.0686295	0.0715399	0.200781	0.000907153	1.02756e-05	0.265734	0.00163249	0.000278257	Protein EFR3 homolog B	16	15	28.5	26.9	92405
127	2531	PRKRA_MOUSE	Q9WTX2	Q9WTX2	ENSMUSP00000002808	Prkra	0.677295	0.60838	0.468575	0.537909	0.57304	0.0899354	0.594826	0.38963	0.488646	0.530948	0.501012	0.0861319	-0.747926	-0.64689	-0.49847	-0.449667	-0.585738	0.13684	0.291323	7.77187e-06	1.05002e-05	0.361715	5.60626e-05	0.0002821	Interferon-inducible double-stranded RNA-dependent protein kinase activator A	13	13	37.7	37.7	34371
128	2996	WDR18_MOUSE	Q4VBE8	Q4VBE8	ENSMUSP00000041049	Wdr18	0.553084	-0.176121	-0.341614	-0.601955	-0.141651	0.495214	-0.282357	-0.343508	-0.421395	-0.435686	-0.370736	0.0715008	-1.22435	-1.06599	-1.08239	-1.03949	-1.10305	0.0827724	0.395136	0.00866266	1.07392e-05	0.466184	0.0116366	0.000286268	WD repeat-containing protein 18	8	8	27.4	27.4	47211
129	1692	D39U1_MOUSE	Q5M8N4	Q5M8N4	ENSMUSP00000106957	Sdr39u1	-0.658745	-0.416484	-0.98097	-0.894652	-0.737713	0.25379	-0.706275	-1.00389	-0.850398	-0.778609	-0.834793	0.127162	0.0184982	0.147859	0.109851	0.087428	0.0909089	0.0543369	0.519514	0.000694135	1.07498e-05	0.586559	0.00129775	0.000284328	Epimerase family protein SDR39U1	8	7	43.7	38.6	31458
130	1666	NAKD2_MOUSE	Q8C5H8	Q8C5H8	ENSMUSP00000068318;ENSMUSP00000098354	Nadk2	-0.892432	-0.416635	-0.426286	-0.525262	-0.565154	0.22364	-0.482388	-0.365763	-0.371855	-0.359957	-0.394991	0.0584666	0.0855122	0.142447	0.0597977	0.163595	0.112838	0.048349	0.191367	0.00102903	1.07553e-05	0.256257	0.00182393	0.000282284	NAD kinase 2. mitochondrial	15	15	43.8	43.8	50858
131	3382	YBOX3_MOUSE	Q9JKB3	Q9JKB3	ENSMUSP00000032309;ENSMUSP00000085172	Ybx3	-0.210328	-0.36025	-0.101784	-0.0213051	-0.173417	0.146672	0.782006	0.998528	0.900991	0.548549	0.807518	0.194026	-1.58099	-1.68422	-1.14621	-1.83601	-1.56186	0.296234	0.000194385	0.000154992	1.07803e-05	0.00477151	0.000384886	0.000280781	Y-box-binding protein 3	20	13	6.7	60.4	38813
132	1216	SRSF5_MOUSE	O35326	O35326	ENSMUSP00000105981;ENSMUSP00000105985;ENSMUSP00000131323	Srsf5	1.4762	1.31452	1.30394	1.29813	1.3482	0.0856066	1.13152	0.954922	1.07702	1.08045	1.06098	0.0749687	0.460159	0.431304	0.407795	0.525453	0.456178	0.0509067	0.00233788	1.94661e-06	1.09395e-05	0.0131198	2.64615e-05	0.000282769	Serine/arginine-rich splicing factor 5	14	13	3.9	35.7	30891
133	1256	RRBP1_MOUSE	Q99PL5	Q99PL5	ENSMUSP00000040560	Rrbp1	1.0558	0.574722	1.00519	0.758214	0.848483	0.224078	1.06792	0.977769	1.08339	1.09107	1.05504	0.052403	0.305685	0.476231	0.473544	0.421104	0.419141	0.0797813	0.122774	0.0112298	1.10565e-05	0.179788	0.0147427	0.000283646	Ribosome-binding protein 1	78	78	44.4	44.4	17288
134	2226	JPH1_MOUSE	Q9ET80	Q9ET80	ENSMUSP00000039072	Jph1	-0.690082	-0.660295	-0.68748	-0.757066	-0.698731	0.041157	-1.23715	-1.59915	-1.60116	-1.52415	-1.4904	0.172598	-0.243399	-0.319873	-0.285029	-0.352664	-0.300241	0.0468896	0.000110464	1.41298e-05	1.11297e-05	0.0038856	7.83917e-05	0.000283391	Junctophilin-1	4	4	9.8	9.8	71904
135	778	MLF2_MOUSE	Q99KX1	Q99KX1	ENSMUSP00000032214;ENSMUSP00000135920	Mlf2	-0.598937	-0.667414	-0.675794	-0.432752	-0.593724	0.112701	-0.0713279	-0.191657	0.0954898	-0.030132	-0.0494068	0.118437	0.889703	0.846856	0.800778	0.758021	0.82384	0.0569553	0.000554675	5.10847e-07	1.12247e-05	0.00673506	1.28163e-05	0.000283694	Myeloid leukemia factor 2	9	9	49.4	49.4	28055
136	732	PABP1_MOUSE	P29341	P29341	ENSMUSP00000001809	Pabpc1	2.02158	1.96083	1.76536	1.72531	1.86827	0.145031	1.46321	1.37069	1.36331	1.38865	1.39647	0.0457526	0.826815	0.856369	0.879839	0.971266	0.883572	0.0623579	0.000808227	1.62158e-05	1.13551e-05	0.00794718	8.35776e-05	0.00028488	Polyadenylate-binding protein 1	46	46	74.5	74.5	7067
137	2969	BRD4_MOUSE	Q9ESU6	Q9ESU6	ENSMUSP00000110119;ENSMUSP00000113070;ENSMUSP00000113197	Brd4	0.25989	0.029038	-0.266732	0.0482088	0.0176013	0.2165	-0.400573	-0.277795	-0.357758	-0.384725	-0.355213	0.054554	-0.979069	-0.993332	-1.11794	-1.16835	-1.06467	0.093103	0.0156191	9.38698e-05	1.19395e-05	0.0404343	0.000262959	0.000297355	Bromodomain-containing protein 4	18	12	16.6	12.1	15589
138	2018	PURA1_MOUSE	P28650	P28650	ENSMUSP00000021726	Adssl1	-0.376678	-0.690249	-1.08545	-1.03399	-0.796593	0.330371	-1.33596	-1.1883	-1.46908	-1.27688	-1.31755	0.117844	-0.134242	-0.0221707	-0.338996	-0.139011	-0.158605	0.131824	0.0249419	0.0115423	1.2155e-05	0.0565461	0.0151006	0.000300529	Adenylosuccinate synthetase isozyme 1	13	12	41.4	39.8	50254
139	1992	PDP1_MOUSE	Q3UV70	Q3UV70	ENSMUSP00000050521;ENSMUSP00000103932	Pdp1	-0.445018	-0.549578	-1.37078	-0.983649	-0.837256	0.425319	-0.757207	-0.710541	-0.713368	-0.903833	-0.771237	0.0909419	-0.0877522	-0.139896	-0.152318	-0.164386	-0.136088	0.0337397	0.771696	0.01668	1.22252e-05	0.81619	0.0210942	0.000300089	[Pyruvate dehydrogenase [acetyl-transferring]]-phosphatase 1. mitochondrial	11	11	29.9	29.9	6118
140	1621	BEGIN_MOUSE	Q68EF6	Q68EF6		Begain	-0.913017	-0.767596	-0.615872	-1.19989	-0.874092	0.24878	-0.739789	-0.830385	-0.753202	-0.935399	-0.814694	0.0898293	0.151382	0.148859	0.277492	-0.0064215	0.142828	0.116217	0.6691	0.000311179	1.25478e-05	0.724982	0.000670715	0.000305808	Brain-enriched guanylate kinase-associated protein	17	17	35.7	35.7	65308
141	1419	EIF3L_MOUSE	Q8QZY1	Q8QZY1	ENSMUSP00000038839	Eif3l	0.969341	1.17649	0.925411	1.04496	1.02905	0.109995	0.725954	0.850522	0.741525	0.740491	0.764623	0.0577056	0.225881	0.334112	0.304136	0.273956	0.284521	0.0461675	0.00533509	1.61578e-05	1.27997e-05	0.0209957	8.36575e-05	0.000309734	Eukaryotic translation initiation factor 3 subunit L	28	27	60.6	54.1	66612
142	1374	EIF3C_MOUSE	Q8R1B4	Q8R1B4	ENSMUSP00000032992	Eif3c	1.40009	1.36217	1.20547	1.15775	1.28137	0.11785	0.931223	1.01109	0.812685	0.845097	0.900025	0.0893583	0.301593	0.32185	0.308105	0.32691	0.314615	0.0117682	0.00210119	3.3632e-06	1.28153e-05	0.0123821	3.48791e-05	0.000307928	Eukaryotic translation initiation factor 3 subunit C	35	35	34.4	34.4	10553
143	2647	KI21B_MOUSE	Q9QXL1	Q9QXL1		Kif21b	1.23369	0.892404	0.896086	0.698738	0.93023	0.222318	0.465056	0.19028	0.55137	0.556299	0.440751	0.172157	-0.704566	-0.714039	-0.688237	-0.653751	-0.690148	0.0265022	0.0131173	6.81494e-06	1.28459e-05	0.0360645	5.3088e-05	0.000306505	Kinesin-like protein KIF21B	61	55	37.7	34.6	18618
144	2298	SARM1_MOUSE	Q6PDS3	Q6PDS3	ENSMUSP00000051059;ENSMUSP00000103922	Sarm1	0.532374	0.567077	0.477344	0.42954	0.501584	0.0605953	0.214772	0.0989861	0.0736312	0.114331	0.12543	0.0618805	-0.306648	-0.378302	-0.41141	-0.369547	-0.366477	0.0437711	0.00012852	4.17745e-07	1.28768e-05	0.00388063	1.18779e-05	0.000305109	Sterile alpha and TIR motif-containing protein 1	26	26	39.8	39.8	79605
145	334	EF2_MOUSE	P58252	P58252	ENSMUSP00000046101	Eef2	2.39936	2.42493	2.22865	2.15141	2.30109	0.132471	1.86166	2.03068	1.95674	1.92748	1.94414	0.0700695	1.43312	1.42253	1.48256	1.47103	1.45231	0.0289868	0.0031145	1.58917e-05	1.29202e-05	0.0154682	8.26561e-05	0.000304025	Elongation factor 2	66	65	7	68.9	95313
146	1189	RGS14_MOUSE	P97492	P97492	ENSMUSP00000068731	Rgs14	-0.452707	-0.281253	-0.810084	-0.862231	-0.601569	0.280586	-1.09693	-1.80963	-1.63945	-1.6254	-1.54285	0.308848	0.539508	0.490685	0.441559	0.431695	0.475862	0.0496586	0.00405362	0.000277642	1.3306e-05	0.0177776	0.000613148	0.000310959	Regulator of G-protein signaling 14	21	21	58.1	58.1	59846
147	171	SIR2_MOUSE	Q8VDQ8	Q8VDQ8	ENSMUSP00000072732;ENSMUSP00000132783	Sirt2	0.318677	0.244442	0.162162	0.052778	0.194515	0.114083	0.312468	0.643807	0.109447	0.200539	0.316565	0.233427	1.90882	2.04927	1.83088	1.92514	1.92853	0.0903966	0.383728	3.58926e-07	1.3472e-05	0.454296	1.11332e-05	0.000312697	NAD-dependent protein deacetylase sirtuin-2	30	30	65.8	65.8	43256
148	445	TCPW_MOUSE;TCPZ_MOUSE	P80317;Q61390	P80317	ENSMUSP00000021040	Cct6a;Cct6b	2.15116	2.18982	1.91814	1.94002	2.04979	0.140552	1.70907	1.82367	1.85519	1.76343	1.78784	0.0648587	1.31097	1.29065	1.32209	1.22603	1.28743	0.042954	0.0147774	4.69525e-05	1.35581e-05	0.0390554	0.000162642	0.000312568	T-complex protein 1 subunit zeta;T-complex protein 1 subunit zeta-2	42	42	60.5	60.5	58004
149	1439	FPPS_MOUSE	Q920E5	Q920E5	ENSMUSP00000080531	Fdps	1.53249	1.56654	1.41612	1.34122	1.46409	0.104202	1.07832	1.01125	1.22548	1.22035	1.13385	0.106446	0.169634	0.329234	0.342966	0.23007	0.267976	0.0826316	0.00440407	1.89855e-06	1.36446e-05	0.0186435	2.62261e-05	0.000312453	Farnesyl pyrophosphate synthase	19	19	52.1	52.1	40581
150	654	RS27_MOUSE	Q6ZWU9	Q6ZWU9	ENSMUSP00000060523;ENSMUSP00000132102	Rps27	2.33278	2.07076	1.98937	1.83707	2.0575	0.207516	1.66428	1.72523	1.70521	1.63985	1.68364	0.0386745	0.943955	0.900792	1.12803	0.929019	0.975448	0.103281	0.0121868	8.55711e-05	1.36944e-05	0.0344217	0.000247221	0.000311502	40S ribosomal protein S27	8	5	46.4	20.2	9461
151	1665	EIF3B_MOUSE	Q8JZQ9	Q8JZQ9	ENSMUSP00000098076	Eif3b	1.24325	1.22115	0.96578	1.00097	1.10779	0.144659	0.643488	0.752964	0.61682	0.607227	0.655125	0.0670059	0.0395963	0.153353	0.140952	0.124332	0.114558	0.0513693	0.00128484	1.31063e-05	1.39332e-05	0.00991823	7.47805e-05	0.000314835	Eukaryotic translation initiation factor 3 subunit B	41	41	67.1	67.1	91369
152	1418	KINH_MOUSE	Q61768	Q61768	ENSMUSP00000025083	Kif5b	1.25191	1.07677	1.00871	0.855191	1.04814	0.164445	0.677221	0.61292	0.60556	0.592005	0.621927	0.0378672	0.233954	0.310358	0.281772	0.313433	0.284879	0.0368217	0.00233011	0.000101486	1.42044e-05	0.0130978	0.000280381	0.00031885	Kinesin-1 heavy chain	73	51	67.9	56.9	10955
153	286	DPP6_MOUSE	Q9Z218	Q9Z218	ENSMUSP00000071435	Dpp6	-0.337649	-0.751806	-0.57307	-0.609708	-0.568058	0.171864	1.08926	0.902988	1.06561	1.01846	1.01908	0.0827993	1.61248	1.5577	1.57377	1.55371	1.57442	0.026817	3.00636e-06	2.94348e-07	1.42114e-05	0.00146538	1.01446e-05	0.000316923	Dipeptidyl aminopeptidase-like protein 6	47	44	53.9	50.6	91259
154	3220	GALT2_MOUSE	Q6PB93	Q6PB93	ENSMUSP00000034458;ENSMUSP00000118564	Galnt2	-0.0621325	-0.237872	-0.214994	0.0380415	-0.119239	0.130692	-0.563163	-0.344388	-0.200629	-0.416067	-0.381062	0.150872	-1.33617	-1.39702	-1.33861	-1.38855	-1.36509	0.0321882	0.0394069	1.60238e-06	1.42377e-05	0.0772737	2.38747e-05	0.000315449	Polypeptide N-acetylgalactosaminyltransferase 2;Polypeptide N-acetylgalactosaminyltransferase 2 soluble form	9	9	23.2	23.2	64514
155	2083	NEDD4_MOUSE	P46935	P46935	ENSMUSP00000034740	Nedd4	1.08057	1.13241	0.825135	0.928985	0.991774	0.14068	0.380178	0.436154	0.529806	0.351216	0.424338	0.0786559	-0.153507	-0.171728	-0.178667	-0.281216	-0.196279	0.0576096	0.000410208	4.3434e-06	1.441e-05	0.00598132	4.08256e-05	0.000317205	E3 ubiquitin-protein ligase NEDD4	38	35	41.5	3.8	10271
156	1101	MAP2_MOUSE	O08663	O08663	ENSMUSP00000048285;ENSMUSP00000138006	Metap2	1.31544	1.05629	1.30307	1.07875	1.18839	0.139962	1.16946	1.25249	1.13031	1.14936	1.17541	0.0538185	0.529436	0.564541	0.44636	0.646811	0.546787	0.0830797	0.86822	0.000220635	1.46099e-05	0.895786	0.000509342	0.000319545	Methionine aminopeptidase 2	24	23	50.8	50.8	52921
157	1304	SYK_MOUSE	Q99MN1	Q99MN1	ENSMUSP00000034426	Kars	1.61381	1.34997	1.36217	1.16637	1.37308	0.183791	0.822318	0.885946	0.750848	0.766876	0.806497	0.06118	0.352595	0.384111	0.41494	0.35627	0.376979	0.0289557	0.00110117	3.91741e-05	1.46731e-05	0.00951188	0.000143723	0.000318884	Lysine--tRNA ligase	32	32	52.3	52.3	67839
158	2746	TCOF_MOUSE	O08784	O08784	ENSMUSP00000135476	Tcof1	1.08025	0.757902	0.843321	0.618566	0.825011	0.193742	0.145758	-0.0244091	-0.0247289	-0.0159315	0.0201721	0.0838228	-0.795091	-0.941178	-0.734924	-0.729832	-0.800257	0.0985109	0.000265262	5.62764e-06	1.47119e-05	0.00505628	4.81241e-05	0.000317702	Treacle protein	26	26	25.7	25.7	135
159	1646	CACB4_MOUSE	Q8R0S4	Q8R0S4	ENSMUSP00000077438;ENSMUSP00000099821;ENSMUSP00000099822	Cacnb4	-0.617923	-0.532001	-1.18914	-1.26022	-0.89982	0.377866	-1.10403	-1.02485	-1.20887	-0.810686	-1.03711	0.168717	0.137063	0.0224523	0.193247	0.151914	0.126169	0.0731167	0.531656	0.00177552	1.49368e-05	0.598485	0.00290695	0.000320531	Voltage-dependent L-type calcium channel subunit beta-4	14	9	35.3	26.8	57949
160	641	MYEF2_MOUSE	Q8C854	Q8C854	ENSMUSP00000058811;ENSMUSP00000066312;ENSMUSP00000106127;ENSMUSP00000123088	Myef2	2.00052	1.97022	1.75053	1.80498	1.88156	0.122535	1.36109	1.50631	1.5077	1.45917	1.45857	0.0687838	1.00318	0.958793	1.02069	0.971533	0.988549	0.0284136	0.000947478	7.6265e-06	1.50844e-05	0.00864384	5.56017e-05	0.000321675	Myelin expression factor 2	34	34	7.5	7.5	63294
161	2803	TDRD3_MOUSE	Q91W18	Q91W18	ENSMUSP00000126189;ENSMUSP00000129019;ENSMUSP00000131542	Tdrd3	0.87913	0.400648	0.596989	0.367673	0.56111	0.234939	-0.254564	-0.0456019	-0.128043	-0.175815	-0.151006	0.0875159	-0.755084	-0.869665	-0.880634	-0.913617	-0.85475	0.0690199	0.00128242	2.51496e-05	1.51066e-05	0.00996726	0.000107263	0.000320147	Tudor domain-containing protein 3	14	14	28.9	28.9	82252
162	843	JPH3_MOUSE	Q9ET77	Q9ET77	ENSMUSP00000026357;ENSMUSP00000126190	Jph3	-0.188025	-0.705977	-0.826859	-1.15316	-0.718505	0.400929	-1.47359	-1.79855	-0.988866	-1.51902	-1.445	0.336327	0.751699	0.789207	0.880449	0.642964	0.76608	0.0982845	0.0321445	0.000365314	1.51585e-05	0.0664709	0.00076329	0.000319265	Junctophilin-3	7	7	11.4	11.4	81228
163	1831	ZN326_MOUSE	O88291	O88291		Znf326	1.18828	1.1052	0.987058	0.93776	1.05458	0.113497	0.701724	0.764634	0.626512	0.646316	0.684797	0.0620172	0.0390346	-0.101793	-0.0941079	0.0815545	-0.018828	0.0930502	0.00123966	6.40824e-06	1.54121e-05	0.00990565	5.18126e-05	0.000322614	DBIRD complex subunit ZNF326	17	17	37.4	37.4	65225
164	946	SND1_MOUSE	Q78PY7	Q78PY7	ENSMUSP00000001460	Snd1	1.50649	1.4658	1.32406	1.24386	1.38505	0.122369	1.20233	1.05999	1.08824	1.18423	1.1337	0.0701473	0.630622	0.673473	0.691743	0.664128	0.664991	0.0256224	0.0118682	2.57274e-05	1.56438e-05	0.0339433	0.000109182	0.000325467	Staphylococcal nuclease domain-containing protein 1	51	51	62.4	62.4	10209
165	961	PLST_MOUSE	Q99K51	Q99K51	ENSMUSP00000033547;ENSMUSP00000109691;ENSMUSP00000109693;ENSMUSP00000118995	Pls3	-0.470317	-0.320937	-0.395325	-0.810398	-0.499244	0.216215	-0.3406	-0.681662	-0.371924	-0.414265	-0.452113	0.155981	0.530043	0.679193	0.70566	0.685347	0.650061	0.0808071	0.735756	5.93132e-05	1.5673e-05	0.784991	0.00018896	0.000324098	Plastin-3	22	18	40.8	31.6	70741
166	3200	M4K4_MOUSE	P97820	P97820		Map4k4	0.983584	0.786854	0.855091	0.689133	0.828665	0.123714	-0.050355	0.473249	0.219069	0.0894775	0.18286	0.222671	-1.40231	-1.19716	-1.41311	-1.37637	-1.34724	0.101234	0.00228685	1.62348e-07	1.59467e-05	0.0130263	7.10168e-06	0.000327773	Mitogen-activated protein kinase kinase kinase kinase 4	48	32	40.1	32.3	1406
167	470	RL11_MOUSE	Q9CXW4	Q9CXW4	ENSMUSP00000099595	Rpl11	2.45079	2.36738	2.42586	2.26135	2.37635	0.084259	1.87824	2.05073	1.91786	1.80993	1.91419	0.101358	1.239	1.229	1.29693	1.22771	1.24816	0.032904	0.000419352	2.73227e-07	1.60282e-05	0.00601189	9.91754e-06	0.000327473	60S ribosomal protein L11	15	15	59.6	59.6	20252
168	810	PCCA_MOUSE	Q91ZA3	Q91ZA3	ENSMUSP00000038763	Pcca	-0.845565	-0.534703	-0.726381	-0.492182	-0.649708	0.165609	0.146989	0.328846	0.19979	0.186569	0.215549	0.0787925	0.804078	0.850094	0.799399	0.730387	0.795989	0.0493562	8.05766e-05	2.90975e-06	1.61322e-05	0.00339416	3.26581e-05	0.000327637	Propionyl-CoA carboxylase alpha chain. mitochondrial	38	38	56.8	56.8	79921
169	2576	ATRX_MOUSE	Q61687	Q61687	ENSMUSP00000109203	Atrx	1.17989	0.977859	0.995982	0.890631	1.01109	0.12157	0.376684	0.624764	0.255222	0.353953	0.402656	0.157179	-0.692272	-0.63173	-0.586715	-0.586006	-0.624181	0.050181	0.000866171	2.78305e-07	1.64285e-05	0.00825524	9.89143e-06	0.00033168	Transcriptional regulator ATRX	46	46	2.2	2.2	27858
170	517	RL6_MOUSE	P47911	P47911	ENSMUSP00000031617	Rpl6	2.51472	2.23181	2.17553	2.05573	2.24445	0.194569	1.73325	1.92481	1.74928	1.78866	1.799	0.0870413	1.11145	1.14094	1.23631	1.16829	1.16424	0.0533553	0.00581554	3.91571e-05	1.65214e-05	0.0218772	0.000143815	0.000331593	60S ribosomal protein L6	27	27	53.7	53.7	33509
171	886	LONM_MOUSE	Q8CGK3	Q8CGK3	ENSMUSP00000041814	Lonp1	0.789019	0.782061	0.678265	0.726923	0.744067	0.0519235	0.541619	0.499941	0.51286	0.454657	0.502269	0.0362075	0.737148	0.730737	0.726943	0.724396	0.729806	0.00554506	0.000262532	0.604623	1.66079e-05	0.00508954	0.622127	0.000331382	Lon protease homolog. mitochondrial	38	38	54.5	54.5	10584
172	753	TCPH_MOUSE	P80313	P80313	ENSMUSP00000032078	Cct7	1.91268	1.95379	1.78026	1.65421	1.82524	0.135948	1.34314	1.22344	1.31578	1.29399	1.29409	0.051212	0.858333	0.872275	0.89981	0.784826	0.853811	0.0491127	0.000333851	1.05067e-05	1.67148e-05	0.00537312	6.75118e-05	0.000331574	T-complex protein 1 subunit eta	39	39	71.5	71.5	59652
173	1445	RPN2_MOUSE	Q9DBG6	Q9DBG6	ENSMUSP00000112081	Rpn2	1.04072	1.03029	0.898384	0.890625	0.965006	0.0815805	0.728747	0.854386	0.722395	0.769721	0.768812	0.0607822	0.232861	0.297115	0.325408	0.209437	0.266205	0.0541445	0.00839163	7.3953e-06	1.71994e-05	0.0273469	5.4381e-05	0.000339217	Dolichyl-diphosphooligosaccharide--protein glycosyltransferase subunit 2	25	25	53.7	53.7	69062
174	2020	COPZ1_MOUSE	P61924	P61924	ENSMUSP00000097738	Copz1	0.084664	0.447257	0.683605	0.400187	0.403929	0.246333	0.351691	0.36223	0.345872	0.419565	0.36984	0.0338347	-0.18697	-0.223638	-0.180963	-0.0439623	-0.158883	0.0789017	0.79313	0.00481351	1.74569e-05	0.832408	0.0068575	0.000342315	Coatomer subunit zeta-1	8	8	55.9	55.9	20198
175	3074	PA1B3_MOUSE	Q61205	Q61205	ENSMUSP00000005583	Pafah1b3	1.04028	1.07354	1.12172	1.12371	1.08981	0.0403502	0.842321	0.29603	0.906956	0.932988	0.744574	0.301449	-1.13993	-1.27672	-1.29258	-1.10215	-1.20284	0.0959274	0.0636425	9.15125e-09	1.75006e-05	0.108792	3.90301e-06	0.000341212	Platelet-activating factor acetylhydrolase IB subunit gamma	14	14	78.9	78.9	25853
176	1046	BHE22_MOUSE	Q8C6A8	Q8C6A8		Bhlhe22	-0.725996	-1.06639	-1.01276	-0.874064	-0.919801	0.152514	-1.16593	-1.69599	-1.82211	-1.35312	-1.50929	0.302762	0.753078	0.622754	0.569003	0.377727	0.580641	0.155797	0.0131789	9.14617e-06	1.78022e-05	0.0361465	6.20412e-05	0.00034512	Class E basic helix-loop-helix protein 22	1	1	3.9	3.9	35216
177	1027	PSPC1_MOUSE	Q8R326	Q8R326	ENSMUSP00000022507;ENSMUSP00000133038	Pspc1	1.44106	1.40164	1.1241	1.15911	1.28148	0.162939	1.0187	0.986647	1.09855	0.948878	1.01319	0.0636585	0.628243	0.569352	0.58892	0.578059	0.591144	0.0259964	0.0220185	0.000158432	1.78034e-05	0.0521717	0.000392286	0.000343194	Paraspeckle component 1	32	29	54.7	53.5	58758
178	1399	MACF1_MOUSE	Q9QXZ0	Q9QXZ0		Macf1	0.77529	0.738059	0.912643	0.772614	0.799651	0.077212	0.617901	0.550951	0.564455	0.558196	0.572876	0.0305199	0.316898	0.29054	0.326433	0.251344	0.296304	0.0335982	0.00156841	2.07515e-05	1.85735e-05	0.010639	9.62012e-05	0.000356027	Microtubule-actin cross-linking factor 1	250	245	38.2	37.4	83187
179	94	VATB2_MOUSE	P62814	P62814	ENSMUSP00000006435	Atp6v1b2	1.03009	1.14318	0.94468	0.987804	1.02644	0.0852819	1.59142	1.45758	1.6978	1.63854	1.59634	0.102232	2.29685	2.21925	2.34841	2.3087	2.29331	0.0540665	0.000139404	2.6378e-07	1.97931e-05	0.0041004	9.67759e-06	0.000377286	V-type proton ATPase subunit B. brain isoform	45	45	85.1	85.1	5655
180	219	FUMH_MOUSE	P97807	P97807	ENSMUSP00000027810	Fh	0.821679	0.991279	0.912515	0.94702	0.918123	0.0719253	1.36431	1.4325	1.3558	1.29811	1.36268	0.055058	1.78459	1.80573	1.80515	1.71758	1.77826	0.041635	6.43916e-05	8.2732e-07	1.99099e-05	0.00309442	1.70049e-05	0.000377403	Fumarate hydratase. mitochondrial	32	32	66.7	66.7	54356
181	809	KAD4_MOUSE	Q9WUR9	Q9WUR9	ENSMUSP00000099841;ENSMUSP00000102558;ENSMUSP00000102559	Ak4	-0.706541	-0.653184	-0.912863	-1.17649	-0.862269	0.237529	-0.206552	-0.548381	-0.265775	-0.147128	-0.291959	0.177678	0.765853	0.795081	0.845001	0.779751	0.796422	0.0345158	0.00850678	8.92873e-06	2.0051e-05	0.0276167	6.1421e-05	0.000377979	Adenylate kinase 4. mitochondrial	13	13	70.9	70.9	25061
182	2529	PGAM2_MOUSE	O70250	O70250	ENSMUSP00000020768	Pgam2	-0.614469	-0.562952	-0.845921	-0.839137	-0.71562	0.14807	-1.27981	-1.51785	-1.55644	-1.41027	-1.44109	0.124044	-0.611336	-0.614136	-0.632883	-0.480388	-0.584685	0.0701868	0.000288123	0.161135	2.01345e-05	0.00514699	0.174482	0.000377467	Phosphoglycerate mutase 2	11	5	39.9	23.7	28827
183	379	S4A4_MOUSE	O88343	O88343	ENSMUSP00000108842;ENSMUSP00000118413;ENSMUSP00000119325	Slc4a4	-0.549535	-1.08791	-0.794014	-1.4371	-0.96714	0.38289	0.712464	0.664334	0.849341	0.835515	0.765414	0.0912485	1.3814	1.45223	1.38949	1.33151	1.38866	0.0495352	0.000119214	1.8421e-05	2.0254e-05	0.00391114	8.90263e-05	0.000377632	Electrogenic sodium bicarbonate cotransporter 1	40	39	39.9	39.9	12148
184	1555	ABCE1_MOUSE	P61222	P61222	ENSMUSP00000079379	Abce1	1.24449	1.16606	0.988113	0.858491	1.06429	0.174151	0.495318	0.642617	0.603936	0.56057	0.57561	0.0631543	0.178367	0.196959	0.198557	0.16306	0.184236	0.0168311	0.00187254	5.59796e-05	2.0542e-05	0.0116377	0.00018208	0.00038092	ATP-binding cassette sub-family E member 1	24	24	46.4	46.4	67314
185	567	UK114_MOUSE	P52760	P52760	ENSMUSP00000022946	Hrsp12	-0.523617	-0.728069	-0.512655	-0.876596	-0.660234	0.174984	0.134082	0.243914	-0.0354274	0.14946	0.123007	0.11625	1.06916	1.2244	0.953842	1.12483	1.09306	0.112861	0.000299969	2.80093e-06	2.05623e-05	0.00514319	3.20697e-05	0.000379236	Ribonuclease UK114	7	7	7.7	7.7	14255
186	1085	PSD11_MOUSE	Q8BG32	Q8BG32	ENSMUSP00000017572;ENSMUSP00000133571	Psmd11	1.41143	1.46304	1.2607	1.31282	1.362	0.0918917	0.993312	0.887762	0.896853	0.906178	0.921026	0.0487734	0.503086	0.583727	0.577052	0.559549	0.555854	0.0366259	0.00014729	3.39564e-06	2.0564e-05	0.00422314	3.50028e-05	0.000377228	26S proteasome non-ATPase regulatory subunit 11	33	33	70.9	70.9	47436
187	1005	PRS10_MOUSE	P62334	P62334	ENSMUSP00000022380	Psmc6	1.28394	1.45219	1.0739	1.19538	1.25135	0.159186	1.04977	0.98427	1.03902	1.04174	1.0287	0.0299708	0.523531	0.636004	0.663536	0.636708	0.614945	0.0622758	0.0333318	0.000302265	2.05696e-05	0.0683461	0.000655643	0.000375313	26S protease regulatory subunit 10B	27	27	65.3	65.3	44172
188	2591	RS27L_MOUSE	Q6ZWY3	Q6ZWY3	ENSMUSP00000046016	Rps27l	1.46179	1.22626	0.953643	0.96628	1.15199	0.241747	0.373388	0.602296	0.402682	0.408178	0.446636	0.104891	-0.604434	-0.448982	-0.761292	-0.759688	-0.643599	0.149151	0.00173911	1.5006e-05	2.07216e-05	0.0111329	8.05038e-05	0.000376075	40S ribosomal protein S27-like	6	3	41.7	15.5	94771
189	1298	SETD7_MOUSE	Q8VHL1	Q8VHL1	ENSMUSP00000043492	Setd7	-0.406034	-0.742267	-1.15327	-1.15128	-0.863212	0.360903	-1.12776	-0.856775	-1.35222	-1.02112	-1.08947	0.207623	0.48303	0.326502	0.220709	0.496115	0.381589	0.132065	0.318831	0.000642684	2.07376e-05	0.390051	0.0012196	0.000374374	Histone-lysine N-methyltransferase SETD7	7	7	28.1	28.1	40506
190	3242	AFAP1_MOUSE	Q80YS6	Q80YS6	ENSMUSP00000067779	Afap1	0.59641	0.0757565	0.199613	-0.0668871	0.201223	0.285073	-0.0937785	0.16941	0.125973	0.153375	0.088745	0.122997	-1.32952	-1.3513	-1.20013	-1.70826	-1.3973	0.217779	0.495996	0.000111272	2.14919e-05	0.564677	0.000298945	0.000385948	Actin filament-associated protein 1	17	17	21.3	21.3	80614
191	349	NDUS2_MOUSE	Q91WD5	Q91WD5	ENSMUSP00000013737	Ndufs2	-0.295781	-0.0521663	-0.37198	0.16832	-0.137902	0.245521	0.660505	0.751656	0.90372	0.726917	0.760699	0.102822	1.36835	1.47664	1.42562	1.4588	1.43236	0.047617	0.000514763	1.56077e-05	2.17881e-05	0.00650508	8.18028e-05	0.000389219	NADH dehydrogenase [ubiquinone] iron-sulfur protein 2. mitochondrial	26	26	61.8	61.8	52625
192	3153	NACAD_MOUSE	Q5SWP3	Q5SWP3	ENSMUSP00000049490	Nacad	0.030463	-0.245993	0.0365871	0.104315	-0.0186569	0.155208	-0.269118	-0.21291	-0.411594	-0.499113	-0.348184	0.130832	-1.19337	-1.41373	-1.26675	-1.32098	-1.29871	0.0928181	0.0175394	7.76154e-06	2.18303e-05	0.0439386	5.61067e-05	0.000387943	NAC-alpha domain-containing protein 1	13	13	15.8	15.8	15676
193	2270	ACOX1_MOUSE	Q9R0H0	Q9R0H0	ENSMUSP00000063325;ENSMUSP00000072717	Acox1	0.11458	0.165453	0.114348	0.1525	0.13672	0.0262378	0.403531	0.714481	0.673054	0.548331	0.584849	0.139993	-0.234131	-0.360256	-0.366274	-0.37386	-0.33363	0.0665655	0.000750226	1.19491e-05	2.18371e-05	0.00766399	7.20321e-05	0.000386052	Peroxisomal acyl-coenzyme A oxidase 1	34	34	63.4	63.4	74648
194	399	NDUB6_MOUSE	Q3UIU2	Q3UIU2	ENSMUSP00000092746	Ndufb6	-0.683322	-0.441217	-0.694161	-0.0503343	-0.467259	0.301481	0.553798	0.608468	0.817337	0.712184	0.672947	0.116536	1.35268	1.37766	1.36848	1.36022	1.36476	0.010753	0.000405777	1.89359e-05	2.21343e-05	0.00601962	9.08712e-05	0.000389289	NADH dehydrogenase [ubiquinone] 1 beta subcomplex subunit 6	11	11	69.5	69.5	15515
195	532	HNRPL_MOUSE	Q8R081	Q8R081	ENSMUSP00000049407;ENSMUSP00000133728	Hnrnpl	2.27727	2.13922	2.06693	2.00344	2.12172	0.117608	1.60626	1.75618	1.70586	1.59468	1.66574	0.078265	1.18887	1.14218	1.13054	1.08262	1.13605	0.0436333	0.000654887	4.20745e-06	2.2135e-05	0.0071848	4.03253e-05	0.000387306	Heterogeneous nuclear ribonucleoprotein L	34	34	6.5	6.5	63963
196	474	RL7_MOUSE	P14148	P14148	ENSMUSP00000071616	Rpl7	2.57203	2.30212	2.25289	2.12161	2.31216	0.189258	1.75574	1.96324	1.82414	1.80119	1.83608	0.0894147	1.17353	1.25018	1.28855	1.23699	1.23731	0.0478135	0.00389623	3.33349e-05	2.22679e-05	0.0174461	0.000128809	0.000387644	60S ribosomal protein L7	30	30	62.6	62.6	31419
197	965	PCCB_MOUSE	Q99MN9	Q99MN9	ENSMUSP00000035116	Pccb	-0.311931	-0.215724	-0.201789	-0.258981	-0.247106	0.0496045	0.12716	0.126547	0.102398	0.184531	0.135159	0.0348762	0.568469	0.73222	0.698426	0.592866	0.647996	0.0795836	1.52454e-05	1.33613e-06	2.23351e-05	0.00216738	2.14032e-05	0.000386839	Propionyl-CoA carboxylase beta chain. mitochondrial	22	22	53.4	53.4	58408
198	3138	FACR1_MOUSE	Q922J9	Q922J9	ENSMUSP00000033018;ENSMUSP00000064334;ENSMUSP00000128695	Far1	0.391923	-0.510933	0.166126	-0.079307	-0.00804786	0.386559	-0.0190184	-0.263293	-0.216164	-0.163243	-0.165429	0.105818	-1.5047	-1.21646	-1.24937	-1.14627	-1.2792	0.156366	0.462111	0.000886663	2.24028e-05	0.533578	0.00160323	0.000386052	Fatty acyl-CoA reductase 1	10	10	27.6	27.6	59434
199	2726	SON_MOUSE	Q9QX47	Q9QX47	ENSMUSP00000109670;ENSMUSP00000109671	Son	0.99643	0.533296	0.807326	0.543968	0.720255	0.223521	0.21317	-0.0428284	-0.005294	-0.0341491	0.0327245	0.121362	-0.808813	-0.800366	-0.792304	-0.677454	-0.769734	0.0618882	0.00165398	1.36601e-05	2.25926e-05	0.0108735	7.65326e-05	0.000387367	Protein SON	48	48	27.9	27.9	26565
200	1084	SYDC_MOUSE	Q922B2	Q922B2	ENSMUSP00000027602	Dars	1.58354	1.47879	1.33923	1.28187	1.42086	0.136385	0.986112	1.00263	0.901351	0.916242	0.951584	0.0502336	0.535179	0.621194	0.546103	0.521671	0.556037	0.0445729	0.000653722	1.97802e-05	2.2606e-05	0.00719516	9.32185e-05	0.000385659	Aspartate--tRNA ligase. cytoplasmic	31	31	63.7	63.7	57147
201	481	DDX5_MOUSE	Q61656	Q61656		Ddx5	2.53528	2.39929	2.25141	2.19681	2.3457	0.15261	1.67993	1.88679	1.83459	1.7537	1.78875	0.0908933	1.1943	1.21843	1.26527	1.22635	1.22608	0.0294686	0.000764069	7.00512e-06	2.26319e-05	0.00771302	5.37111e-05	0.000384179	Probable ATP-dependent RNA helicase DDX5	60	50	63.8	5.5	69289
202	136	PURA_MOUSE	P42669	P42669	ENSMUSP00000059404	Pura	0.432779	0.570309	0.42708	0.406737	0.459226	0.074894	1.31542	1.13568	1.42735	1.37281	1.31281	0.126622	2.08044	2.04994	2.06304	2.05109	2.06113	0.0141746	2.46507e-05	1.21334e-08	2.29801e-05	0.00247377	4.13993e-06	0.000388158	Transcriptional activator protein Pur-alpha	29	25	69.8	63.9	34883
203	1319	GMPPB_MOUSE	Q8BTZ7	Q8BTZ7	ENSMUSP00000036898;ENSMUSP00000107914	Gmppb	-0.259704	-0.300884	-0.271172	0.126438	-0.176331	0.20259	0.0125287	-0.0499079	-0.0113584	0.0720143	0.00581915	0.0510796	0.396464	0.385777	0.328039	0.342212	0.363123	0.0331305	0.131845	0.0019092	2.3081e-05	0.189732	0.00308437	0.000387943	Mannose-1-phosphate guanyltransferase beta	9	9	35.3	35.3	39916
204	2058	APT_MOUSE	P08030	P08030	ENSMUSP00000006764	Aprt	1.29712	1.1606	0.96198	0.872857	1.07314	0.191732	0.473365	0.373142	0.284708	0.40388	0.383774	0.0782261	-0.141366	-0.204476	-0.13506	-0.255451	-0.184088	0.0569717	0.000554966	1.55077e-05	2.30975e-05	0.0067147	8.16547e-05	0.000386317	Adenine phosphoribosyltransferase	10	10	52.8	52.8	19724
205	2055	FAAA_MOUSE	P35505	P35505	ENSMUSP00000032865	Fah	-0.342409	-0.798582	-0.786117	-0.687041	-0.653537	0.213338	-0.915091	-0.969599	-1.00449	-0.938016	-0.9568	0.0388627	-0.200843	-0.021015	-0.329388	-0.181941	-0.183297	0.126475	0.0312873	0.00905096	2.36012e-05	0.0653318	0.0121058	0.000392816	Fumarylacetoacetase	12	12	49.6	49.6	46175
206	38	KPYM_MOUSE;KPYR_MOUSE	P52480;P53657	P52480	ENSMUSP00000034834;ENSMUSP00000128770	Pklr;Pkm	2.63806	2.7147	2.40687	2.44024	2.54997	0.149904	2.15836	2.26513	2.33805	2.2836	2.26128	0.0752732	2.72334	2.7324	2.68866	2.7434	2.72195	0.0236612	0.0137667	0.0639754	2.37839e-05	0.0372792	0.0727371	0.000393936	Pyruvate kinase PKLR;Pyruvate kinase PKM	64	64	87.4	87.4	57844
207	522	E41L3_MOUSE	Q9WV92	Q9WV92	ENSMUSP00000079098;ENSMUSP00000108300	Epb41l3	0.647443	0.693994	0.529295	0.482187	0.58823	0.0990133	0.511653	0.629584	0.575756	0.427891	0.536221	0.0868306	1.20041	1.19809	1.07041	1.14894	1.15446	0.0608523	0.459686	6.71246e-05	2.39617e-05	0.530958	0.000206519	0.000394963	Band 4.1-like protein 3;Band 4.1-like protein 3. N-terminally processed	75	68	6.9	66.6	10334
208	1251	KTN1_MOUSE	Q61595	Q61595		Ktn1	1.53072	1.16191	1.29473	1.05922	1.26165	0.203653	0.969766	0.986675	0.911128	0.891976	0.939886	0.0454766	0.344573	0.389004	0.521358	0.440835	0.423942	0.0759284	0.0215548	0.000249865	2.39919e-05	0.051466	0.00056199	0.000393559	Kinectin	71	71	57.2	57.2	15259
209	435	FABP5_MOUSE	Q05816	Q05816	ENSMUSP00000029046	Fabp5	2.33486	2.33902	2.19985	1.95962	2.20834	0.177971	1.9223	2.13736	2.03934	1.96724	2.01656	0.0938594	1.31265	1.27685	1.40601	1.21601	1.30288	0.0794889	0.105252	8.79662e-05	2.46443e-05	0.159185	0.000250326	0.000402328	Fatty acid-binding protein. epidermal	18	18	73.3	73.3	15137
210	2546	EI2BD_MOUSE	Q61749	Q61749	ENSMUSP00000076875;ENSMUSP00000110250;ENSMUSP00000130880	Eif2b4	0.898304	0.411283	0.528347	0.257319	0.523813	0.27322	0.064536	-0.0100935	-0.110816	-0.141736	-0.0495275	0.0945591	-0.584547	-0.621225	-0.608396	-0.603944	-0.604528	0.0152021	0.00739982	0.000171827	2.48305e-05	0.0256587	0.000416685	0.000403436	Translation initiation factor eIF-2B subunit delta	15	15	41.4	41.4	57624
211	1488	TRIM9_MOUSE	Q8C7M3	Q8C7M3	ENSMUSP00000106149	Trim9	-0.870885	-0.898969	-0.929354	-0.839742	-0.884738	0.0383395	-0.1967	-0.372406	-0.278887	-0.231699	-0.269923	0.0761708	0.195171	0.203123	0.267406	0.277566	0.235817	0.0426688	6.96886e-06	1.8787e-08	2.48881e-05	0.00169841	4.93086e-06	0.000402456	E3 ubiquitin-protein ligase TRIM9	9	9	18.5	18.5	90869
212	1429	BCLF1_MOUSE	Q8K019	Q8K019	ENSMUSP00000043583;ENSMUSP00000140428;ENSMUSP00000140623	Bclaf1	1.63243	1.2592	1.38762	1.17534	1.36364	0.199322	0.981049	1.07151	0.975475	0.948777	0.994203	0.0534282	0.127166	0.263576	0.384794	0.333373	0.277227	0.111695	0.0116351	7.70894e-05	2.4937e-05	0.0335011	0.000227141	0.000401345	Bcl-2-associated transcription factor 1	34	33	32.6	32.6	106
213	1612	CCAR2_MOUSE	Q8VDP4	Q8VDP4	ENSMUSP00000036924	Ccar2	1.26658	1.33347	1.06949	1.15105	1.20515	0.117717	0.679481	0.741546	0.569464	0.606823	0.649328	0.0765908	0.158268	0.195019	0.0970967	0.137994	0.147095	0.040842	0.000215826	2.66524e-06	2.50501e-05	0.00487682	3.09313e-05	0.000401271	Cell cycle and apoptosis regulator protein 2	35	35	49.6	49.6	103
214	625	GLO2_MOUSE	Q99KB8	Q99KB8		Hagh	-0.376145	-0.765773	-0.815066	-0.865274	-0.705565	0.223338	-0.000266	0.296936	0.273894	0.217164	0.196932	0.135672	1.03773	1.07202	1.01854	0.962277	1.02264	0.0459223	0.000455214	5.19861e-06	2.55893e-05	0.00618801	4.58337e-05	0.000407994	Hydroxyacylglutathione hydrolase. mitochondrial	12	12	54.7	54.7	34084
215	1371	ADA22_MOUSE	Q9R1V6	Q9R1V6	ENSMUSP00000049120;ENSMUSP00000055000;ENSMUSP00000086122;ENSMUSP00000086139;ENSMUSP00000111046	Adam22	-0.801562	-0.640318	-0.868938	-0.761096	-0.767978	0.0960297	-0.443686	-0.598534	-0.416429	-0.676785	-0.533859	0.124541	0.244417	0.256066	0.408409	0.353228	0.31553	0.0788263	0.0247198	2.27722e-06	2.56403e-05	0.0563419	2.84611e-05	0.000406906	Disintegrin and metalloproteinase domain-containing protein 22	16	16	18.3	18.3	99714
216	565	RS6_MOUSE	P62754	P62754	ENSMUSP00000099878	Rps6	2.42443	2.17454	2.12651	2.14327	2.21719	0.139589	1.72016	1.69543	1.6259	1.79451	1.709	0.0695834	0.995476	1.08561	1.10061	1.19394	1.09391	0.0812588	0.000622775	8.60385e-06	2.59833e-05	0.00710671	6.00334e-05	0.00041044	40S ribosomal protein S6	22	22	52.6	52.6	2868
217	992	RU17_MOUSE	Q62376	Q62376	ENSMUSP00000074160	Snrnp70	2.01089	1.6139	1.63843	1.44816	1.67784	0.237571	1.19721	1.17369	1.18568	1.104	1.16514	0.0418751	0.520788	0.610657	0.712338	0.674342	0.629531	0.0837582	0.00537629	0.000163227	2.67748e-05	0.0210849	0.000400957	0.000420994	U1 small nuclear ribonucleoprotein 70 kDa	31	30	53.8	53.8	51991
218	380	MOG_MOUSE	Q61885	Q61885		Mog	-0.74614	-0.625934	-0.903797	-1.12034	-0.849053	0.213671	-1.2101	-2.19885	-1.17999	-1.33428	-1.48081	0.483331	1.37484	1.5406	1.2146	1.42433	1.38859	0.135213	0.0539566	2.0894e-06	2.68436e-05	0.0959853	2.71066e-05	0.000420139	Myelin-oligodendrocyte glycoprotein	16	16	44.7	44.7	28271
219	1501	PDK2_MOUSE	Q9JK42	Q9JK42	ENSMUSP00000041447	Pdk2	-0.534321	-0.316022	-0.840341	-1.16807	-0.714689	0.37095	-1.06148	-1.3416	-1.46265	-0.943434	-1.20229	0.240852	0.25385	0.311912	0.188726	0.159897	0.228597	0.0680402	0.0696271	0.00244665	2.68441e-05	0.116569	0.00382058	0.000418229	[Pyruvate dehydrogenase (acetyl-transferring)] kinase isozyme 2. mitochondrial	12	12	49.9	49.9	4604
220	3158	SOGA1_MOUSE	E1U8D0	E1U8D0		Soga1	0.794057	0.316605	0.546311	0.381254	0.509557	0.212904	-0.22296	0.226551	-0.0550134	-0.0845924	-0.0340037	0.188497	-1.47907	-1.28053	-1.23773	-1.22094	-1.30457	0.119009	0.00872934	5.8072e-06	2.73261e-05	0.0280193	4.91667e-05	0.000423802	C-terminal 80 kDa form;N-terminal form;Protein SOGA1	25	23	25.4	23.8	15918
221	2520	MIA3_MOUSE	Q8BI84	Q8BI84		Mia3	-0.166251	0.196991	-0.0165155	0.253575	0.0669497	0.194155	0.337758	0.22627	0.0977715	0.250767	0.228142	0.0992094	-0.570575	-0.444986	-0.607835	-0.687232	-0.577657	0.100944	0.189729	0.00106129	2.75011e-05	0.254664	0.00187526	0.000424587	Melanoma inhibitory activity protein 3	35	35	24.9	24.9	21367
222	1254	VP13C_MOUSE	Q8BX70	Q8BX70	ENSMUSP00000077040	Vps13c	-0.39695	-0.7592	-0.0127295	-0.777874	-0.486688	0.361359	-1.08827	-0.665369	-0.712103	-0.701827	-0.791891	0.198598	0.423122	0.469529	0.481488	0.311186	0.421331	0.0776255	0.189276	0.00267428	2.75995e-05	0.254356	0.00413067	0.000424186	Vacuolar protein sorting-associated protein 13C	55	54	23.4	23.3	42008
223	1768	HDGR2_MOUSE	Q3UMU9	Q3UMU9	ENSMUSP00000002911	Hdgfrp2	1.12086	0.762535	0.950661	0.73534	0.892349	0.179926	0.549652	0.439003	0.49815	0.383958	0.467691	0.0718324	0.0360223	0.0152289	0.068841	0.0122372	0.0330824	0.0260806	0.00464853	7.97737e-05	2.76746e-05	0.019366	0.000233037	0.000423434	Hepatoma-derived growth factor-related protein 2	19	16	23.9	22.4	7429
224	1457	COPD_MOUSE	Q5XJY5	Q5XJY5	ENSMUSP00000034607	Arcn1	1.28419	1.19764	1.08049	1.00001	1.14058	0.125499	0.670397	0.827353	0.833289	0.737982	0.767255	0.0779116	0.235013	0.279996	0.309219	0.210605	0.258708	0.0442713	0.00232291	1.1403e-05	2.80144e-05	0.0131221	7.03563e-05	0.000426719	Coatomer subunit delta	30	30	56.4	56.4	57229
225	1909	LC7L2_MOUSE	Q7TNC4	Q7TNC4	ENSMUSP00000055254;ENSMUSP00000124010	Luc7l2	1.59516	1.13253	1.29645	1.07717	1.27533	0.232662	0.730608	0.738773	0.583295	0.55453	0.651802	0.0964873	-0.176435	-0.122493	-0.000411	-0.0131731	-0.0781278	0.0854234	0.00257519	3.49617e-05	2.83261e-05	0.0137936	0.000132839	0.000429549	Putative RNA-binding protein Luc7-like 2	20	14	3.8	28.1	46582
226	2398	KCTD4_MOUSE	Q9D7X1	Q9D7X1	ENSMUSP00000061734	Kctd4	-0.595511	-0.569676	-0.575951	-1.33673	-0.769467	0.378335	-1.08397	-1.13385	-1.10952	-1.01888	-1.08655	0.0494994	-0.449619	-0.501697	-0.309536	-0.540099	-0.450238	0.100864	0.147567	0.154098	2.83483e-05	0.208402	0.167446	0.000427983	BTB/POZ domain-containing protein KCTD4	6	6	30.5	30.5	29978
227	82	AATC_MOUSE	P05201	P05201	ENSMUSP00000026196	Got1	1.05766	1.07187	0.912519	0.930042	0.993023	0.0833517	1.54	1.20765	1.45922	1.57173	1.44465	0.164942	2.39669	2.35689	2.37369	2.39758	2.38121	0.0196301	0.00274513	5.72479e-08	2.90823e-05	0.0143217	5.14026e-06	0.000437131	Aspartate aminotransferase. cytoplasmic	44	44	93.2	93.2	46247
228	1848	CI172_MOUSE	A2AJA9	A2AJA9	ENSMUSP00000109855;ENSMUSP00000140109;ENSMUSP00000140763	Gm996	-0.522949	-0.766633	-0.937025	-0.923998	-0.787651	0.19271	-1.48551	-1.46758	-1.74022	-1.36986	-1.51579	0.158016	-0.149219	-0.273651	0.138034	0.146441	-0.0345988	0.210445	0.00110745	0.00186863	2.93804e-05	0.00944657	0.0030303	0.000439675	Uncharacterized protein C9orf172 homolog	20	20	29.4	29.4	10718
229	147	QCR1_MOUSE	Q9CZ13	Q9CZ13	ENSMUSP00000026743	Uqcrc1	0.864988	1.03269	0.881204	1.0446	0.955871	0.095932	1.37152	1.54	1.35848	1.35472	1.40618	0.0895021	2.06849	2.00102	2.08119	1.94414	2.02371	0.0636517	0.000470783	1.58295e-06	2.95515e-05	0.00622602	2.3793e-05	0.000440305	Cytochrome b-c1 complex subunit 1. mitochondrial	35	34	63.3	61.9	52851
230	1195	COPA_MOUSE	Q8CIE6	Q8CIE6	ENSMUSP00000118179	Copa	1.62956	1.55075	1.37091	1.36364	1.47871	0.132672	1.06707	0.914486	0.959181	1.05659	0.999332	0.0745606	0.441899	0.516517	0.402543	0.51951	0.470117	0.0576054	0.00074565	8.46987e-06	2.97333e-05	0.00764011	5.94634e-05	0.000441087	Coatomer subunit alpha;Proxenin;Xenin	54	54	42.6	42.6	13843
231	1089	CYTSB_MOUSE	Q5SXY1	Q5SXY1	ENSMUSP00000063102;ENSMUSP00000090071;ENSMUSP00000104349	Specc1	-0.832723	-0.900297	-0.844141	-0.887617	-0.866195	0.0328056	-0.518568	-0.300409	-0.319935	-0.644182	-0.445774	0.164956	0.476797	0.521142	0.638622	0.574662	0.552805	0.0698142	0.00245366	2.69021e-08	3.10419e-05	0.0134813	4.58951e-06	0.000458507	Cytospin-B	31	31	35.7	35.7	1181
232	2242	TOP2B_MOUSE	Q64511	Q64511	ENSMUSP00000017629	Top2b	1.94968	1.60446	1.70809	1.52868	1.69773	0.183363	0.710871	1.0139	0.670847	0.627845	0.755866	0.175332	-0.263873	-0.235635	-0.406728	-0.337884	-0.31103	0.0770009	0.000307031	9.55848e-07	3.11532e-05	0.00516054	1.80185e-05	0.000458167	DNA topoisomerase 2-beta	89	75	53.5	48.6	18191
233	2044	EVL_MOUSE	P70429	P70429	ENSMUSP00000021689;ENSMUSP00000076916	Evl	0.713699	0.662777	0.423889	0.517954	0.57958	0.132849	0.335839	0.332988	0.403838	0.282158	0.338706	0.0499357	-0.19285	-0.229452	-0.0627044	-0.2299	-0.178727	0.0792725	0.0145964	6.48578e-05	3.2763e-05	0.0387571	0.00020136	0.000479774	Ena/VASP-like protein	19	19	56.3	56.3	44337
234	2440	NTM1A_MOUSE	Q8R2U4	Q8R2U4	ENSMUSP00000035303	Ntmt1	-0.651134	0.418496	-0.422264	-0.0362606	-0.172791	0.468796	-0.0910603	0.0865783	-0.0568697	0.0254474	-0.00897607	0.0803062	-0.485964	-0.469519	-0.524486	-0.453242	-0.483303	0.0305329	0.516661	0.234356	3.28294e-05	0.583532	0.250743	0.000478693	N-terminal Xaa-Pro-Lys N-methyltransferase 1;N-terminal Xaa-Pro-Lys N-methyltransferase 1. N-terminally processed	7	7	35.4	35.4	2542
235	669	ENDD1_MOUSE	Q8C522	Q8C522	ENSMUSP00000127751	Endod1	-0.628507	-0.863619	-1.05566	-1.01419	-0.890493	0.193165	0.0390255	-0.0619815	0.2901	0.0644475	0.0828979	0.148535	0.898049	0.98456	0.922277	1.01625	0.955282	0.0545854	0.000204967	1.66595e-06	3.31084e-05	0.00482307	2.39841e-05	0.000480705	Endonuclease domain-containing 1 protein	10	10	28.5	28.5	55262
236	852	RL26_MOUSE	P61255	P61255	ENSMUSP00000073175;ENSMUSP00000129072	Rpl26	2.19385	1.88417	1.84943	1.73998	1.91686	0.194614	1.39334	1.45006	1.37382	1.35152	1.39218	0.0422	0.676872	0.678654	0.902618	0.780411	0.759639	0.106901	0.00188416	4.56996e-05	3.34209e-05	0.0116674	0.000159435	0.000483187	60S ribosomal protein L26	18	17	66.2	62.1	17258
237	361	NFASC_MOUSE	Q810U3	Q810U3	ENSMUSP00000092148	Nfasc	0.501437	0.50818	0.449943	0.448607	0.477042	0.0321846	0.568499	0.183298	0.486893	0.514658	0.438337	0.173368	1.42893	1.40782	1.36632	1.45528	1.41459	0.0375816	0.676027	2.25408e-08	3.34394e-05	0.731095	4.80683e-06	0.000481415	Neurofascin	46	46	42.8	42.8	13797
238	1271	ILF3_MOUSE	Q9Z1X4	Q9Z1X4	ENSMUSP00000065770	Ilf3	2.03511	1.86298	1.86112	1.69512	1.86359	0.138816	1.00442	1.11025	0.942779	0.939189	0.99916	0.0798831	0.352675	0.349375	0.383292	0.507657	0.39825	0.0745198	3.73936e-05	1.55761e-06	3.35341e-05	0.00277363	2.36203e-05	0.000480749	Interleukin enhancer-binding factor 3	43	38	56.7	54.8	9602
239	2128	SYT12_MOUSE	Q920N7	Q920N7	ENSMUSP00000055237	Syt12	-0.33602	-0.850166	-0.650751	-1.24738	-0.77108	0.38161	-1.28998	-1.63469	-1.17978	-1.49821	-1.40066	0.204389	-0.186361	-0.29209	-0.174606	-0.269695	-0.230688	0.0588838	0.0270267	0.0312032	3.35352e-05	0.0594169	0.0374613	0.000478754	Synaptotagmin-12	15	15	48.2	48.2	4668
240	2228	VP13A_MOUSE	Q5H8C4	Q5H8C4	ENSMUSP00000068716	Vps13a	-0.675994	-0.659381	-0.910777	-1.09311	-0.834815	0.206952	-1.09263	-1.19402	-1.29971	-1.3963	-1.24566	0.131273	-0.289175	-0.377395	-0.148431	-0.38906	-0.301015	0.111067	0.0153653	0.00391064	3.37801e-05	0.0400815	0.0057365	0.000480241	Vacuolar protein sorting-associated protein 13A	28	28	16.1	16.1	3594
241	1819	BCS1_MOUSE	Q9CZP5	Q9CZP5	ENSMUSP00000027358;ENSMUSP00000109361;ENSMUSP00000109362	Bcs1l	-0.396549	-0.302372	-0.928181	-1.32732	-0.738606	0.479523	-1.33753	-1.10821	-0.954438	-1.30853	-1.17718	0.180128	-0.162765	-0.0007362	0.112072	0.017356	-0.00851839	0.114111	0.137668	0.0252065	3.42385e-05	0.196701	0.0309592	0.000484738	Mitochondrial chaperone BCS1	12	12	47.4	47.4	47406
242	3057	AP1S2_MOUSE	Q9DB50	Q9DB50	ENSMUSP00000066185	Ap1s2	0.759822	-0.154046	0.464687	0.276619	0.33677	0.382907	-0.236018	-0.398594	-0.340668	-0.429529	-0.351202	0.0851654	-1.23945	-1.1581	-1.30735	-1.01632	-1.18031	0.125194	0.0127068	0.000283921	3.44197e-05	0.035306	0.000622983	0.000485289	AP-1 complex subunit sigma-2	4	4	23.8	23.8	18929
243	1920	OSCP1_MOUSE	Q8BHW2	Q8BHW2	ENSMUSP00000045241	Oscp1	-0.844895	-0.630541	-1.00954	-1.1116	-0.899144	0.210092	-1.06506	-0.852432	-0.796906	-1.03458	-0.937243	0.132536	-0.080139	-0.0887304	0.00903955	-0.18887	-0.0871751	0.0809344	0.7694	0.000359769	3.44829e-05	0.814772	0.000754476	0.00048418	Protein OSCP1	10	10	46.2	46.2	43231
244	1930	DCAKD_MOUSE	Q8BHC4	Q8BHC4	ENSMUSP00000021313	Dcakd	1.37693	1.2277	1.00926	1.01739	1.15782	0.177654	0.458925	0.757038	0.626498	0.564925	0.601847	0.124475	-0.0680182	-0.133607	-0.0910869	-0.0889453	-0.0954145	0.0275066	0.00216541	8.48363e-06	3.46379e-05	0.0126297	5.94377e-05	0.000484363	Dephospho-CoA kinase domain-containing protein	15	15	56.3	56.3	26476
245	1572	HD_MOUSE	P42859	P42859		Htt	-0.654052	-0.958846	-0.559122	-0.933343	-0.776341	0.200081	-0.543836	-0.437851	-0.505136	-0.745547	-0.558092	0.132419	0.188767	0.156428	0.200051	0.1582	0.175862	0.0219186	0.118743	7.93422e-05	3.46898e-05	0.175162	0.000232175	0.000483109	Huntingtin	40	40	18.6	18.6	34469
246	948	MA6D1_MOUSE	Q14BB9	Q14BB9	ENSMUSP00000043332	Map6d1	-0.441964	-0.712423	-0.688513	-0.995571	-0.709618	0.226466	-1.01198	-1.03101	-1.53839	-1.54601	-1.28185	0.300744	0.864682	0.676902	0.406876	0.689144	0.659401	0.188945	0.0228049	8.83568e-05	3.47843e-05	0.0533678	0.000251019	0.000482456	MAP6 domain-containing protein 1	8	8	66.5	66.5	20432
247	225	RYR2_MOUSE	E9Q401	E9Q401	ENSMUSP00000021750	Ryr2	-0.743849	-0.669206	-0.807233	-0.80757	-0.756964	0.0657301	-0.508168	0.131536	-0.0185665	-0.499273	-0.223618	0.329208	1.78395	1.71086	1.93297	1.57593	1.75093	0.14884	0.0191373	7.7364e-08	3.47993e-05	0.0471794	5.1758e-06	0.00048071	Ryanodine receptor 2	87	79	25.7	24.1	56481
248	2045	ABCF1_MOUSE	Q6P542	Q6P542	ENSMUSP00000036881	Abcf1	1.13313	0.676284	0.747078	0.519999	0.769123	0.260557	0.267771	0.157022	0.179224	0.244591	0.212152	0.0525021	-0.141335	-0.251949	-0.161356	-0.165238	-0.179969	0.0491159	0.00574284	0.000374793	3.52098e-05	0.0217717	0.000778329	0.000484419	ATP-binding cassette sub-family F member 1	29	28	40.6	39.9	94944
249	359	NIPS1_MOUSE	O55125	O55125	ENSMUSP00000049338	Nipsnap1	0.24225	0.887467	0.746224	0.725939	0.65047	0.28147	0.746325	0.779181	0.903238	0.825158	0.813476	0.0680174	1.39661	1.36661	1.54582	1.35793	1.41674	0.0876325	0.303241	0.00201743	3.58059e-05	0.373927	0.00323168	0.000490641	Protein NipSnap homolog 1	22	22	53.2	53.2	33363
250	484	RS16_MOUSE	P14131	P14131	ENSMUSP00000103940	Rps16	2.62435	2.40605	2.37496	2.20003	2.40135	0.174147	1.90533	2.1183	1.87034	1.86231	1.93907	0.120939	1.17599	1.21395	1.29742	1.20679	1.22354	0.0519349	0.00476715	1.29765e-05	3.58734e-05	0.0196681	7.47902e-05	0.000489601	40S ribosomal protein S16	15	15	70.5	70.5	16445
251	1310	NAMPT_MOUSE	Q99KQ4	Q99KQ4	ENSMUSP00000020886	Nampt	0.585564	0.785937	0.450238	0.589465	0.602801	0.13819	0.597445	0.618402	0.631116	0.56382	0.602696	0.0294011	0.344174	0.345012	0.404243	0.390713	0.371035	0.0310309	0.998857	0.0169744	3.65299e-05	0.99915	0.0214348	0.000496573	Nicotinamide phosphoribosyltransferase	22	22	52.7	52.7	55446
252	417	DLG2_MOUSE	Q91XM9	Q91XM9	ENSMUSP00000102814	Dlg2	0.097514	-0.155255	0.134138	-0.0107588	0.0164097	0.129929	0.722636	0.858267	0.933137	0.826492	0.835133	0.0873119	1.31793	1.33756	1.38677	1.31756	1.33996	0.0325792	4.47881e-05	1.08891e-06	3.66183e-05	0.00288334	1.93509e-05	0.000495801	Disks large homolog 2	52	46	60.9	53.5	94879
253	1042	PSMD3_MOUSE	P14685	P14685	ENSMUSP00000017365	Psmd3	1.62854	1.54183	1.39916	1.35433	1.48097	0.126769	1.0159	1.16731	1.03538	1.033	1.0629	0.0701474	0.504786	0.587983	0.625977	0.612501	0.582812	0.0543427	0.00118171	1.26255e-05	3.68771e-05	0.00971567	7.38906e-05	0.000497331	26S proteasome non-ATPase regulatory subunit 3	42	42	74.9	74.9	60718
254	1182	3HIDH_MOUSE	Q99L13	Q99L13	ENSMUSP00000031788	Hibadh	-0.663985	-0.846197	-0.856842	-1.11284	-0.869965	0.184529	-0.074587	-0.141638	-0.183017	-0.292547	-0.172947	0.0913975	0.39374	0.555755	0.54339	0.436538	0.482356	0.0797179	0.000507471	1.04421e-05	3.7155e-05	0.00646079	6.72238e-05	0.000499106	3-hydroxyisobutyrate dehydrogenase. mitochondrial	14	14	4.3	4.3	3544
255	1180	LRC59_MOUSE	Q922Q8	Q922Q8	ENSMUSP00000021239	Lrrc59	1.80261	1.56849	1.3685	1.31444	1.51351	0.221553	1.01242	1.1827	1.10577	1.11634	1.10431	0.0700873	0.352214	0.502283	0.523684	0.558744	0.484231	0.0910372	0.01249	0.000136439	3.74013e-05	0.0349597	0.000345861	0.000500444	Leucine-rich repeat-containing protein 59	14	14	42.7	42.7	34877
256	854	CCSAP_MOUSE	Q8QZT2	Q8QZT2	ENSMUSP00000034452;ENSMUSP00000113319	Ccsap	-0.617268	-0.826349	-1.10807	-1.04599	-0.899419	0.223582	-0.776852	-1.0907	-0.529879	-0.516939	-0.728591	0.269402	0.710588	0.705631	0.805153	0.810809	0.758045	0.0577427	0.366805	7.15276e-06	3.74551e-05	0.438367	5.38747e-05	0.000499206	Centriole. cilia and spindle-associated protein	10	9	52.8	4.8	28378
257	2456	AASD1_MOUSE	Q3THG9	Q3THG9	ENSMUSP00000067912	Aarsd1	0.475888	0.598128	0.099143	0.430219	0.400844	0.213259	0.42565	0.339978	0.441694	0.444269	0.412898	0.0493061	-0.393113	-0.398056	-0.474301	-0.737203	-0.500668	0.162009	0.915893	0.000522854	3.74979e-05	0.93368	0.00102469	0.000497832	Alanyl-tRNA editing protein Aarsd1	18	18	47.1	47.1	4497
258	1325	SHSA7_MOUSE	Q8C3Q5	Q8C3Q5	ENSMUSP00000064886;ENSMUSP00000112423;ENSMUSP00000127900	Shisa7	-0.759031	-0.962059	-0.645907	-0.884632	-0.812907	0.139263	-1.10789	-1.27169	-0.700048	-1.25101	-1.08266	0.265269	0.375924	0.324777	0.396886	0.339672	0.359315	0.0329959	0.121828	3.29623e-06	3.75116e-05	0.178555	3.46053e-05	0.000496084	Protein shisa-7	15	15	31.7	31.7	58333
259	2483	MTMRC_MOUSE	Q80TA6	Q80TA6	ENSMUSP00000041227;ENSMUSP00000071883	Mtmr12	-0.475473	-1.10063	-0.919081	-1.01611	-0.877823	0.278301	-1.25542	-1.31117	-1.25912	-1.38075	-1.30162	0.0585783	-0.338003	-0.577889	-0.606954	-0.605889	-0.532184	0.130151	0.0246275	0.0654381	3.76453e-05	0.0562821	0.0743012	0.00049593	Myotubularin-related protein 12	8	8	14.9	14.9	85515
260	2087	NU2M_MOUSE	P03893	P03893	ENSMUSP00000080992	Mtnd2	-0.458578	-0.637641	-0.830677	-0.939044	-0.716485	0.212371	-1.33716	-1.04512	-1.15799	-1.46794	-1.25205	0.187547	-0.147613	-0.239156	-0.252974	-0.150747	-0.197622	0.0562349	0.00917481	0.00324598	3.78729e-05	0.028852	0.00488975	0.000497009	NADH-ubiquinone oxidoreductase chain 2	2	2	12.5	12.5	38752
261	637	E41L2_MOUSE	O70318	O70318	ENSMUSP00000055122;ENSMUSP00000090314	Epb41l2	-0.448966	-0.601483	-0.486523	-0.52635	-0.51583	0.0652608	0.38397	0.131157	0.385088	0.305076	0.301323	0.119468	1.0163	0.952947	0.956148	1.05215	0.994386	0.0482897	2.02542e-05	2.51643e-08	3.81499e-05	0.00238302	4.77004e-06	0.000498726	Band 4.1-like protein 2	43	39	49.5	47.7	10994
262	2491	GPSM1_MOUSE	Q6IR34	Q6IR34	ENSMUSP00000065000;ENSMUSP00000067964;ENSMUSP00000077686	Gpsm1	0.270948	0.615444	0.380814	0.476752	0.435989	0.146229	0.316382	0.563094	0.369528	0.224741	0.368436	0.142888	-0.413705	-0.581971	-0.543016	-0.622981	-0.540418	0.0905656	0.533258	2.79674e-05	3.83998e-05	0.600091	0.000114831	0.000500077	G-protein-signaling modulator 1	31	30	53.2	51.7	74361
263	2131	CYLD_MOUSE	Q80TQ2	Q80TQ2	ENSMUSP00000096119;ENSMUSP00000105254	Cyld	-0.700387	-0.42901	-0.953878	-1.0898	-0.793268	0.291567	-1.24077	-1.48022	-1.18813	-1.21623	-1.28134	0.134324	-0.15406	-0.21433	-0.119559	-0.43653	-0.23112	0.142431	0.0227808	0.0133896	3.8732e-05	0.0533481	0.0172462	0.000502485	Ubiquitin carboxyl-terminal hydrolase CYLD	14	14	16.6	16.6	10658
264	1348	TMEDA_MOUSE	Q9D1D4	Q9D1D4	ENSMUSP00000037583	Tmed10	1.21401	1.14654	0.899801	0.90069	1.04026	0.164006	0.751522	0.749254	0.681683	0.688339	0.7177	0.0378544	0.30031	0.375238	0.409797	0.288314	0.343414	0.058633	0.00863128	0.000203205	3.87892e-05	0.0278092	0.000479818	0.000501321	Transmembrane emp24 domain-containing protein 10	11	11	41.1	41.1	24911
265	431	DHPR_MOUSE	Q8BVI4	Q8BVI4	ENSMUSP00000015950	Qdpr	0.954596	0.920383	0.818111	0.661587	0.838669	0.131526	0.63073	0.787566	0.644721	0.668119	0.682784	0.071537	1.35537	1.42619	1.22003	1.25517	1.31419	0.0941436	0.0824677	0.00107226	3.97516e-05	0.131856	0.00188877	0.000511821	Dihydropteridine reductase	15	15	8.3	8.3	2557
266	2179	S2542_MOUSE	Q8R0Y8	Q8R0Y8	ENSMUSP00000065903;ENSMUSP00000105754	Slc25a42	-0.378133	-1.1266	-0.720664	-1.03055	-0.813987	0.338283	-1.10986	-1.47982	-1.30803	-1.5675	-1.3663	0.202094	-0.25208	-0.255229	-0.25609	-0.324221	-0.271905	0.0349197	0.0310309	0.0188847	3.99175e-05	0.0650753	0.0236544	0.000512024	Mitochondrial coenzyme A transporter SLC25A42	5	5	26.4	26.4	3524
267	1097	MADD_MOUSE	Q80U28	Q80U28		Madd	-0.584257	-0.598144	-0.74661	-0.644317	-0.643332	0.0734831	0.0705164	-0.104828	0.0746083	0.0649196	0.026304	0.0875117	0.610008	0.506669	0.53115	0.54855	0.549094	0.0440935	2.32787e-05	1.42407e-07	3.99692e-05	0.00256216	6.84356e-06	0.000510767	MAP kinase-activating death domain protein	50	50	42.1	42.1	17518
268	437	RL12_MOUSE	P35979	P35979	ENSMUSP00000084807;ENSMUSP00000117461	Rpl12	1.89302	2.05675	1.67268	1.99605	1.90463	0.168755	1.87488	1.82847	1.85305	1.98603	1.88561	0.0695797	1.39342	1.31845	1.18835	1.30308	1.30082	0.0847349	0.841845	0.000688499	4.00295e-05	0.873859	0.00128862	0.00050963	60S ribosomal protein L12	9	9	69.1	69.1	17804
269	154	ATP5H_MOUSE	Q9DCX2	Q9DCX2	ENSMUSP00000046256;ENSMUSP00000086072;ENSMUSP00000102147;ENSMUSP00000137071	Atp5h	0.239173	0.0321646	0.432576	0.75124	0.363788	0.305698	1.43868	1.40084	1.33521	1.51737	1.42302	0.0760459	2.10738	1.98374	1.99933	1.91989	2.00258	0.0778633	0.000525908	4.65501e-05	4.04024e-05	0.00659705	0.000161905	0.000512465	ATP synthase subunit d. mitochondrial	24	24	94.4	94.4	18749
270	1294	SYYC_MOUSE	Q91WQ3	Q91WQ3		Yars	1.20543	1.082	0.998296	0.908354	1.04852	0.126373	0.850603	0.755018	0.762977	0.698983	0.766895	0.062651	0.348964	0.425407	0.400661	0.360507	0.383885	0.0354565	0.00717401	5.3879e-05	4.06002e-05	0.0251311	0.000177618	0.000513066	Tyrosine--tRNA ligase. cytoplasmic;Tyrosine--tRNA ligase. cytoplasmic. N-terminally processed	40	38	68.6	65.7	59105
271	2460	AKA10_MOUSE	O88845	O88845	ENSMUSP00000054418;ENSMUSP00000099710;ENSMUSP00000104350	Akap10	-0.449323	-0.870641	-0.962175	-1.17762	-0.864941	0.305503	-1.02702	-1.03714	-1.09461	-0.97028	-1.03226	0.0509268	-0.493171	-0.50251	-0.416123	-0.620489	-0.508073	0.0843506	0.32143	0.0652615	4.062e-05	0.392527	0.0741252	0.000511422	A-kinase anchor protein 10. mitochondrial	11	11	2.6	2.6	73631
272	1047	NMDE1_MOUSE	P35436	P35436	ENSMUSP00000032331;ENSMUSP00000111501	Grin2a	-0.443586	-0.929388	-1.09603	-0.895216	-0.841054	0.279122	-0.832565	-1.5676	-1.19835	-0.974395	-1.14323	0.320495	0.623096	0.564663	0.6118	0.517111	0.579168	0.0484971	0.204865	5.70638e-05	4.08977e-05	0.270406	0.000184202	0.000513026	Glutamate receptor ionotropic. NMDA 2A	24	24	25.3	25.3	16542
273	1113	BTF3_MOUSE	Q64152	Q64152	ENSMUSP00000022163;ENSMUSP00000115500;ENSMUSP00000118093	Btf3	1.80223	1.72863	1.51831	1.5686	1.65444	0.133227	1.34323	1.21376	1.55048	1.41191	1.37985	0.140322	0.427232	0.576607	0.559555	0.586767	0.53754	0.074391	0.029633	6.37795e-06	4.13519e-05	0.0629562	5.18133e-05	0.000516823	Transcription factor BTF3	17	17	78.4	78.4	22031
274	1790	CBX5_MOUSE	Q61686	Q61686	ENSMUSP00000104441;ENSMUSP00000113157;ENSMUSP00000113158	Cbx5	1.47668	1.35127	1.22575	1.26058	1.32857	0.112023	0.685631	0.657937	0.49077	0.568773	0.600778	0.0886816	-0.0711232	0.0692298	-0.00344535	0.0647091	0.0148426	0.066255	5.20859e-05	9.5957e-07	4.18195e-05	0.0028664	1.79893e-05	0.000520759	Chromobox protein homolog 5	11	11	40.3	40.3	22186
275	2511	LRRT1_MOUSE	Q8K377	Q8K377	ENSMUSP00000020400;ENSMUSP00000124373;ENSMUSP00000125207	Lrrtm1	-0.389955	-1.00999	-0.874243	-0.97097	-0.81129	0.286628	-1.27949	-1.30614	-1.23009	-1.40249	-1.30455	0.0724978	-0.484664	-0.703789	-0.637651	-0.459023	-0.571282	0.118417	0.0156751	0.172634	4.23653e-05	0.0404872	0.186401	0.000525638	Leucine-rich repeat transmembrane neuronal protein 1	4	4	7.1	7.1	58717
276	47	G6PI_MOUSE	P06745	P06745	ENSMUSP00000049355	Gpi	1.66024	1.80827	1.55266	1.61335	1.65863	0.109047	1.91641	2.0587	2.08548	2.02061	2.0203	0.0741938	2.54148	2.67046	2.74548	2.5876	2.63626	0.0902782	0.0015373	8.96496e-06	4.28253e-05	0.0105538	6.15462e-05	0.00052942	Glucose-6-phosphate isomerase	54	42	79.9	66.7	62766
277	1911	PADI2_MOUSE	Q08642	Q08642	ENSMUSP00000030765	Padi2	-0.442083	-0.854554	-1.17491	-1.16562	-0.909291	0.345222	-1.15155	-1.53198	-1.45423	-1.67877	-1.45413	0.222168	-0.258885	0.0386606	-0.111186	0.0184579	-0.0782381	0.137519	0.0378103	0.00422486	4.30729e-05	0.0751361	0.00611073	0.000530559	Protein-arginine deiminase type-2	8	8	21.5	21.5	76249
278	2211	IQEC3_MOUSE	Q3TES0	Q3TES0	ENSMUSP00000038653	Iqsec3	-0.2965	-0.735557	-0.802512	-1.04853	-0.720775	0.313227	-1.59565	-2.00609	-1.40207	-1.86485	-1.71716	0.27039	-0.26829	-0.273579	-0.323306	-0.288123	-0.288325	0.0247828	0.00295233	0.0331747	4.32401e-05	0.0149014	0.0395638	0.000530702	IQ motif and SEC7 domain-containing protein 3	17	15	21.7	20.2	12912
279	904	MAON_MOUSE	Q8BMF3	Q8BMF3	ENSMUSP00000032856	Me3	-0.891139	-0.756309	-0.84257	-0.888716	-0.844683	0.0630121	-0.583322	-0.570704	-0.48879	-0.904192	-0.636752	0.183152	0.507186	0.723023	0.937023	0.661486	0.70718	0.178105	0.075411	3.24071e-06	4.33219e-05	0.123644	3.48811e-05	0.0005298	NADP-dependent malic enzyme. mitochondrial	18	17	46.2	44.7	67098
280	2214	HCN2_MOUSE	O88703	O88703	ENSMUSP00000020581;ENSMUSP00000097113	Hcn2	-0.487575	-0.605939	-0.952316	-0.941223	-0.746763	0.235992	-1.08241	-1.41768	-1.48751	-1.32191	-1.32737	0.176856	-0.276884	-0.258244	-0.416973	-0.21844	-0.292635	0.0864017	0.00764585	0.0111764	4.34945e-05	0.0260876	0.0146838	0.000530012	Potassium/sodium hyperpolarization-activated cyclic nucleotide-gated channel 2	15	10	24.8	2	94721
281	1709	KT3K_MOUSE	Q8K274	Q8K274	ENSMUSP00000038061	Fn3krp	-0.715406	-0.728981	-0.925158	-1.33763	-0.926793	0.290175	-0.893067	-0.979225	-0.698716	-0.648125	-0.804783	0.157073	0.0443565	0.168536	0.0406492	0.0641773	0.0794296	0.0602953	0.487489	0.000499242	4.35667e-05	0.556851	0.000983495	0.000529002	Ketosamine-3-kinase	15	15	52.4	52.4	34468
282	2480	SCN1B_MOUSE	P97952	P97952	ENSMUSP00000096148;ENSMUSP00000139680	Scn1b	-0.562128	-0.91581	-0.98754	-0.962766	-0.857061	0.198859	-1.37962	-1.55381	-1.67449	-1.40838	-1.50408	0.136822	-0.472357	-0.695461	-0.542192	-0.398873	-0.527221	0.126507	0.00172659	0.0312071	4.41987e-05	0.0111363	0.0374529	0.000534772	Sodium channel subunit beta-1	5	5	20.6	20.6	2465
283	26	TPIS_MOUSE	P17751	P17751	ENSMUSP00000130858	Tpi1	2.02008	2.24994	1.94999	2.15753	2.09438	0.134855	2.31352	2.23406	2.43062	2.45345	2.35791	0.102835	2.92814	2.93528	2.90754	2.87957	2.91263	0.024981	0.020907	2.09834e-05	4.42158e-05	0.0503064	9.66197e-05	0.000533089	Triosephosphate isomerase	33	33	93.2	93.2	26712
284	559	PKP4_MOUSE	Q68FH0	Q68FH0	ENSMUSP00000099815;ENSMUSP00000129836	Pkp4	0.902204	-0.820738	0.027511	-1.12657	-0.254397	0.912619	0.261485	0.558045	0.423926	0.290737	0.383548	0.136128	1.10596	1.08558	1.0976	1.10461	1.09844	0.0093221	0.216002	0.0251335	4.4339e-05	0.282917	0.0308917	0.000532692	Plakophilin-4	33	29	38.7	35.9	13155
285	3348	DNM3A_MOUSE	O88508	O88508	ENSMUSP00000020991;ENSMUSP00000106817;ENSMUSP00000133543;ENSMUSP00000134009	Dnmt3a	0.523675	0.0932782	0.59039	0.323343	0.382671	0.223828	0.314105	0.518096	0.532003	0.44907	0.453318	0.0996428	-1.50857	-1.04277	-1.92286	-1.53805	-1.50306	0.360257	0.585115	0.000112659	4.45972e-05	0.646925	0.00030172	0.000533914	DNA (cytosine-5)-methyltransferase 3A	26	24	35.5	33.8	10167
286	950	PYGM_MOUSE	Q9WUB3	Q9WUB3	ENSMUSP00000047564	Pygm	-0.502545	-1.64155	-1.62348	-2.10741	-1.46875	0.681968	-1.27994	-1.23186	-0.675857	-0.926304	-1.02849	0.282475	0.644352	0.795166	0.748749	0.442959	0.657807	0.156502	0.277952	0.000900834	4.51955e-05	0.348666	0.00162455	0.000539185	Glycogen phosphorylase. muscle form	48	33	58.7	43.1	97285
287	779	RS9_MOUSE	Q6ZWN5	Q6ZWN5	ENSMUSP00000006496;ENSMUSP00000104265	Rps9	2.16081	1.93789	1.82204	1.75134	1.91802	0.1792	1.32966	1.59114	1.42685	1.37685	1.43112	0.11382	0.788119	0.847063	0.83503	0.822822	0.823259	0.0254305	0.00374262	1.93813e-05	4.56823e-05	0.0170264	9.23589e-05	0.000543094	40S ribosomal protein S9	27	27	65.5	65.5	22591
288	461	RL7A_MOUSE	P12970	P12970	ENSMUSP00000099962	Rpl7a	2.42595	2.19746	2.18852	2.02858	2.21013	0.16347	1.75903	2.01591	1.91192	1.84289	1.88244	0.108748	1.25314	1.24682	1.3297	1.21331	1.26074	0.0491867	0.0156499	3.14768e-05	4.58449e-05	0.0404527	0.000124161	0.000543135	60S ribosomal protein L7a	22	22	49.6	49.6	29976
289	460	NDUC2_MOUSE	Q9CQ54	Q9CQ54	ENSMUSP00000032882	Ndufc2	0.00524491	0.524168	-0.0267903	0.270007	0.193157	0.257657	0.710943	0.645127	0.859877	0.740152	0.739025	0.0898365	1.26142	1.2839	1.30233	1.19928	1.26173	0.0448669	0.00711139	0.00018083	4.60208e-05	0.0250921	0.000435114	0.000543332	NADH dehydrogenase [ubiquinone] 1 subunit C2	9	9	44.2	44.2	14164
290	1126	PROSC_MOUSE	Q9Z2Y8	Q9Z2Y8	ENSMUSP00000033875	Prosc	-0.549722	-0.555892	-1.09431	-0.68406	-0.720995	0.256462	-0.125111	-0.0148342	-0.218359	-0.088828	-0.111783	0.0845815	0.637171	0.564541	0.42977	0.49008	0.530391	0.0900325	0.00405249	9.25371e-05	4.637e-05	0.0177955	0.000260294	0.000545567	Proline synthase co-transcribed bacterial homolog protein	11	11	42.3	42.3	30048
291	1509	PDK3_MOUSE	Q922H2	Q922H2	ENSMUSP00000036604	Pdk3	-0.694121	-0.47794	-0.695569	-0.763531	-0.65779	0.124196	-0.419984	-0.700432	-0.706643	-0.503421	-0.58262	0.143741	0.141062	0.224118	0.255648	0.271086	0.222978	0.0580036	0.458836	1.3645e-05	4.64294e-05	0.530515	7.65737e-05	0.000544388	[Pyruvate dehydrogenase (acetyl-transferring)] kinase isozyme 3. mitochondrial	16	16	50.8	50.8	47922
292	322	VIME_MOUSE	P20152	P20152	ENSMUSP00000028062	Vim	2.94301	2.90571	2.65623	2.68487	2.79746	0.147788	2.1032	2.42944	2.28098	2.2234	2.25926	0.135492	1.45538	1.56953	1.4146	1.4733	1.4782	0.0656545	0.00171399	3.37477e-06	4.69277e-05	0.0111181	3.48931e-05	0.000548346	Vimentin	79	66	95.5	86.5	53687
293	1722	RB3GP_MOUSE	Q80UJ7	Q80UJ7	ENSMUSP00000042070	Rab3gap1	-0.630911	-0.911362	-1.14638	-0.969564	-0.914553	0.213878	-1.17672	-0.796694	-0.813323	-1.01759	-0.951081	0.180876	0.153154	0.0149906	0.116038	-0.0072286	0.0692384	0.077507	0.802958	0.000131651	4.70646e-05	0.841687	0.000336979	0.000548069	Rab3 GTPase-activating protein catalytic subunit	24	24	35.3	35.3	1102
294	1729	TBCB_MOUSE	Q9D1E6	Q9D1E6	ENSMUSP00000006254	Tbcb	1.23513	1.18497	1.10095	0.890416	1.10287	0.152067	0.741637	0.535212	0.547976	0.596862	0.605422	0.0946173	0.0230285	0.029148	0.110611	0.09503	0.0644543	0.0448253	0.0014395	1.22033e-05	4.80147e-05	0.0103619	7.22876e-05	0.000557232	Tubulin-folding cofactor B	21	21	73.8	73.8	27385
295	2505	MFR1L_MOUSE	Q9CWE0	Q9CWE0	ENSMUSP00000099609;ENSMUSP00000111983	Mtfr1l	-0.946627	-0.462432	-0.78576	-0.982893	-0.794428	0.237333	-1.10001	-1.12322	-1.20189	-0.964396	-1.09738	0.0987942	-0.588243	-0.572471	-0.509027	-0.562546	-0.558071	0.034366	0.0565217	0.0961876	4.86062e-05	0.0992038	0.106694	0.000562184	Mitochondrial fission regulator 1-like	9	8	37.4	37.4	31726
296	3089	CTR1_MOUSE	Q09143	Q09143	ENSMUSP00000046714	Slc7a1	-0.124881	0.214398	-0.137091	0.103027	0.0138635	0.173399	-0.311744	-0.297377	-0.0603623	0.103292	-0.141548	0.199823	-1.17081	-1.28839	-1.28169	-1.1682	-1.22727	0.0667684	0.284572	1.08869e-05	4.8741e-05	0.355142	6.80329e-05	0.000561839	High affinity cationic amino acid transporter 1	4	4	11.6	11.6	67091
297	2888	CASP3_MOUSE	P70677	P70677	ENSMUSP00000091238	Casp3	1.83638	1.89099	1.69961	1.65152	1.76963	0.112601	1.1149	0.93364	1.4203	1.36231	1.20779	0.2257	-1.26215	-0.910736	-0.484222	-1.20889	-0.966502	0.356777	0.00430607	6.40997e-06	4.89112e-05	0.0184577	5.17041e-05	0.000561902	Caspase-3;Caspase-3 subunit p12;Caspase-3 subunit p17	15	15	49.5	49.5	31474
298	1093	PRS8_MOUSE	P62196	P62196	ENSMUSP00000021049	Psmc5	1.52113	1.47504	1.18145	1.25694	1.35864	0.165017	0.948492	1.04795	1.01183	0.890625	0.974725	0.0695225	0.483984	0.574542	0.581051	0.560016	0.549898	0.044814	0.00516021	7.94518e-05	4.96878e-05	0.0206651	0.000232296	0.000568908	26S protease regulatory subunit 8	28	28	70.7	70.7	45626
299	1720	COPB_MOUSE	Q9JIF7	Q9JIF7	ENSMUSP00000033012	Copb1	0.99713	1.10665	0.853172	0.855251	0.953049	0.122576	0.578713	0.720002	0.504375	0.535223	0.584578	0.0952937	0.0483842	0.0816198	0.108609	0.0426801	0.0703234	0.0307621	0.00317015	8.38777e-06	4.97149e-05	0.0156535	5.93757e-05	0.000567315	Coatomer subunit beta	33	32	46.9	44.2	10706
300	883	ARFG1_MOUSE	Q9EPJ9	Q9EPJ9	ENSMUSP00000029092;ENSMUSP00000104487;ENSMUSP00000104488	Arfgap1	-0.664314	-0.464089	-0.907038	-0.798891	-0.708583	0.190855	-0.369507	-0.100159	-0.403799	-0.596472	-0.367484	0.204304	0.825507	0.695515	0.682302	0.724302	0.731907	0.0648175	0.0504672	7.3366e-06	5.00694e-05	0.0918859	5.41829e-05	0.000569456	ADP-ribosylation factor GTPase-activating protein 1	25	25	67.1	67.1	45288
301	2333	PIGS_MOUSE	Q6PD26	Q6PD26	ENSMUSP00000044871	Pigs	-0.0171135	-0.237014	-0.566714	-0.281169	-0.275503	0.225893	0.136825	0.00647931	-0.0394478	-0.00348103	0.0250938	0.077055	-0.437043	-0.367602	-0.383622	-0.408166	-0.399108	0.0302958	0.0453547	0.319719	5.03931e-05	0.0855446	0.338573	0.000571234	GPI transamidase component PIG-S	17	16	46.1	43.1	6171
302	1332	AFAD_MOUSE	Q9QZQ1	Q9QZQ1	ENSMUSP00000118318;ENSMUSP00000122447	Mllt4	1.65142	1.25033	1.37474	1.13835	1.35371	0.220709	0.796107	0.670408	0.68355	0.700816	0.71272	0.056969	0.331977	0.33239	0.415859	0.350782	0.357752	0.0397179	0.00135058	0.000113366	5.10793e-05	0.0100615	0.000303138	0.000577095	Afadin	60	60	39.8	39.8	2065
303	265	RP3A_MOUSE	P47708	P47708	ENSMUSP00000078198	Rph3a	-0.599188	-0.822707	-1.01732	-1.02841	-0.866905	0.201935	0.451966	0.598827	0.837704	0.796832	0.671332	0.179637	1.64796	1.5999	1.64108	1.56031	1.61231	0.0406477	2.75526e-05	3.37687e-07	5.12072e-05	0.00261137	1.07681e-05	0.00057663	Rabphilin-3A	35	34	54.5	53.2	75488
304	61	MPCP_MOUSE	Q8VEM8	Q8VEM8	ENSMUSP00000075987;ENSMUSP00000132480	Slc25a3	2.29937	2.26779	2.09449	2.05607	2.17943	0.121964	2.21166	2.15174	2.25137	2.21767	2.20811	0.0414445	2.45571	2.54724	2.49344	2.48612	2.49562	0.038089	0.671748	0.0025798	5.12762e-05	0.727159	0.00400468	0.000575508	Phosphate carrier protein. mitochondrial	23	23	57.7	57.7	39632
305	1649	ANX11_MOUSE	P97384	P97384	ENSMUSP00000022416	Anxa11	-0.614524	-0.710736	-1.10669	-1.01703	-0.862246	0.236667	-1.10696	-1.73199	-1.44358	-1.2525	-1.38376	0.269995	0.0965796	0.289154	0.0027202	0.109317	0.124443	0.119654	0.0271551	0.000303387	5.13263e-05	0.0596608	0.000656825	0.000574182	Annexin A11	11	11	24.3	24.3	54079
306	2146	DGLA_MOUSE	Q6WQJ1	Q6WQJ1	ENSMUSP00000046358	Dagla	-0.356297	-0.440058	-0.860807	-1.2468	-0.725992	0.411442	-0.994583	-1.02952	-1.03419	-1.15834	-1.05416	0.0716683	-0.263595	-0.306936	-0.0372592	-0.359936	-0.241932	0.142022	0.167117	0.0678034	5.13971e-05	0.229273	0.0768079	0.000573094	Sn1-specific diacylglycerol lipase alpha	12	12	22.2	22.2	11537
307	1595	DPP10_MOUSE	Q6NXK7	Q6NXK7		Dpp10	-0.58909	-0.608915	-1.11751	-1.1852	-0.875178	0.320198	-0.480724	-0.738478	-0.454655	-0.582433	-0.564072	0.128677	0.157842	0.128828	0.23879	0.10435	0.157453	0.0584673	0.121437	0.00071787	5.14414e-05	0.178212	0.00133554	0.000571721	Inactive dipeptidyl peptidase 10	26	24	36.1	3.4	90825
308	282	CAH2_MOUSE	P00920	P00920	ENSMUSP00000029078	Ca2	-0.539813	-0.52254	-0.560013	-0.439034	-0.51535	0.0531321	0.518972	0.236898	0.591917	0.563416	0.477801	0.163383	1.5821	1.775	1.50681	1.45177	1.57892	0.141212	2.51864e-05	1.44486e-07	5.17918e-05	0.00245531	6.75323e-06	0.000573746	Carbonic anhydrase 2	21	21	79.6	79.6	29032
309	3394	RGMA_MOUSE	Q6PCX7	Q6PCX7	ENSMUSP00000091870	Rgma	-0.53506	-0.810532	0.0140996	-0.140012	-0.367876	0.374932	-0.18796	-0.657778	-0.343111	-0.25806	-0.361727	0.207312	-1.72212	-1.6045	-1.66364	-1.42396	-1.60356	0.129	0.978032	0.000789125	5.25538e-05	0.983799	0.00144914	0.000580303	Repulsive guidance molecule A	6	6	20.3	20.3	49675
310	1969	ASPH2_MOUSE	Q80VP9	Q80VP9	ENSMUSP00000031291	Asphd2	-0.59521	-0.665233	-0.869712	-1.10521	-0.808842	0.229349	-1.08656	-0.932416	-1.37321	-1.05264	-1.11121	0.18677	-0.071838	-0.177695	-0.0699773	-0.157885	-0.119349	0.0565217	0.0868949	0.00111302	5.27291e-05	0.13758	0.0019445	0.00058036	Aspartate beta-hydroxylase domain-containing protein 2	5	5	22.4	22.4	38731
311	1255	THIKA_MOUSE;THIKB_MOUSE	Q921H8;Q8VCH0	Q921H8;Q8VCH0	ENSMUSP00000010795;ENSMUSP00000042351	Acaa1a;Acaa1b	1.04325	1.14542	0.802728	0.931543	0.980735	0.147349	0.893385	0.750654	0.842676	0.900904	0.846905	0.0691821	0.402316	0.476371	0.366619	0.43907	0.421094	0.0472542	0.15122	0.000354293	5.27566e-05	0.212593	0.000745282	0.000578796	3-ketoacyl-CoA thiolase A. peroxisomal;3-ketoacyl-CoA thiolase B. peroxisomal	16	16	54.5	54.5	43953
312	1943	CRYL1_MOUSE	Q99KP3	Q99KP3	ENSMUSP00000022517	Cryl1	-0.459019	-0.654984	-0.720191	-1.08584	-0.730007	0.261899	-1.12282	-1.05343	-1.12636	-0.768134	-1.01769	0.169723	-0.0659388	-0.041617	-0.119238	-0.181542	-0.102084	0.0621037	0.114805	0.00344655	5.37333e-05	0.170905	0.00514644	0.000587622	Lambda-crystallin homolog	8	8	33.9	33.9	35208
313	664	PSIP1_MOUSE	Q99JF8	Q99JF8	ENSMUSP00000030207;ENSMUSP00000102833	Psip1	2.25832	1.87637	1.97123	1.78543	1.97284	0.204879	1.53339	1.66684	1.50064	1.466	1.54172	0.087836	0.897606	0.935013	1.0673	0.945061	0.961246	0.0735949	0.0082847	8.78156e-05	5.3772e-05	0.0271541	0.000250524	0.000586167	PC4 and SFRS1-interacting protein	43	41	5.7	56.6	59696
314	2234	PROD_MOUSE	Q9WU79	Q9WU79	ENSMUSP00000003620	Prodh	-1.0106	-0.489885	-1.28321	-0.965743	-0.937359	0.329655	-1.25303	-1.7121	-1.32768	-1.60213	-1.47373	0.218589	-0.357204	-0.288071	-0.201579	-0.366194	-0.303262	0.076246	0.0350082	0.00953115	5.43589e-05	0.0705958	0.0127082	0.000590677	Proline dehydrogenase 1. mitochondrial	11	11	2.8	2.8	68035
315	1472	G3BP1_MOUSE	P97855	P97855	ENSMUSP00000018727	G3bp1	1.56415	1.49449	1.16511	1.34016	1.39098	0.177295	0.834649	1.08586	0.973416	0.947877	0.960449	0.103084	0.255405	0.290417	0.115545	0.338246	0.249903	0.0957919	0.00569492	2.83772e-05	5.47645e-05	0.0216623	0.000115956	0.000593195	Ras GTPase-activating protein-binding protein 1	21	18	52.5	48.4	51828
316	1100	CYFP1_MOUSE	Q7TMB8	Q7TMB8	ENSMUSP00000032629;ENSMUSP00000127717	Cyfip1	0.468592	0.31641	0.206866	0.141009	0.283219	0.143199	-0.00388255	0.0734726	0.0244811	0.190242	0.0710783	0.0856274	0.506729	0.566654	0.592302	0.52206	0.546936	0.0395065	0.043907	0.0120638	5.49639e-05	0.0835531	0.0156686	0.000593471	Cytoplasmic FMR1-interacting protein 1	46	22	37.1	19.5	14524
317	429	TCPE_MOUSE	P80316	P80316	ENSMUSP00000022842	Cct5	2.16648	2.193	1.96584	2.01432	2.08491	0.111799	1.6676	1.75179	1.83821	1.72703	1.74616	0.0708093	1.29363	1.3443	1.36596	1.26195	1.31646	0.0473238	0.00217909	1.48889e-05	5.50126e-05	0.0126878	8.01276e-05	0.000592123	T-complex protein 1 subunit epsilon	45	45	76.5	76.5	59623
318	1021	COR2B_MOUSE	Q8BH44	Q8BH44	ENSMUSP00000041826	Coro2b	-0.457035	-0.278672	-0.313642	-0.202684	-0.313008	0.106606	-0.63271	-0.192148	-0.442675	-0.336401	-0.400983	0.185489	0.598072	0.505896	0.678163	0.610596	0.598182	0.0708699	0.442286	7.51151e-06	5.58569e-05	0.514518	5.51167e-05	0.00059932	Coronin-2B	17	17	49.8	49.8	54936
319	687	CSPG2_MOUSE	Q62059	Q62059		Vcan	-0.206627	-0.277521	0.231448	0.37261	0.0299774	0.320689	0.422476	0.268151	0.249561	0.444283	0.346118	0.101438	0.980892	0.962314	0.937321	0.850754	0.93282	0.0575496	0.109181	0.00145671	5.59367e-05	0.164252	0.00245326	0.000598295	Versican core protein	17	17	6.7	6.7	36678
320	353	TCPD_MOUSE	P80315	P80315	ENSMUSP00000133523	Cct4	2.23726	2.2852	2.04698	2.00131	2.14269	0.139523	1.7427	1.92624	1.90203	1.88498	1.86399	0.0826135	1.40093	1.4596	1.43875	1.41604	1.42883	0.0257363	0.0138409	5.58806e-05	5.60417e-05	0.0373615	0.000181932	0.000597544	T-complex protein 1 subunit delta	39	39	74.2	74.2	58066
321	2331	SNUT1_MOUSE	Q9Z315	Q9Z315	ENSMUSP00000047397	Sart1	1.0583	0.658192	0.733178	0.548569	0.74956	0.219343	0.1686	0.126877	0.0700385	0.0510838	0.10415	0.0536966	-0.480202	-0.443003	-0.383591	-0.286888	-0.398421	0.0843315	0.0012419	6.61204e-05	5.61721e-05	0.00987728	0.000203981	0.000597069	U4/U6.U5 tri-snRNP-associated protein 1	32	32	43.3	43.3	90884
322	1632	RPGF4_MOUSE	Q9EQZ6	Q9EQZ6	ENSMUSP00000088336;ENSMUSP00000099759	Rapgef4	-0.489847	-0.573057	-0.804211	-1.40262	-0.817434	0.412169	-1.117	-0.861618	-0.749815	-0.740324	-0.867189	0.175413	0.112128	0.0630895	0.280154	0.100507	0.13897	0.0964204	0.831565	0.00402257	5.61922e-05	0.866352	0.00586789	0.000595428	Rap guanine nucleotide exchange factor 4	19	19	23.6	23.6	11549
323	651	NIPS2_MOUSE	O55126	O55126		Gbas	0.260169	0.144798	0.046595	-0.0311035	0.105115	0.125959	0.359915	0.503575	0.335548	0.361635	0.390168	0.0765373	0.92384	1.03168	1.07056	0.883116	0.977302	0.0882885	0.00828468	2.81528e-05	5.63031e-05	0.0271801	0.000115315	0.000594756	Protein NipSnap homolog 2	17	17	48.4	48.4	32932
324	2299	WBP11_MOUSE	Q923D5	Q923D5	ENSMUSP00000112213	Wbp11	0.90017	0.573292	0.723082	0.518965	0.678877	0.170924	0.132058	0.232581	0.221575	0.0709103	0.164281	0.0768199	-0.460406	-0.379749	-0.285237	-0.344056	-0.367362	0.073254	0.00152601	2.94472e-05	5.73617e-05	0.0105187	0.000118904	0.000604069	WW domain-binding protein 11	20	20	32.9	32.9	69874
325	879	PI42C_MOUSE	Q91XU3	Q91XU3	ENSMUSP00000013970	Pip4k2c	-0.909986	-0.80282	-0.679032	-0.921511	-0.828337	0.112977	-0.693222	-0.308354	-0.258065	-0.351499	-0.402785	0.197354	0.606036	0.685667	0.869485	0.777616	0.734701	0.11397	0.00959179	1.18549e-06	5.85043e-05	0.0296711	2.02244e-05	0.000614205	Phosphatidylinositol 5-phosphate 4-kinase type-2 gamma	22	22	54.9	54.9	47335
326	2251	PININ_MOUSE	O35691	O35691		Pnn	0.614737	0.690462	0.282704	0.466307	0.513552	0.179869	0.381455	0.198256	0.229105	0.193548	0.250591	0.0886565	-0.349722	-0.320039	-0.387285	-0.219494	-0.319135	0.071901	0.0394461	0.000136159	5.85096e-05	0.0773062	0.000345665	0.000612377	Pinin	33	33	3.5	3.5	82435
327	1125	ARK72_MOUSE	Q8CG76	Q8CG76	ENSMUSP00000073459	Akr7a2	0.366519	0.641274	0.317211	0.441039	0.441511	0.142572	0.298747	0.329573	0.269811	0.351946	0.312519	0.0358653	0.512811	0.554478	0.549295	0.505208	0.530448	0.0250384	0.129821	0.265149	5.91033e-05	0.187611	0.282098	0.000616698	Aflatoxin B1 aldehyde reductase member 2	12	12	40.9	40.9	40612
328	1679	GSH1_MOUSE	P97494	P97494	ENSMUSP00000034905	Gclc	-0.711901	-1.03744	-0.957013	-1.02643	-0.933196	0.151765	-1.00665	-0.666355	-0.878704	-0.859245	-0.852738	0.140409	-0.040884	0.273813	0.058079	0.122457	0.103366	0.132005	0.46597	4.87394e-05	6.05508e-05	0.536401	0.000166133	0.000629876	Glutamate--cysteine ligase catalytic subunit	14	14	23.1	23.1	72571
329	1367	SCN2B_MOUSE	Q56A07	Q56A07	ENSMUSP00000091377;ENSMUSP00000126826	Scn2b	-0.741116	-0.90474	-0.903704	-1.16389	-0.928362	0.174832	-0.937211	-1.65788	-1.69012	-1.38515	-1.41759	0.348246	0.35859	0.317439	0.272351	0.321862	0.317561	0.0353355	0.0458415	8.38554e-06	6.08362e-05	0.0860347	5.94833e-05	0.000630921	Sodium channel subunit beta-2	7	7	34.4	34.4	24227
330	345	TCPA_MOUSE	P11983	P11983	ENSMUSP00000086418;ENSMUSP00000116108	Tcp1	2.28581	2.3165	2.1051	2.08086	2.19707	0.121244	1.77377	1.95397	1.96399	1.89962	1.89783	0.0874138	1.48144	1.44283	1.40704	1.4241	1.43885	0.0319322	0.00708732	1.94028e-05	6.26269e-05	0.025059	9.23326e-05	0.000647524	T-complex protein 1 subunit alpha	37	37	77.7	77.7	60448
331	1152	CS052_MOUSE	Q8BGX2	Q8BGX2	ENSMUSP00000058283		-0.712116	-0.792422	-0.734596	-0.905108	-0.78606	0.0862733	-0.0449715	-0.124459	-0.054813	0.0160881	-0.0520389	0.0575721	0.459101	0.463647	0.459614	0.658402	0.510191	0.0988282	7.76902e-06	1.08881e-06	6.38127e-05	0.00165674	1.94504e-05	0.000657792	Uncharacterized protein C19orf52 homolog	9	9	33.5	33.5	29415
332	1745	HCN1_MOUSE	O88704	O88704	ENSMUSP00000006991	Hcn1	-0.318072	-0.57066	-1.0334	-0.791223	-0.678338	0.305612	-0.812886	-0.93564	-0.923758	-1.28401	-0.989072	0.204245	0.0569136	0.026981	0.116956	-0.0085161	0.0480837	0.0531359	0.141847	0.00338319	6.39069e-05	0.20166	0.00507404	0.000656779	Potassium/sodium hyperpolarization-activated cyclic nucleotide-gated channel 1	17	11	24.6	18.6	10243
333	3306	HMGN5_MOUSE	Q9JL35	Q9JL35	ENSMUSP00000033597	Hmgn5	-0.498587	-0.141724	-0.594883	-1.04812	-0.57083	0.373157	-0.594436	-0.652181	-0.319393	-0.4594	-0.506353	0.14853	-1.56968	-1.35458	-1.34328	-1.55686	-1.4561	0.123946	0.759043	0.00409139	6.42733e-05	0.805804	0.00594795	0.00065856	High mobility group nucleosome-binding domain-containing protein 5	2	2	9.1	9.1	45343
334	1602	DC1I2_MOUSE	O88487	O88487	ENSMUSP00000080410;ENSMUSP00000107766	Dync1i2	1.59577	1.47789	1.39172	1.16437	1.40744	0.182355	0.892213	0.890927	0.696131	0.712078	0.797838	0.10843	0.207778	0.219036	0.062436	0.122259	0.152877	0.0741804	0.00120803	1.43161e-05	6.42909e-05	0.00983723	7.86579e-05	0.000656769	Cytoplasmic dynein 1 intermediate chain 2	23	19	42.6	39.2	68393
335	863	SRRM2_MOUSE	Q8BTI8	Q8BTI8	ENSMUSP00000085993;ENSMUSP00000139842	Srrm2	1.93576	1.75669	1.72459	1.44747	1.71613	0.201771	1.27537	1.31523	1.17156	1.25635	1.25463	0.0605714	0.78147	0.645637	0.738997	0.841997	0.752025	0.0825631	0.00466144	0.000116121	6.43636e-05	0.0193961	0.000307851	0.000655548	Serine/arginine repetitive matrix protein 2	46	46	23.1	23.1	29484
336	452	RS10_MOUSE	P63325	P63325	ENSMUSP00000110531;ENSMUSP00000110532;ENSMUSP00000136042	Rps10	2.22584	2.27354	2.00807	2.10616	2.1534	0.119765	1.8382	2.08998	2.00199	1.93743	1.9669	0.106166	1.23702	1.25068	1.4138	1.21127	1.27819	0.0918709	0.0585912	2.47479e-05	6.45775e-05	0.102049	0.000106482	0.000655769	40S ribosomal protein S10	19	18	76.4	76.4	18916
337	2126	RAB15_MOUSE	Q8K386	Q8K386		Rab15	-0.768594	-0.356397	-0.977896	-0.998332	-0.775305	0.297944	-1.4321	-1.67311	-1.11533	-1.42729	-1.41196	0.228642	-0.225908	-0.231181	-0.131613	-0.322218	-0.22773	0.0778496	0.0146685	0.0119806	6.47598e-05	0.0388579	0.0155726	0.000655669	Ras-related protein Rab-15	8	7	42.9	37.7	24318
338	2805	ADAS_MOUSE	Q8C0I1	Q8C0I1		Agps	0.0697491	-0.271247	-0.338813	-0.237289	-0.1944	0.181084	-0.238487	-0.281529	-0.11742	-0.0938357	-0.182818	0.0913556	-0.764273	-0.949178	-0.940783	-0.770347	-0.856145	0.102665	0.912799	0.000710147	6.50183e-05	0.932755	0.00132478	0.000656339	Alkyldihydroxyacetonephosphate synthase. peroxisomal	13	13	26.4	26.4	71683
339	2241	NCOA5_MOUSE	Q91W39	Q91W39	ENSMUSP00000046388	Ncoa5	1.43993	1.09217	1.05902	0.978344	1.14237	0.204057	0.413135	0.312237	0.413498	0.456336	0.398801	0.0611692	-0.441996	-0.402242	-0.222206	-0.174893	-0.310334	0.13152	0.000429801	2.06262e-05	6.58261e-05	0.0059613	9.61429e-05	0.000662533	Nuclear receptor coactivator 5	30	29	55.1	53.5	65318
340	489	RS13_MOUSE	P62301	P62301	ENSMUSP00000126294	Rps13	2.22586	2.02142	2.04237	1.87696	2.04165	0.143138	1.84215	1.93858	1.8195	1.79601	1.84906	0.0625808	1.12233	1.21323	1.37445	1.1445	1.21363	0.113989	0.0487481	0.00010201	6.60094e-05	0.0899559	0.000280691	0.000662424	40S ribosomal protein S13	16	16	62.9	62.9	17222
341	1902	ACSL1_MOUSE	P41216	P41216	ENSMUSP00000034046;ENSMUSP00000106001	Acsl1	-0.67084	-0.914048	-1.47671	-0.963807	-1.00635	0.338691	-0.445097	-0.460939	-0.491384	-0.594136	-0.497889	0.0669776	-0.0257343	-0.0390023	-0.149876	-0.0748595	-0.072368	0.0556827	0.0257639	0.00159906	6.60987e-05	0.0577192	0.00265887	0.000661374	Long-chain-fatty-acid--CoA ligase 1	22	20	37.2	35.9	77951
342	573	EPN1_MOUSE	Q80VP1	Q80VP1	ENSMUSP00000043340;ENSMUSP00000096445	Epn1	-0.593721	-1.16079	-0.87781	-0.953647	-0.896491	0.234619	0.326186	0.106129	0.369493	0.451371	0.313295	0.147543	1.04639	1.16831	1.04353	1.09369	1.08798	0.0582843	0.00012495	3.25349e-06	6.62557e-05	0.00384081	3.46903e-05	0.000661008	Epsin-1	15	13	37.4	3.5	60211
343	54	VATA_MOUSE	P50516	P50516	ENSMUSP00000066886;ENSMUSP00000110314	Atp6v1a	1.30103	1.36286	1.23174	1.30503	1.30017	0.0536586	1.95886	1.81089	2.08923	2.00918	1.96704	0.11713	2.54201	2.60242	2.64337	2.54947	2.58432	0.0476795	4.75274e-05	3.17818e-08	6.64271e-05	0.00294843	4.71476e-06	0.000660785	V-type proton ATPase catalytic subunit A	68	68	88.7	88.7	68325
344	830	GBG3_MOUSE	P63216	P63216	ENSMUSP00000093978	Gng3	-0.423198	-0.386234	-1.13175	-0.767928	-0.677276	0.348339	0.337607	0.173702	0.266313	0.350565	0.282046	0.0811746	0.777787	0.740856	0.862111	0.726475	0.776807	0.0608371	0.00172116	0.000174484	6.6726e-05	0.0111223	0.000421926	0.000661829	Guanine nucleotide-binding protein G(I)/G(S)/G(O) subunit gamma-3	4	4	4.4	4.4	83047
345	2102	ACAP2_MOUSE	Q6ZQK5	Q6ZQK5	ENSMUSP00000061501	Acap2	-0.754058	-0.932806	-1.17345	-0.86551	-0.931455	0.177369	-1.31239	-0.873121	-1.12866	-1.0689	-1.09577	0.181018	-0.194142	-0.216081	-0.19323	-0.232064	-0.208879	0.018721	0.242358	0.000189549	6.70228e-05	0.31146	0.000453536	0.000662846	Arf-GAP with coiled-coil. ANK repeat and PH domain-containing protein 2	15	15	29.2	29.2	8721
346	220	BCAS1_MOUSE	Q80YN3	Q80YN3	ENSMUSP00000013667	Bcas1	-0.529757	-0.830241	-1.05284	-0.785018	-0.799464	0.214552	0.593461	0.872034	0.654709	0.388271	0.627119	0.199103	1.73154	1.91629	1.62375	1.8263	1.77447	0.125644	6.69939e-05	8.26146e-07	6.70301e-05	0.00317477	1.70837e-05	0.000661002	Breast carcinoma-amplified sequence 1 homolog	25	25	39.2	39.2	67377
347	386	RS19_MOUSE	Q9CZX8	Q9CZX8	ENSMUSP00000104067;ENSMUSP00000104068	Rps19	1.91592	1.97275	1.63576	1.79449	1.82973	0.149161	1.93826	1.78892	1.98722	2.01668	1.93277	0.101206	1.32318	1.37027	1.44629	1.38755	1.38182	0.0508611	0.296493	0.00127825	6.77559e-05	0.367733	0.00219607	0.000666233	40S ribosomal protein S19	21	21	77.9	77.9	16085
348	3188	TPGS1_MOUSE	Q99MS8	Q99MS8	ENSMUSP00000020552	Tpgs1	-0.596008	-0.84125	-1.25992	-0.563014	-0.815048	0.321505	-0.655274	-0.658649	-0.878638	-0.734988	-0.731887	0.104529	-1.39586	-1.38759	-1.24978	-1.31981	-1.33826	0.0681174	0.640219	0.0189775	6.80759e-05	0.699017	0.0237619	0.000667457	Tubulin polyglutamylase complex subunit 1	5	5	34.7	34.7	32625
349	1283	DDX6_MOUSE	P54823	P54823	ENSMUSP00000128421	Ddx6	1.65785	1.63706	1.41731	1.46368	1.54398	0.121276	0.829998	0.897724	0.840615	0.749924	0.829566	0.0608565	0.434553	0.436169	0.293989	0.397485	0.390549	0.0668069	4.31101e-05	2.98355e-06	6.82449e-05	0.00294183	3.31592e-05	0.000667197	Probable ATP-dependent RNA helicase DDX6	24	24	68.5	68.5	54191
350	1108	CELF2_MOUSE	Q9Z0H4	Q9Z0H4	ENSMUSP00000002176;ENSMUSP00000097996;ENSMUSP00000110574;ENSMUSP00000110577;ENSMUSP00000110584;ENSMUSP00000120459;ENSMUSP00000138297;ENSMUSP00000138363;ENSMUSP00000138764	Celf2	1.29313	1.37969	1.09008	1.08169	1.21114	0.148934	1.02641	0.956384	0.897626	0.969708	0.962531	0.0528576	0.503912	0.464096	0.615182	0.579232	0.540605	0.0689292	0.0199078	0.000180807	6.82959e-05	0.0485528	0.000435365	0.000665787	CUGBP Elav-like family member 2	23	20	46.9	40.7	5427
351	2078	RIN1_MOUSE	Q921Q7	Q921Q7	ENSMUSP00000025818	Rin1	-0.581013	-0.776021	-1.11164	-0.802484	-0.817789	0.219385	-1.22585	-1.36172	-1.69585	-1.76121	-1.51116	0.258436	-0.258624	-0.270776	-0.103183	-0.146818	-0.19485	0.0827482	0.00642424	0.00180628	6.88264e-05	0.0234183	0.00295447	0.000669048	Ras and Rab interactor 1	16	15	28.8	25.4	83013
352	1107	PSD12_MOUSE	Q9D8W5	Q9D8W5	ENSMUSP00000021063	Psmd12	1.40928	1.43731	1.2353	1.19617	1.31952	0.121438	0.999991	0.825018	0.918764	0.982132	0.931477	0.0790677	0.551374	0.555046	0.521179	0.534883	0.540621	0.0156485	0.00173533	1.4465e-05	6.89492e-05	0.0111506	7.93483e-05	0.000668338	26S proteasome non-ATPase regulatory subunit 12	35	35	65.8	65.8	52895
353	1227	AFG32_MOUSE	Q8JZQ2	Q8JZQ2	ENSMUSP00000025408	Afg3l2	-0.0374886	-0.249865	0.0515432	-0.122461	-0.0895679	0.128325	-0.0211376	-0.185632	-0.0145074	-0.0717797	-0.0732642	0.0791587	0.39356	0.417459	0.54856	0.411807	0.442846	0.0712099	0.835947	0.000348366	6.91114e-05	0.869589	0.00073599	0.000668012	AFG3-like protein 2	33	31	50.1	49.1	89518
354	829	SYIM_MOUSE	Q8BIJ6	Q8BIJ6	ENSMUSP00000027921	Iars2	-0.386381	0.149605	-0.221361	-0.139582	-0.14943	0.224231	-0.0572955	0.247588	0.121943	0.136028	0.112066	0.126123	0.85786	0.756988	0.764097	0.733749	0.778173	0.0546823	0.0883125	0.000198172	6.92466e-05	0.139308	0.000470538	0.000667428	Isoleucine--tRNA ligase. mitochondrial	23	23	31.4	31.4	1128
355	759	IDHC_MOUSE	O88844	O88844	ENSMUSP00000095316;ENSMUSP00000127307	Idh1	1.97164	2.03029	1.75708	1.80691	1.89148	0.130268	1.65061	1.44562	1.82302	1.73928	1.66463	0.162094	0.822774	0.867501	0.902714	0.794323	0.846828	0.0479098	0.0718879	5.41755e-06	6.98388e-05	0.119184	4.71548e-05	0.00067124	Isocitrate dehydrogenase [NADP] cytoplasmic	42	39	77.3	73.4	46674
356	1806	CKAP4_MOUSE	Q8BMK4	Q8BMK4	ENSMUSP00000050336;ENSMUSP00000130304	Ckap4	1.1786	1.04453	0.908945	0.793717	0.981448	0.166681	0.74293	0.8453	0.656065	0.592719	0.709253	0.109624	-0.099647	-0.0593402	0.114368	0.0438974	-0.0001803	0.0973957	0.0342414	5.26176e-05	6.98713e-05	0.0696256	0.000174982	0.000669665	Cytoskeleton-associated protein 4	51	51	81.4	81.4	63691
357	2142	PUM1_MOUSE	Q80U78	Q80U78	ENSMUSP00000030315;ENSMUSP00000095474;ENSMUSP00000095476	Pum1	0.528335	0.713016	0.405815	0.453365	0.525133	0.135028	0.126078	0.221458	0.0646446	0.123681	0.133965	0.0648799	-0.293121	-0.223125	-0.193964	-0.2507	-0.240227	0.0421911	0.00197177	3.68832e-05	7.01086e-05	0.011971	0.000137988	0.000670057	Pumilio homolog 1	15	13	16.9	15.1	12662
358	1010	DDX17_MOUSE	Q501J6	Q501J6		Ddx17	2.24872	1.99943	1.90955	1.86336	2.00526	0.17186	1.24826	1.27458	1.06949	1.10523	1.17439	0.102113	0.621883	0.524014	0.636078	0.65138	0.608339	0.0574924	0.000164387	4.70886e-06	7.04925e-05	0.00438195	4.27304e-05	0.000671845	Probable ATP-dependent RNA helicase DDX17	38	28	47.4	37.2	72399
359	2019	HYES_MOUSE	P34914	P34914	ENSMUSP00000069209	Ephx2	-0.687404	-0.753108	-0.771403	-1.19315	-0.851266	0.230758	-1.28463	-1.14258	-1.65884	-1.5329	-1.40474	0.233914	-0.235144	-0.193767	0.00269345	-0.208302	-0.15863	0.108906	0.0150637	0.00161917	7.05726e-05	0.0394454	0.00268575	0.000670735	Bifunctional epoxide hydrolase 2;Cytosolic epoxide hydrolase 2;Lipid-phosphate phosphatase	18	18	42.6	42.6	62515
360	301	QCR7_MOUSE	Q9D855	Q9D855		Uqcrb	-0.748435	-0.343827	-0.674042	-0.746768	-0.628268	0.192773	1.07262	0.970611	0.838601	0.837442	0.929819	0.113886	1.55994	1.56522	1.5782	1.45837	1.54043	0.0552411	8.57268e-06	6.3752e-07	7.10193e-05	0.0014625	1.50015e-05	0.000673105	Cytochrome b-c1 complex subunit 7	17	17	77.5	77.5	13527
361	425	TCPB_MOUSE	P80314	P80314	ENSMUSP00000036288	Cct2	1.86966	2.01843	1.89798	1.88864	1.91868	0.0675379	1.62087	1.70258	1.76019	1.76554	1.71229	0.0672873	1.33655	1.36172	1.33386	1.25759	1.32243	0.045011	0.00493078	6.24359e-06	7.17098e-05	0.0200045	5.10867e-05	0.000677767	T-complex protein 1 subunit beta	45	45	80.6	80.6	57477
362	441	GPDA_MOUSE	P13707	P13707	ENSMUSP00000023760	Gpd1	-0.186447	-0.934584	-0.349569	-1.25808	-0.682171	0.500585	-0.0961604	-0.901246	-0.268714	-0.434342	-0.425116	0.346149	1.19077	1.34597	1.38735	1.25492	1.29475	0.0886914	0.43065	0.000237888	7.19446e-05	0.503211	0.000541477	0.000678108	Glycerol-3-phosphate dehydrogenase [NAD(+)]. cytoplasmic	19	17	59.6	56.4	37572
363	763	NACA_MOUSE;NACAM_MOUSE	Q60817;P70670	Q60817;P70670	ENSMUSP00000073532;ENSMUSP00000089680	Naca	1.82905	1.75228	1.83149	1.74278	1.7889	0.0479359	1.42517	1.54655	1.36651	1.36131	1.42488	0.0861225	0.760943	0.937089	0.893571	0.782265	0.843467	0.0853061	0.00031596	1.24334e-06	7.338e-05	0.00523328	2.08978e-05	0.000689731	Nascent polypeptide-associated complex subunit alpha;Nascent polypeptide-associated complex subunit alpha. muscle-specific form	10	10	38.1	38.1	23384
364	2274	NDUF4_MOUSE	Q9D1H6	Q9D1H6	ENSMUSP00000029925	Ndufaf4	-0.512844	-0.68599	-1.00198	-0.726124	-0.731736	0.202543	-0.784076	-0.947177	-0.84594	-0.90635	-0.870886	0.0712652	-0.412691	-0.257997	-0.410205	-0.266937	-0.336957	0.0860972	0.242548	0.011538	7.50647e-05	0.311587	0.0151008	0.000703629	NADH dehydrogenase [ubiquinone] 1 alpha subcomplex assembly factor 4	6	6	39.3	39.3	20082
365	2328	EDC4_MOUSE	Q3UJB9	Q3UJB9		Edc4	0.452806	0.751657	0.548197	0.622209	0.593717	0.126075	0.327199	0.425688	0.191022	0.268515	0.303106	0.0989381	-0.314325	-0.333188	-0.383203	-0.551021	-0.395434	0.107719	0.0110083	2.10072e-05	7.51749e-05	0.0324075	9.6599e-05	0.000702731	Enhancer of mRNA-decapping protein 4	34	33	37.3	36.6	15248
366	860	EFHD1_MOUSE;EFHD2_MOUSE	Q9D8Y0;Q9D4J1	Q9D8Y0	ENSMUSP00000027472;ENSMUSP00000112980	Efhd1;Efhd2	-0.206824	-0.148731	-0.191874	-0.0817439	-0.157293	0.0560658	0.225583	-0.110498	-0.0233229	-0.00945395	0.020577	0.143802	0.762972	0.747109	0.685712	0.814925	0.752679	0.0532171	0.0606967	3.85288e-07	7.53021e-05	0.104647	1.14313e-05	0.000701997	EF-hand domain-containing protein D1;EF-hand domain-containing protein D2	26	26	80.8	80.8	26791
367	1697	SMRC2_MOUSE	Q6PDG5	Q6PDG5	ENSMUSP00000026433;ENSMUSP00000100868	Smarcc2	1.62995	1.27797	1.39215	1.18911	1.3723	0.190817	0.662159	0.724077	0.526252	0.635732	0.637055	0.0826277	-0.0147523	0.0906527	0.179858	0.0991082	0.0887167	0.0798423	0.000400682	1.67073e-05	7.55076e-05	0.00602258	8.49558e-05	0.000701995	SWI/SNF complex subunit SMARCC2	40	30	33.2	27.1	1326
368	65	CLH1_MOUSE	Q68FD5	Q68FD5	ENSMUSP00000099475	Cltc	1.75577	1.8798	1.65688	1.68776	1.74505	0.0988735	1.98616	1.95072	2.10127	2.05656	2.02368	0.0679015	2.42562	2.49117	2.55763	2.4178	2.47306	0.0652816	0.0035186	1.76916e-05	7.56391e-05	0.016628	8.72308e-05	0.000701306	Clathrin heavy chain 1	153	153	75.8	75.8	19155
369	2303	APC2_MOUSE	Q9Z1K7	Q9Z1K7		Apc2	-0.685461	-0.739513	0.07174	0.10997	-0.310816	0.464596	1.18586	0.920069	0.689461	1.12231	0.979424	0.224078	-0.413129	-0.136722	-0.394755	-0.556845	-0.375363	0.174821	0.0024456	0.803511	7.59923e-05	0.0134587	0.814733	0.000702671	Adenomatous polyposis coli protein 2	7	7	4.5	4.5	24314
370	1566	C1QC_MOUSE	Q02105	Q02105	ENSMUSP00000036747	C1qc	-0.467988	-0.621292	-1.10769	-1.18136	-0.844583	0.353237	-1.24716	-1.79787	-1.05565	-1.37007	-1.36769	0.314622	0.23697	0.187751	0.0637207	0.229591	0.179508	0.0801765	0.0689826	0.00131355	7.61343e-05	0.115888	0.00224767	0.000702082	Complement C1q subcomponent subunit C	4	4	20.3	20.3	25991
371	1757	DTNA_MOUSE	Q9D2N4	Q9D2N4	ENSMUSP00000037475	Dtna	-0.73712	-0.22259	-1.03244	-0.852907	-0.711264	0.3477	-0.640407	-0.449455	-0.422032	-0.496014	-0.501977	0.0972081	0.0893765	0.0940346	-0.00901855	-0.0132103	0.0402956	0.0594183	0.290352	0.0053139	7.66462e-05	0.360772	0.0074552	0.000704898	Dystrobrevin alpha	19	15	35.5	30.7	84066
372	1301	EDF1_MOUSE	Q9JMG1	Q9JMG1	ENSMUSP00000015236	Edf1	1.49415	1.34736	1.13546	1.12475	1.27543	0.178239	1.01216	1.00195	0.920674	0.96581	0.975147	0.0414025	0.223002	0.365529	0.497764	0.435092	0.380347	0.117984	0.0167794	0.00015766	7.68969e-05	0.0424714	0.000390657	0.000705302	Endothelial differentiation-related factor 1	15	15	56.8	56.8	16369
373	2002	NEO1_MOUSE	P97798	P97798		Neo1	0.728517	0.769937	0.663817	0.659563	0.705458	0.0533212	0.553943	0.544558	0.673406	0.646825	0.604683	0.0650341	-0.148499	-0.149077	0.0277671	-0.327191	-0.14925	0.144912	0.0535427	3.23416e-05	7.78551e-05	0.0957482	0.000126258	0.000712176	Neogenin	37	37	34.8	34.8	16316
374	1309	ATCAY_MOUSE;BNIP2_MOUSE	Q8BHE3;O54940	Q8BHE3	ENSMUSP00000034754;ENSMUSP00000036721	Atcay;Bnip2	-0.617405	-0.564883	-0.677705	-0.592756	-0.613187	0.0480664	-0.410522	-0.481256	-0.15389	-0.282523	-0.332048	0.14447	0.408473	0.339511	0.394004	0.345281	0.371817	0.034563	0.0101726	4.90216e-08	7.86272e-05	0.0305268	4.64616e-06	0.000717315	BCL2/adenovirus E1B 19 kDa protein-interacting protein 2;Caytaxin	11	11	4.7	4.7	42178
375	1561	TRAF3_MOUSE	Q60803	Q60803	ENSMUSP00000021706	Traf3	-0.771551	-0.73848	-1.09112	-1.2009	-0.950515	0.230544	-0.31114	-0.465863	-0.229606	-0.340767	-0.336844	0.098017	0.248733	0.18904	0.138199	0.152377	0.182087	0.0493249	0.00271288	7.27195e-05	7.94894e-05	0.0141969	0.000218222	0.000723247	TNF receptor-associated factor 3	11	11	27.3	27.3	64293
376	590	HNRPM_MOUSE;PLVAP_MOUSE	Q9D0E1;Q91VC4	Q9D0E1	ENSMUSP00000084864;ENSMUSP00000120115	Hnrnpm;Plvap	2.2612	2.29289	2.12125	2.08878	2.19103	0.101033	1.52953	1.75945	1.56228	1.54852	1.59994	0.107184	1.11571	1.05722	1.03265	1.06374	1.06733	0.034921	0.000199866	7.54527e-07	7.99208e-05	0.0048024	1.65029e-05	0.000725239	Heterogeneous nuclear ribonucleoprotein M;Plasmalemma vesicle-associated protein	56	54	80.7	80.5	77648
377	1340	COPB2_MOUSE	O55029	O55029	ENSMUSP00000035033	Copb2	1.18887	1.28535	1.15095	1.13198	1.18929	0.0682684	0.873637	0.854766	0.806245	0.85114	0.846447	0.0285583	0.232659	0.473478	0.373679	0.313215	0.348258	0.101518	8.93122e-05	9.20383e-06	7.99861e-05	0.00354341	6.23085e-05	0.000723906	Coatomer subunit beta'	36	36	47.8	47.8	10245
378	2399	OPLA_MOUSE	Q8K010	Q8K010	ENSMUSP00000023222;ENSMUSP00000129100	Oplah	-0.803771	-0.686059	-0.747996	-1.30794	-0.88644	0.28508	-1.09476	-1.02879	-0.951876	-1.16717	-1.06065	0.0919379	-0.380411	-0.377142	-0.482809	-0.565867	-0.451557	0.0906326	0.288915	0.0270668	8.057e-05	0.359642	0.0329592	0.000727262	5-oxoprolinase	19	19	16.1	16.1	13761
379	1311	SR140_MOUSE	Q6NV83	Q6NV83	ENSMUSP00000077482;ENSMUSP00000078602	U2surp	1.62437	1.13289	1.42071	1.2656	1.36089	0.211393	0.883997	1.15036	0.989916	0.93104	0.988827	0.116076	0.337961	0.303171	0.439524	0.403021	0.370919	0.0616795	0.0215096	0.00010585	8.22495e-05	0.0513941	0.000287776	0.000740463	U2 snRNP-associated SURP motif-containing protein	42	42	39.9	39.9	11826
380	691	AL7A1_MOUSE	Q9DBF1	Q9DBF1	ENSMUSP00000065089;ENSMUSP00000133372	Aldh7a1	0.182726	0.35193	0.28478	0.263425	0.270715	0.0697347	0.435082	0.399709	0.266606	0.474743	0.394035	0.0903125	0.844599	0.973927	0.901548	0.99641	0.929121	0.0693775	0.0739162	1.07575e-05	8.24813e-05	0.121837	6.79715e-05	0.000740595	Alpha-aminoadipic semialdehyde dehydrogenase	25	25	55.7	55.7	58861
381	2656	DCC_MOUSE	P70211	P70211	ENSMUSP00000073094;ENSMUSP00000110593	Dcc	0.85862	0.916848	0.648871	0.662399	0.771684	0.136207	0.0074899	-0.090908	-0.0154129	0.068627	-0.00755101	0.065928	-0.551847	-0.867643	-0.658363	-0.720731	-0.699646	0.13193	4.89525e-05	4.5308e-06	8.30686e-05	0.00293028	4.20084e-05	0.000743911	Netrin receptor DCC	20	20	20.9	20.9	15834
382	802	WASL_MOUSE	Q91YD9	Q91YD9	ENSMUSP00000031695	Wasl	0.51229	-0.0739821	0.123771	-0.247361	0.0786796	0.326425	0.152205	-0.110766	0.166456	0.00490125	0.0531994	0.131462	0.79243	0.681509	0.896211	0.831035	0.800296	0.0900307	0.8896	0.00530841	8.34506e-05	0.914251	0.00745363	0.000745376	Neural Wiskott-Aldrich syndrome protein	22	22	59.7	59.7	54274
383	3399	PNKP_MOUSE	Q9JLV6	Q9JLV6		Pnkp	-0.344179	-0.306016	-0.0357889	0.223881	-0.115526	0.264653	-0.597542	0.06372	-0.280453	-0.218936	-0.258303	0.271307	-1.48229	-1.76658	-1.66639	-1.64786	-1.64078	0.117828	0.479707	4.31147e-05	8.49757e-05	0.549618	0.000154362	0.000757016	Bifunctional polynucleotide phosphatase/kinase;Polynucleotide 3'-phosphatase;Polynucleotide 5'-hydroxyl-kinase	12	12	35.6	35.6	57223
384	2203	MAGD1_MOUSE	Q9QYH6	Q9QYH6	ENSMUSP00000026142	Maged1	1.00867	0.532428	0.581687	0.321831	0.611154	0.287977	0.0467495	-0.031752	0.0091225	-0.038633	-0.00362825	0.0396517	-0.289297	-0.294126	-0.221433	-0.329035	-0.283473	0.0449899	0.00550165	0.000855242	8.57437e-05	0.0213557	0.00155217	0.000761868	Melanoma-associated antigen D1	14	14	24.4	24.4	85669
385	777	CBX3_MOUSE	P23198	P23198		Cbx3	2.22826	2.1978	2.08508	2.08387	2.14875	0.0752574	1.71839	1.9124	1.58841	1.54573	1.69123	0.164719	0.700677	0.857908	0.855406	0.891903	0.826473	0.0855005	0.00232726	4.18588e-07	8.64595e-05	0.0131033	1.18035e-05	0.000766233	Chromobox protein homolog 3	14	13	50.3	41.5	20855
386	2461	AACS_MOUSE	Q9D2R0	Q9D2R0	ENSMUSP00000031445	Aacs	0.975279	0.95174	0.744447	0.760637	0.858025	0.12236	0.261196	-0.0354184	0.20418	0.132697	0.140664	0.128622	-0.469249	-0.473405	-0.50614	-0.584777	-0.508393	0.0535287	0.000192293	8.85885e-07	8.65339e-05	0.00475436	1.75735e-05	0.000764906	Acetoacetyl-CoA synthetase	19	19	26.9	26.9	75199
387	1999	BIG2_MOUSE	A2A5R2	A2A5R2	ENSMUSP00000096677	Arfgef2	-0.51825	-0.570097	-0.422488	-1.14823	-0.664767	0.328059	-0.678711	-0.50802	-0.526986	-0.585251	-0.574742	0.0767081	-0.20529	-0.104721	-0.0980305	-0.168106	-0.144037	0.0516192	0.612266	0.0201694	8.65917e-05	0.67367	0.0251161	0.000763439	Brefeldin A-inhibited guanine nucleotide-exchange protein 2	25	17	18.4	13.1	20224
388	1299	U2AF1_MOUSE	Q9D883	Q9D883	ENSMUSP00000014684	U2af1	1.51887	1.35569	1.56909	1.44533	1.47224	0.0928464	0.95326	0.809235	1.02276	0.837248	0.905627	0.0999282	0.435445	0.414973	0.345615	0.329194	0.381307	0.0518141	0.000164901	8.71011e-07	8.66237e-05	0.00436158	1.76898e-05	0.000761753	Splicing factor U2AF 35 kDa subunit	10	8	41.8	3.6	27815
389	825	PSB4_MOUSE	P99026	P99026	ENSMUSP00000005923	Psmb4	1.4141	1.58479	1.17633	1.49148	1.41668	0.174765	1.10962	1.24114	1.10196	1.11564	1.14209	0.0662679	0.742986	0.766369	0.778054	0.837996	0.781351	0.0404797	0.0260071	0.000397185	8.7956e-05	0.0580354	0.00081198	0.00077148	Proteasome subunit beta type-4	10	10	51.9	51.9	29116
390	3317	XRN1_MOUSE	P97789	P97789		Xrn1	0.228316	-1.168	-0.0006455	-0.256317	-0.299162	0.612117	-0.417996	-0.681384	-0.65017	-0.690559	-0.610027	0.129183	-1.34248	-1.53435	-1.62031	-1.37372	-1.46771	0.131969	0.358686	0.00971015	8.80774e-05	0.431536	0.0129317	0.000770564	5'-3' exoribonuclease 1	13	13	11.9	11.9	19431
391	592	RL19_MOUSE	P84099	P84099	ENSMUSP00000017548	Rpl19	1.99944	1.9265	1.72816	1.80619	1.86508	0.12116	1.61208	1.90078	1.63055	1.7048	1.71205	0.132041	1.01596	1.0813	1.11872	1.04617	1.06554	0.0443862	0.138543	1.68499e-05	8.84218e-05	0.197373	8.55535e-05	0.000771599	60S ribosomal protein L19	18	18	43.9	43.9	23466
392	579	NDUA5_MOUSE	Q9CPP6	Q9CPP6	ENSMUSP00000023851	Ndufa5	-0.0985379	0.00481995	-0.168776	-0.179859	-0.110588	0.084948	0.568365	0.46883	0.446138	0.403682	0.471754	0.0698382	0.979091	1.01124	1.22656	1.0925	1.07735	0.110333	4.17126e-05	2.59301e-06	8.87862e-05	0.00290456	3.072e-05	0.000772803	NADH dehydrogenase [ubiquinone] 1 alpha subcomplex subunit 5	12	12	83.6	83.6	1336
393	878	SHAN3_MOUSE	Q4ACU6	Q4ACU6	ENSMUSP00000048062;ENSMUSP00000064477	Shank3	-0.438073	-0.48941	-0.632405	-0.805988	-0.591469	0.164965	-0.757436	-1.16942	-0.508209	-0.554019	-0.747272	0.301559	0.793596	0.579958	0.756288	0.812293	0.735534	0.106298	0.39959	1.01366e-05	8.8821e-05	0.470626	6.57531e-05	0.000771138	SH3 and multiple ankyrin repeat domains protein 3	59	57	49.5	4.9	18539
394	719	PDIA6_MOUSE	Q922R8	Q922R8		Pdia6	1.40213	1.81655	1.3657	1.52757	1.52799	0.204484	1.44421	1.43904	1.4908	1.46996	1.461	0.024031	0.778477	0.98464	1.01161	0.807228	0.895488	0.119602	0.539347	0.00176135	8.90146e-05	0.605944	0.00288929	0.000770857	Protein disulfide-isomerase A6	17	17	44.5	44.5	481
395	159	CC186_MOUSE	Q8C9S4	Q8C9S4	ENSMUSP00000075454;ENSMUSP00000113457	Ccdc186	-0.272332	-0.748238	-0.89724	-0.360065	-0.569469	0.30085	1.1758	1.35719	1.39921	1.15462	1.2717	0.124459	2.05712	2.08969	1.93264	1.8963	1.99393	0.0939006	2.8589e-05	3.43458e-06	8.9371e-05	0.00263637	3.52975e-05	0.000771984	Coiled-coil domain-containing protein 186	9	9	12.6	12.6	1049
396	2239	PURA2_MOUSE	P46664	P46664	ENSMUSP00000016105	Adss	0.261294	0.203674	0.185033	0.252051	0.225513	0.0369689	0.323779	0.487279	0.279183	0.434764	0.381251	0.0963096	-0.371795	-0.313715	-0.405498	-0.148285	-0.309823	0.114169	0.0234177	0.000110573	8.99928e-05	0.0545029	0.000297769	0.000775393	Adenylosuccinate synthetase isozyme 2	13	12	36.2	34.6	5002
397	2799	AL1L2_MOUSE	Q8K009	Q8K009	ENSMUSP00000020497	Aldh1l2	0.12227	0.250829	0.113512	0.139655	0.156566	0.063774	-0.267647	-0.0273238	0.0100438	0.0246774	-0.0650623	0.136819	-0.919189	-0.844112	-0.920663	-0.707902	-0.847966	0.0999838	0.0260693	2.70434e-06	9.07335e-05	0.0581362	3.1173e-05	0.000779805	Mitochondrial 10-formyltetrahydrofolate dehydrogenase	24	20	3.6	32.7	10159
398	318	NDUA9_MOUSE	Q9DC69	Q9DC69	ENSMUSP00000085523	Ndufa9	0.620765	0.52058	0.290342	0.430917	0.465651	0.140259	0.723791	0.969074	0.934269	0.817917	0.861263	0.112147	1.42064	1.50364	1.62024	1.48216	1.50667	0.0834862	0.00453918	1.42492e-05	9.11457e-05	0.0190266	7.87979e-05	0.000781379	NADH dehydrogenase [ubiquinone] 1 alpha subcomplex subunit 9. mitochondrial	30	30	79.8	79.8	42525
399	3339	MYO1B_MOUSE	P46735	P46735	ENSMUSP00000040447	Myo1b	1.18579	0.929934	0.886199	0.721795	0.930928	0.192086	-0.165436	0.171244	-0.163283	-0.169446	-0.0817303	0.168669	-1.20507	-1.82979	-1.48304	-1.45966	-1.49439	0.256604	0.000214691	5.25129e-06	9.29448e-05	0.00491629	4.60601e-05	0.000794806	Unconventional myosin-Ib	31	29	35.7	34.9	12856
400	292	GLSK_MOUSE	D3Z7P3	D3Z7P3	ENSMUSP00000110155;ENSMUSP00000110158	Gls	-0.985648	-0.791527	-0.737222	-0.583449	-0.774461	0.166096	0.670225	0.294753	0.625748	0.703654	0.573595	0.188614	1.47525	1.48754	1.69108	1.56094	1.5537	0.0990922	3.87515e-05	3.37412e-07	9.29699e-05	0.00281319	1.08608e-05	0.000793033	Glutaminase kidney isoform. mitochondrial	41	41	56.4	56.4	73963
401	982	SYAC_MOUSE	Q8BGQ7	Q8BGQ7	ENSMUSP00000034441	Aars	1.18209	1.29418	1.02356	0.966127	1.11649	0.149577	0.957348	1.09697	1.01003	0.943294	1.00191	0.0695817	0.643451	0.618715	0.684844	0.593321	0.635083	0.0389792	0.214179	0.000791829	9.3058e-05	0.281069	0.00145332	0.000791806	Alanine--tRNA ligase. cytoplasmic	51	50	56.7	55.9	10691
402	2994	MVD1_MOUSE	Q99JF5	Q99JF5	ENSMUSP00000006692	Mvd	1.09822	1.14749	1.04606	0.959955	1.06293	0.0801752	0.890301	0.597035	0.809214	0.76482	0.765342	0.123649	-0.823458	-1.43901	-0.704821	-1.41212	-1.09485	0.385088	0.00681248	3.40596e-05	9.30707e-05	0.024365	0.000130721	0.000789944	Diphosphomevalonate decarboxylase	15	15	52.1	52.1	44072
403	2237	IDE_MOUSE	Q9JHR7	Q9JHR7		Ide	0.360928	0.33829	0.356356	0.265024	0.330149	0.0445038	0.412753	0.709344	0.418005	0.331983	0.468021	0.165629	-0.290411	-0.273054	-0.308456	-0.348712	-0.305158	0.0324341	0.159003	4.34378e-07	9.51745e-05	0.221346	1.18568e-05	0.000805795	Insulin-degrading enzyme	35	35	39.5	39.5	11777
404	1906	SYLC_MOUSE	Q8BMJ2	Q8BMJ2	ENSMUSP00000095197	Lars	0.946982	0.831029	0.82687	0.704255	0.827284	0.0991263	0.286442	0.202681	0.233613	0.233875	0.239153	0.0347607	-0.0434642	-0.0294317	-0.161408	-0.069179	-0.0758707	0.0593525	3.02829e-05	4.33727e-06	9.53073e-05	0.00252013	4.08806e-05	0.000804922	Leucine--tRNA ligase. cytoplasmic	48	47	39.9	3.9	13419
405	832	MTMR5_MOUSE	Q6ZPE2	Q6ZPE2	ENSMUSP00000118107;ENSMUSP00000120725	Sbf1	-0.429872	-0.774147	-0.648236	-0.74529	-0.649387	0.155939	-0.323515	-0.0146623	0.101713	-0.027698	-0.0660405	0.181241	0.810805	0.738459	0.785012	0.767171	0.775362	0.0304318	0.00276715	1.93219e-06	9.54985e-05	0.0143488	2.63705e-05	0.000804545	Myotubularin-related protein 5	54	52	37.2	36.6	20869
406	2240	SERPH_MOUSE	P19324	P19324	ENSMUSP00000091706;ENSMUSP00000126390	Serpinh1	1.67184	1.70749	1.43176	1.31495	1.53151	0.189309	0.861086	1.37313	1.02814	0.904294	1.04166	0.232045	-0.548755	-0.103781	-0.267863	-0.319703	-0.310025	0.183848	0.0170043	8.43301e-06	9.69968e-05	0.042945	5.94492e-05	0.000815155	Serpin H1	27	27	69.8	69.8	46533
407	324	MP2K1_MOUSE	P31938	P31938	ENSMUSP00000005066	Map2k1	0.272902	0.223107	0.00429038	-0.0517172	0.112146	0.159832	0.689979	0.29476	0.691406	0.607692	0.570959	0.188245	1.46256	1.46619	1.56691	1.41578	1.47786	0.0636505	0.00990019	3.96196e-06	9.72283e-05	0.0302412	3.89573e-05	0.000815094	Dual specificity mitogen-activated protein kinase kinase 1	28	22	63.1	51.1	43474
408	1362	MAP7_MOUSE	O88735	O88735		Map7	-0.691577	-0.759783	-0.826638	-1.07791	-0.838977	0.168561	-0.810057	-1.02518	-0.691199	-0.517851	-0.761071	0.213064	0.210912	0.256009	0.394651	0.429113	0.322671	0.105586	0.587133	2.37356e-05	9.7991e-05	0.648737	0.000103562	0.000819474	Ensconsin	17	16	25.1	23.6	82021
409	2349	E9Q5C9_MOUSE	E9Q5C9	E9Q5C9	ENSMUSP00000128331	Nolc1	0.781512	0.451422	0.440329	0.274379	0.48691	0.212437	0.228417	0.273118	0.176232	0.0533797	0.182787	0.094923	-0.448418	-0.494712	-0.414311	-0.286336	-0.410944	0.0893676	0.0399008	0.000235501	9.84061e-05	0.0779734	0.000537119	0.000820933		16	16	16.7	16.7	73697
410	1454	RL32_MOUSE;RL32P_MOUSE	P62911;P17932	P62911	ENSMUSP00000080523	Rpl32;Rpl32-ps	1.88336	1.51677	1.4707	1.44298	1.57845	0.205539	0.962224	0.712116	0.902916	0.836251	0.853377	0.107315	0.290845	0.207966	0.191818	0.349995	0.260156	0.0739521	0.000774962	1.96327e-05	9.86971e-05	0.00773149	9.26513e-05	0.000821352	60S ribosomal protein L32;Putative 60S ribosomal protein L32'	14	14	61.5	61.5	1586
411	2247	GRDN_MOUSE	Q5SNZ0	Q5SNZ0	ENSMUSP00000048978	Ccdc88a	0.957583	0.61831	0.780116	0.55855	0.72864	0.179042	0.720745	0.352687	0.776451	0.692391	0.635568	0.191793	-0.367459	-0.337448	-0.191787	-0.36414	-0.315209	0.0833702	0.504665	4.21738e-05	9.93584e-05	0.572636	0.00015163	0.000824844	Girdin	99	99	52.4	52.4	21592
412	814	SRSF2_MOUSE	Q62093	Q62093	ENSMUSP00000090059;ENSMUSP00000120086;ENSMUSP00000140016	Srsf2	2.52201	2.22982	2.30343	2.02459	2.26996	0.205321	1.82705	1.51176	1.6861	1.64877	1.66842	0.129619	0.697308	0.712383	0.764695	1.0029	0.794322	0.142021	0.00256556	2.21468e-05	9.94023e-05	0.0138289	9.92966e-05	0.000823205	Serine/arginine-rich splicing factor 2	12	12	38.5	38.5	25476
413	141	KPCG_MOUSE	P63318	P63318	ENSMUSP00000097874;ENSMUSP00000137923	Prkcg	-0.843676	-0.173231	-0.26662	0.345058	-0.234617	0.487089	1.23052	0.864166	1.14714	1.29678	1.13465	0.190432	2.11759	1.99039	1.99689	2.08729	2.04804	0.0640753	0.00194535	8.78698e-05	9.94072e-05	0.0118952	0.00025026	0.000821253	Protein kinase C gamma type	44	41	6.4	55.8	78357
414	868	RS24_MOUSE	P62849	P62849	ENSMUSP00000108003;ENSMUSP00000125977	Rps24	2.25682	1.99184	1.86963	1.67612	1.9486	0.243139	1.26879	1.44056	1.39776	1.4084	1.37887	0.0756113	0.630656	0.698527	0.74555	0.906065	0.7452	0.117155	0.00421482	0.00011087	9.95804e-05	0.0182499	0.000298099	0.000820697	40S ribosomal protein S24	8	7	41.4	41.4	15423
415	93	ABCB8_MOUSE	Q9CXJ4	Q9CXJ4	ENSMUSP00000072826;ENSMUSP00000110729	Abcb8	-0.689094	-0.732109	-0.965317	-1.06526	-0.862946	0.181435	0.739066	0.61829	1.28975	0.686324	0.833357	0.308252	2.31541	2.40902	2.28974	2.17934	2.29838	0.0944727	7.82414e-05	7.61485e-08	9.9644e-05	0.00337924	5.41289e-06	0.000819242	ATP-binding cassette sub-family B member 8. mitochondrial	10	10	20.2	20.2	77999
416	827	DOCK4_MOUSE	P59764	P59764	ENSMUSP00000047387	Dock4	-0.056767	0.578803	-0.383695	0.256273	0.0986536	0.4132	0.297202	-0.0198465	0.12105	0.0745945	0.11825	0.132926	0.770999	0.800717	0.84758	0.704261	0.780889	0.060029	0.930992	0.0170791	9.97456e-05	0.944838	0.021559	0.000818105	Dedicator of cytokinesis protein 4	41	38	28.3	26.8	22655
417	2073	CIRBP_MOUSE	P60824	P60824	ENSMUSP00000101004	Cirbp	1.37918	1.10787	1.13915	0.984756	1.15274	0.165017	0.598066	0.987592	0.950972	0.813647	0.83757	0.176353	-0.129338	-0.398058	-0.165132	-0.0747452	-0.191818	0.142427	0.0401258	1.73009e-05	0.000100014	0.0781445	8.66823e-05	0.000818338	Cold-inducible RNA-binding protein	10	10	54.7	54.7	18607
418	2986	FA98A_MOUSE	Q3TJZ6	Q3TJZ6	ENSMUSP00000108126	Fam98a	-0.208096	-0.670825	-0.0631412	-0.18937	-0.282858	0.266535	-0.472787	-0.60026	-0.463591	-0.491995	-0.507158	0.0631859	-1.05611	-1.22587	-0.958332	-1.11403	-1.08859	0.111827	0.1526	0.00141289	0.000101816	0.21418	0.0023984	0.000831089	Protein FAM98A	8	5	25.2	18.8	55055
419	2422	F120C_MOUSE	Q8C3F2	Q8C3F2	ENSMUSP00000073082	Fam120c	-0.0700485	-0.157808	-0.299506	-0.10321	-0.157643	0.10126	-0.160066	-0.108945	-0.00798915	0.01955	-0.0643624	0.0843919	-0.458884	-0.438082	-0.507888	-0.466162	-0.467754	0.0292822	0.206724	0.00106836	0.000103203	0.272544	0.00188385	0.000840406	Constitutive coactivator of PPAR-gamma-like protein 2	16	16	17.9	17.9	11972
420	296	PFKAM_MOUSE	P47857	P47857	ENSMUSP00000059801;ENSMUSP00000132803	Pfkm	1.09601	1.0737	0.880212	0.889603	0.984883	0.115864	1.12856	0.853683	1.0253	1.05983	1.01684	0.116935	1.54073	1.53419	1.57174	1.54754	1.54855	0.0163913	0.711188	7.16176e-05	0.000104878	0.763794	0.000215674	0.000852009	ATP-dependent 6-phosphofructokinase. muscle type	50	44	65.3	58.6	85268
421	2077	RL22L_MOUSE	Q9D7S7	Q9D7S7	ENSMUSP00000043111;ENSMUSP00000141510	Rpl22l1	1.12886	0.846322	0.867816	0.669554	0.878138	0.189286	0.687883	0.526975	0.488662	0.525868	0.557347	0.088827	-0.379149	-0.210269	-0.040363	-0.149337	-0.194779	0.141588	0.0219865	0.000100281	0.000105292	0.0521321	0.000278179	0.00085334	60S ribosomal protein L22-like 1	7	5	54.1	46.7	14467
422	1121	DLG1_MOUSE	Q811D0	Q811D0	ENSMUSP00000064280;ENSMUSP00000097581;ENSMUSP00000110859	Dlg1	-0.130891	-0.534744	-0.345073	-0.918693	-0.48235	0.334419	-0.324191	-0.840262	-0.450545	-0.408664	-0.505915	0.229009	0.517846	0.537681	0.502869	0.573966	0.53309	0.0307548	0.911225	0.000925527	0.000105721	0.932264	0.0016603	0.000854787	Disks large homolog 1	39	31	56.4	48.1	10012
423	2822	NSDHL_MOUSE	Q9R1J0	Q9R1J0	ENSMUSP00000033715	Nsdhl	-0.114032	0.332639	0.103386	0.303851	0.156461	0.20716	-0.004718	0.223589	0.435441	0.138023	0.198084	0.184142	-0.687825	-0.976849	-1.01473	-0.812167	-0.872893	0.151506	0.77405	0.000200465	0.000106433	0.817666	0.000474003	0.000858506	Sterol-4-alpha-carboxylate 3-dehydrogenase. decarboxylating	16	16	39.8	39.8	40685
424	748	KBTBB_MOUSE	Q8BNW9	Q8BNW9	ENSMUSP00000068321;ENSMUSP00000139292	Kbtbd11	-0.375852	-0.538469	-0.298071	-0.650616	-0.465752	0.158809	0.007567	-0.387399	-0.240474	-0.0084895	-0.157199	0.190778	0.880984	0.950341	0.682427	0.930454	0.861052	0.122601	0.0474149	1.1539e-05	0.000106585	0.0883077	7.08115e-05	0.000857707	Kelch repeat and BTB domain-containing protein 11	14	14	32.5	32.5	67945
425	2393	DDX42_MOUSE	Q810A7	Q810A7	ENSMUSP00000021046	Ddx42	1.32068	0.956359	0.955544	0.771076	1.00091	0.230301	0.332041	0.366578	0.0867484	0.190908	0.244069	0.129516	-0.514278	-0.455956	-0.491441	-0.327319	-0.447249	0.083476	0.00122767	2.21255e-05	0.000107063	0.00992608	9.95938e-05	0.000859528	ATP-dependent RNA helicase DDX42	34	34	50.9	50.9	10196
426	772	UGPA_MOUSE	Q91ZJ5	Q91ZJ5	ENSMUSP00000056324;ENSMUSP00000099939	Ugp2	0.333969	0.46818	0.308356	0.222102	0.333152	0.101948	0.626187	0.508607	0.519219	0.585505	0.55988	0.0557837	0.801668	0.847739	0.82453	0.853838	0.831944	0.0238079	0.00796578	7.62174e-05	0.00010718	0.0265682	0.000226331	0.000858447	UTP--glucose-1-phosphate uridylyltransferase	30	30	58.3	58.3	56979
427	20	MYPR_MOUSE	P60202	P60202	ENSMUSP00000033800;ENSMUSP00000108708	Plp1	-0.447885	-0.842201	-0.851209	-1.44203	-0.895832	0.409822	-1.21623	-0.399446	-2.64208	-1.29651	-1.38857	0.928768	3.05502	3.09126	2.55069	3.20647	2.97586	0.290708	0.369165	4.71922e-06	0.000107324	0.440417	4.27108e-05	0.000857588	Myelin proteolipid protein	11	11	33.2	33.2	30077
428	351	IF4A1_MOUSE	P60843	P60843	ENSMUSP00000127034	Eif4a1	2.5515	2.53303	2.3921	2.22207	2.42468	0.15268	1.92989	2.24384	2.05318	2.0034	2.05758	0.134107	1.37982	1.42793	1.47967	1.42888	1.42907	0.0407748	0.0111917	1.53019e-05	0.000107418	0.0327496	8.11978e-05	0.000856333	Eukaryotic initiation factor 4A-I	36	19	77.8	47.8	46153
429	143	NFL_MOUSE	P08551	P08551	ENSMUSP00000022639	Nefl	0.434298	0.309687	0.312059	0.344739	0.350196	0.0583046	1.24676	1.46169	1.36633	1.35021	1.35625	0.088026	2.06177	2.2075	1.90507	2.00687	2.0453	0.126126	1.34992e-06	3.11644e-07	0.000107942	0.00115149	1.03236e-05	0.000858505	Neurofilament light polypeptide	54	49	77.2	73.5	61508
430	682	PSB5_MOUSE	O55234	O55234	ENSMUSP00000022803	Psmb5	1.85904	1.86781	1.6649	1.59133	1.74577	0.139181	1.39245	1.36272	1.27794	1.30956	1.33567	0.0515469	0.833649	0.986569	0.969877	0.971828	0.940481	0.0716104	0.00147831	4.9203e-05	0.000108098	0.0104	0.000167379	0.000857749	Proteasome subunit beta type-5	16	16	51.9	51.9	28532
431	1217	NNRD_MOUSE	Q9CZ42	Q9CZ42		Carkd	0.121021	0.328873	0.171021	0.237422	0.214584	0.0898798	-0.116239	-0.0346857	-0.0141995	0.125029	-0.0100239	0.100244	0.428736	0.483779	0.435219	0.47378	0.455378	0.0274556	0.0156799	0.0021689	0.000108249	0.0404688	0.00343401	0.000856948	ATP-dependent (S)-NAD(P)H-hydrate dehydratase	12	12	50.7	50.7	36717
432	1533	SPG20_MOUSE	Q8R1X6	Q8R1X6	ENSMUSP00000042367;ENSMUSP00000103605;ENSMUSP00000113621	Spg20	-0.692774	-0.66066	-0.050116	-0.157564	-0.390279	0.333904	-1.06447	-0.828336	-0.957907	-0.600974	-0.862922	0.199548	0.130585	0.388209	0.185672	0.101537	0.201501	0.12927	0.051154	0.0162952	0.000108373	0.0927403	0.0206612	0.000855949	Spartin	7	6	14.5	12.1	72654
433	462	RAP2A_MOUSE	Q80ZJ1	Q80ZJ1	ENSMUSP00000056433	Rap2a	-0.111161	-0.20169	0.10929	0.0424091	-0.0402879	0.141758	0.459713	0.147004	0.447364	0.572316	0.406599	0.181965	1.19711	1.32456	1.23006	1.28976	1.26038	0.0574601	0.00822045	2.64364e-06	0.000108739	0.0271785	3.09969e-05	0.000856854	Ras-related protein Rap-2a	18	8	79.8	29.5	20642
434	2357	LYN_MOUSE	P25911	P25911	ENSMUSP00000038838;ENSMUSP00000100075	Lyn	-0.664307	-0.640078	-0.929702	-0.630313	-0.7161	0.143117	-1.0782	-1.09477	-1.17099	-1.11236	-1.11408	0.0404207	-0.315865	-0.339303	-0.372227	-0.64041	-0.416951	0.150756	0.00174089	0.0281225	0.000109803	0.0111026	0.0340866	0.000863245	Tyrosine-protein kinase Lyn	6	4	14.6	11.7	58812
435	885	RL5_MOUSE	P47962	P47962	ENSMUSP00000080854	Rpl5	2.12841	1.83698	1.82508	1.67797	1.86711	0.188613	1.23371	1.519	1.28535	1.26434	1.3256	0.130664	0.741861	0.704283	0.761729	0.713125	0.730249	0.0264154	0.00325785	2.09206e-05	0.000109866	0.015857	9.67226e-05	0.000861757	60S ribosomal protein L5	30	30	58.2	58.2	344
436	875	RL10A_MOUSE	P53026	P53026		Rpl10a	2.33935	2.00115	1.94276	1.81509	2.02459	0.223766	1.44335	1.33279	1.35513	1.47337	1.40116	0.0677891	0.596042	0.666245	0.878606	0.820825	0.740429	0.131539	0.00177338	6.15207e-05	0.000110003	0.011226	0.000194901	0.000860847	60S ribosomal protein L10a	14	14	39.2	39.2	24916
437	929	PI42A_MOUSE	O70172	O70172	ENSMUSP00000006912	Pip4k2a	-0.102842	-0.118513	-0.205669	-0.384722	-0.202936	0.129357	-0.135837	-0.65958	-0.416226	-0.320612	-0.383064	0.218008	0.689133	0.789451	0.694998	0.551495	0.681269	0.0979708	0.205102	3.54007e-05	0.000111673	0.27051	0.000134208	0.000871919	Phosphatidylinositol 5-phosphate 4-kinase type-2 alpha	22	16	47.7	37.8	46151
438	1732	PRUNE_MOUSE	Q8BIW1	Q8BIW1	ENSMUSP00000015855	Prune	-0.0988258	0.102805	0.202852	0.191501	0.0995832	0.13963	0.380339	0.432263	0.495486	0.436986	0.436269	0.0470864	0.155221	0.0296258	0.0733524	-0.00551281	0.0631715	0.069329	0.00381172	0.656887	0.000111848	0.0172488	0.67286	0.000871291	Protein prune homolog	20	20	42.1	42.1	50239
439	1833	NRN1_MOUSE	Q8CFV4	Q8CFV4	ENSMUSP00000040900	Nrn1	-0.619311	-0.7171	-0.930612	-0.792456	-0.76487	0.131277	-0.971909	-1.40924	-0.942538	-1.01958	-1.08582	0.217941	-0.132735	0.00851475	0.101564	-0.0559974	-0.0196634	0.0993236	0.0451075	0.000101791	0.000111903	0.0852198	0.000280768	0.000869735	Neuritin	2	2	13.4	13.4	15353
440	1588	ACSF2_MOUSE	Q8VCW8	Q8VCW8	ENSMUSP00000099453	Acsf2	-0.623479	-0.536937	-0.625845	-0.967055	-0.688329	0.190366	-0.054789	-0.106975	-0.0542238	-0.0473351	-0.0658307	0.027638	0.137369	0.223382	0.125514	0.173557	0.164956	0.0439859	0.000645865	0.000124587	0.000113163	0.0072016	0.000323509	0.000877524	Acyl-CoA synthetase family member 2. mitochondrial	22	22	50.6	50.6	6795
441	2434	ASPC1_MOUSE	Q8VBT9	Q8VBT9	ENSMUSP00000026135;ENSMUSP00000099305;ENSMUSP00000101764;ENSMUSP00000101765;ENSMUSP00000101766	Aspscr1	0.221642	0.279527	0.0699061	-0.0109564	0.14003	0.133958	0.00216638	-0.173855	-0.0431268	-0.126916	-0.0854327	0.0795879	-0.492807	-0.483411	-0.423265	-0.512398	-0.47797	0.0384173	0.0275516	0.000114317	0.00011329	0.0600294	0.000304726	0.000876522	Tether containing UBX domain for GLUT4	17	17	5.2	5.2	59795
442	304	HNRPC_MOUSE	Q9Z204	Q9Z204	ENSMUSP00000107237;ENSMUSP00000133052	Hnrnpc	2.62926	2.36714	2.40301	2.22892	2.40708	0.166048	1.89674	2.10039	1.95276	1.94204	1.97298	0.0883406	1.52356	1.47944	1.56591	1.5738	1.53568	0.043497	0.00363044	5.3105e-05	0.000113388	0.0168074	0.000175746	0.000875295	Heterogeneous nuclear ribonucleoproteins C1/C2	30	29	63.9	61.3	34384
443	2209	GAPD1_MOUSE	Q6PAR5	Q6PAR5	ENSMUSP00000028224;ENSMUSP00000099864;ENSMUSP00000108723	Gapvd1	0.770819	0.82002	0.59858	0.544305	0.683431	0.132726	0.278306	0.0769419	0.084473	0.115177	0.138724	0.0945124	-0.314472	-0.274047	-0.281237	-0.281411	-0.287792	0.0181143	0.000542599	6.74388e-06	0.000114678	0.00668356	5.26547e-05	0.00088325	GTPase-activating protein and VPS9 domain-containing protein 1	28	27	25.2	24.5	1624
444	2514	SUGP2_MOUSE	Q8CH09	Q8CH09	ENSMUSP00000091167;ENSMUSP00000114833;ENSMUSP00000128029	Sugp2	0.621364	0.145798	0.344774	0.297328	0.352316	0.198425	0.166545	-0.0845338	0.12757	0.113067	0.080662	0.112422	-0.629444	-0.680937	-0.489931	-0.495403	-0.573929	0.0961848	0.0545959	0.000154956	0.000115824	0.0968701	0.000385076	0.000890074	SURP and G-patch domain-containing protein 2	29	29	38.9	38.9	1181
445	509	HS74L_MOUSE	P48722	P48722	ENSMUSP00000076336;ENSMUSP00000103721	Hspa4l	0.157114	0.254275	0.0833384	0.036866	0.132898	0.0948631	0.503748	0.152157	0.413073	0.49558	0.391139	0.164501	1.18969	1.2087	1.08182	1.24195	1.18054	0.0692684	0.0346498	1.99484e-06	0.000116067	0.0701634	2.65874e-05	0.000889934	Heat shock 70 kDa protein 4L	58	54	68.5	65.5	94381
446	2068	RBM25_MOUSE	B2RY56	B2RY56	ENSMUSP00000048470	Rbm25	1.41156	0.990003	1.11644	0.907389	1.10635	0.220892	0.487893	0.524249	0.453007	0.401716	0.466716	0.0521898	-0.333487	-0.248079	-0.16987	-0.00658705	-0.189506	0.139052	0.00133577	6.03088e-05	0.000116711	0.0100389	0.000191774	0.000892864	RNA-binding protein 25	37	37	38.7	38.7	99551
447	2105	CAC1A_MOUSE	P97445	P97445	ENSMUSP00000112436	Cacna1a	-0.447269	-0.533786	-0.719623	-1.15305	-0.713432	0.314334	-0.811389	-0.848335	-1.16911	-0.991352	-0.955047	0.162446	-0.19139	-0.235405	-0.160451	-0.258698	-0.211486	0.0440057	0.221007	0.0194942	0.000116751	0.288035	0.0243553	0.000891171	Voltage-dependent P/Q-type calcium channel subunit alpha-1A	19	18	13.2	12.7	26764
448	1020	RL10_MOUSE;RL10L_MOUSE	Q6ZWV3;P86048	Q6ZWV3;P86048	ENSMUSP00000008826;ENSMUSP00000082055;ENSMUSP00000100795;ENSMUSP00000125806	Rpl10;Rpl10l	1.8303	1.6423	1.46362	1.3713	1.57688	0.202972	1.1427	1.30984	1.25947	1.10746	1.20487	0.095486	0.572241	0.551554	0.744969	0.527261	0.599006	0.0990301	0.0160654	0.000130744	0.000118838	0.0410908	0.000336171	0.000905078	60S ribosomal protein L10;60S ribosomal protein L10-like	18	18	57.5	57.5	24604
449	2177	CLAP1_MOUSE	Q80TV8	Q80TV8		Clasp1	0.896916	0.76003	0.775738	0.658336	0.772755	0.0977725	0.215877	0.029265	0.0782232	0.148114	0.11787	0.0815328	-0.317424	-0.274825	-0.243733	-0.247009	-0.270748	0.0341007	4.9243e-05	9.68967e-07	0.000119884	0.00289685	1.7968e-05	0.000911013	CLIP-associating protein 1	60	53	42.7	3.9	16923
450	2158	PIN4_MOUSE	Q9CWW6	Q9CWW6	ENSMUSP00000109257	Pin4	1.06165	0.835939	0.781061	0.529216	0.801966	0.218646	0.371327	0.179464	0.318212	0.312287	0.295322	0.0816731	-0.387179	-0.244011	-0.197338	-0.178987	-0.251879	0.0942621	0.004868	0.000115565	0.000121421	0.0199156	0.000307094	0.000920644	Peptidyl-prolyl cis-trans isomerase NIMA-interacting 4	6	6	50.4	50.4	13815
451	1996	MTMR1_MOUSE	Q9Z2C4	Q9Z2C4	ENSMUSP00000015358	Mtmr1	-0.817117	-1.10016	-0.966651	-0.880251	-0.941045	0.122512	-1.10111	-1.08504	-1.54126	-1.35867	-1.27152	0.219215	-0.275708	-0.209143	0.036471	-0.119137	-0.141879	0.135106	0.0389593	0.000122276	0.000121494	0.0766603	0.000318964	0.000919155	Myotubularin-related protein 1	14	14	27.7	27.7	75313
452	2557	EMAL4_MOUSE	Q3UMY5	Q3UMY5		Eml4	0.7892	0.756968	0.60599	0.454815	0.651743	0.153667	-0.111309	0.129104	-0.005413	0.0295671	0.0104874	0.0991987	-0.613576	-0.619146	-0.481291	-0.728166	-0.610545	0.101035	0.000419587	9.28993e-06	0.000121621	0.00599009	6.25192e-05	0.000918078	Echinoderm microtubule-associated protein-like 4	23	22	24.9	23.9	11003
453	424	RAB3C_MOUSE	P62823	P62823	ENSMUSP00000132945	Rab3c	-0.21057	-0.10064	0.164497	0.0528436	-0.0234673	0.165446	0.72095	0.268776	0.523886	0.454029	0.49191	0.18682	1.36711	1.2894	1.32752	1.31075	1.32369	0.0328774	0.00614368	3.82385e-06	0.000121794	0.022613	3.80378e-05	0.000917355	Ras-related protein Rab-3C	17	13	74.4	57.7	25872
454	1946	PR40A_MOUSE	Q9R1C7	Q9R1C7	ENSMUSP00000075655	Prpf40a	1.26716	0.972634	1.10979	0.915377	1.06624	0.156828	0.536039	0.690792	0.473212	0.445291	0.536333	0.109743	-0.227861	-0.132265	-0.030425	-0.0248523	-0.103851	0.0962946	0.00146389	1.45081e-05	0.000121814	0.0104276	7.92027e-05	0.000915487	Pre-mRNA-processing factor 40 homolog A	23	22	27.5	26.7	10848
455	1139	TCPR1_MOUSE	Q80VP0	Q80VP0	ENSMUSP00000082844	Tecpr1	-0.598804	-0.578446	-0.324203	-0.176017	-0.419368	0.204759	0.0804868	-0.208259	0.00693405	-0.0413055	-0.0405358	0.122517	0.482183	0.548571	0.498223	0.563015	0.522998	0.0388802	0.0191905	0.000102477	0.000121914	0.0472425	0.000281524	0.00091422	Tectonin beta-propeller repeat-containing protein 1	21	21	24.4	24.4	13026
456	406	RS8_MOUSE	P62242	P62242	ENSMUSP00000099757	Rps8	2.62332	2.40775	2.34771	2.16969	2.38712	0.187123	1.91871	2.19157	1.9598	1.96125	2.00783	0.124067	1.25381	1.31818	1.42908	1.41429	1.35384	0.0828511	0.0148813	5.47762e-05	0.000121987	0.0392085	0.000178848	0.000912766	40S ribosomal protein S8	16	16	54.3	54.3	24205
457	2051	COQ5_MOUSE	Q9CXI0	Q9CXI0	ENSMUSP00000048001	Coq5	-1.06184	-1.00955	-0.795933	-1.30295	-1.04257	0.208238	-0.931568	-1.18091	-1.33225	-1.4166	-1.21533	0.212827	-0.11647	-0.134439	-0.140269	-0.334749	-0.181482	0.102679	0.289952	0.000308745	0.000123335	0.360407	0.00066589	0.000920831	2-methoxy-6-polyprenyl-1.4-benzoquinol methylase. mitochondrial	6	6	19.3	19.3	37335
458	1133	OCAD2_MOUSE	Q9D8W7	Q9D8W7	ENSMUSP00000084445	Ociad2	-0.445244	-0.88574	-0.927435	-1.30353	-0.890487	0.351299	-0.864524	-1.30427	-0.78378	-0.67924	-0.907953	0.274883	0.373238	0.485523	0.785253	0.45997	0.525996	0.179394	0.940123	0.000368304	0.000124379	0.95184	0.000767655	0.000926593	OCIA domain-containing protein 2	7	7	57.1	57.1	16925
459	1731	PLAP_MOUSE	P27612	P27612	ENSMUSP00000102724	Plaa	0.681249	0.820792	0.605062	0.575422	0.670631	0.109582	0.343224	0.3588	0.269634	0.295187	0.316711	0.0414488	0.0741883	0.0155517	0.112376	0.0542907	0.0641016	0.0403545	0.000930089	4.66032e-05	0.000124676	0.00857693	0.00016176	0.000926786	Phospholipase A-2-activating protein	29	29	46.3	46.3	8722
460	2868	PPIG_MOUSE	A2AR02	A2AR02	ENSMUSP00000045945;ENSMUSP00000088370	Ppig	0.0336655	0.0260375	-0.0060556	-0.011239	0.0106021	0.0225439	-0.260281	-0.461132	-0.475686	-0.309113	-0.376553	0.108087	-0.88525	-0.936175	-1.03459	-0.890464	-0.936621	0.0692062	0.000419288	2.12142e-07	0.000125147	0.00603632	8.22531e-06	0.000928262	Peptidyl-prolyl cis-trans isomerase G	8	7	11.4	11.4	88324
461	221	NDUA8_MOUSE	Q9DCJ5	Q9DCJ5	ENSMUSP00000065352	Ndufa8	0.855598	0.759873	0.579066	0.858082	0.763155	0.130966	1.19219	1.31996	1.37088	1.25772	1.28519	0.0773629	1.72319	1.7588	1.86924	1.69308	1.76108	0.0769489	0.000470977	1.19923e-05	0.000125541	0.00620454	7.20385e-05	0.000929164	NADH dehydrogenase [ubiquinone] 1 alpha subcomplex subunit 8	12	12	56.4	56.4	19992
462	294	AP1B1_MOUSE	O35643	O35643	ENSMUSP00000009234	Ap1b1	1.21239	1.07685	0.999392	0.921126	1.05244	0.124149	1.02453	1.17559	1.03312	1.021	1.06356	0.0748584	1.54786	1.56285	1.65226	1.44802	1.55275	0.0836571	0.883076	0.000543525	0.000126148	0.908916	0.00105911	0.000931639	AP-1 complex subunit beta-1	55	30	6	41.6	10393
463	1683	RBM8A_MOUSE	Q9CWZ3	Q9CWZ3		Rbm8a	1.86149	1.38165	1.48714	1.41151	1.53544	0.221849	0.850169	0.66659	0.858796	0.717496	0.773263	0.0961236	-0.0121048	0.017303	0.149571	0.248007	0.100694	0.120786	0.000742569	2.78756e-05	0.000126253	0.00765452	0.000114592	0.000930398	RNA-binding protein 8A	11	11	62.1	62.1	19889
464	119	NDKB_MOUSE	Q01768	Q01768	ENSMUSP00000021217;ENSMUSP00000103476	Nme2	2.62004	2.82421	2.52732	2.56937	2.63524	0.131562	2.57906	2.68535	2.7134	2.55565	2.63336	0.0776674	2.0321	2.2037	2.20055	2.08505	2.13035	0.0856619	0.981251	0.000667672	0.000127351	0.985584	0.00125792	0.00093647	Nucleoside diphosphate kinase B	17	11	86.8	53.3	17363
465	834	ACSL6_MOUSE	Q91WC3	Q91WC3	ENSMUSP00000072040;ENSMUSP00000090795;ENSMUSP00000091746;ENSMUSP00000104533	Acsl6	-0.535841	-1.03047	-1.33643	-1.93074	-1.20837	0.58371	-0.213898	-0.0589835	0.0998678	0.181826	0.00220312	0.175353	0.806013	0.788091	0.754455	0.74797	0.774133	0.0275853	0.00734616	0.000501254	0.000127611	0.0256027	0.00098632	0.000936362	Long-chain-fatty-acid--CoA ligase 6	39	39	53.2	53.2	78016
466	1037	BPHL_MOUSE	Q8R164	Q8R164	ENSMUSP00000046168	Bphl	-0.452929	-0.898527	-0.369291	-0.584812	-0.576389	0.232362	-0.280863	-0.304017	-0.0307646	-0.0214439	-0.159272	0.154106	0.483931	0.666314	0.59131	0.6053	0.586713	0.0758661	0.024257	7.67696e-05	0.000128552	0.055659	0.000226982	0.000941247	Valacyclovir hydrolase	14	14	55.3	55.3	32851
467	1616	NU1M_MOUSE	P03888	P03888	ENSMUSP00000080991	Mtnd1	-0.792695	-0.654677	-0.861247	-0.900474	-0.802273	0.108009	-1.049	-1.09067	-0.632821	-1.17154	-0.98601	0.240892	0.253848	0.202588	0.0647492	0.0569385	0.144531	0.098925	0.213343	1.31748e-05	0.000128825	0.280188	7.47961e-05	0.000941226	NADH-ubiquinone oxidoreductase chain 1	5	4	16.7	11.3	36059
468	1633	RUVB1_MOUSE	P60122	P60122	ENSMUSP00000032165	Ruvbl1	1.32825	1.46463	1.05001	1.22734	1.26756	0.174608	0.601002	0.750775	0.563856	0.596452	0.628021	0.0834909	0.20584	0.177728	0.0328675	0.139212	0.138912	0.0757882	0.000577544	2.17461e-05	0.000129439	0.0068423	9.87986e-05	0.000943691	RuvB-like 1	24	24	57.7	57.7	50213
469	2309	ARHG6_MOUSE	Q8K4I3	Q8K4I3		Arhgef6	-0.448076	-0.887439	-1.16905	-0.653023	-0.789398	0.310295	-1.39424	-1.63094	-1.15362	-1.19453	-1.34333	0.218666	-0.366138	-0.360732	-0.44026	-0.35605	-0.380795	0.0398572	0.0266832	0.0400033	0.00013064	0.0588894	0.0469203	0.000950413	Rho guanine nucleotide exchange factor 6	6	3	8.8	5.7	87051
470	2427	LC7L3_MOUSE	Q5SUF2	Q5SUF2	ENSMUSP00000021226;ENSMUSP00000103450;ENSMUSP00000103451;ENSMUSP00000129919	Luc7l3	1.20707	0.716965	0.91047	0.576473	0.852744	0.273033	0.325948	0.463581	0.202762	0.109556	0.275462	0.153566	-0.561648	-0.510745	-0.377435	-0.445505	-0.473834	0.0799356	0.0102611	8.61082e-05	0.000131057	0.0307113	0.000247725	0.000951421	Luc7-like protein 3	19	19	42.6	42.6	5145
471	2574	CAMLG_MOUSE	P49070	P49070	ENSMUSP00000021963	Camlg	-0.212728	0.151525	-0.176251	-0.0455463	-0.0707503	0.164651	0.00824392	-0.0857289	-0.0404866	-0.206675	-0.0811617	0.0920548	-0.662911	-0.538411	-0.717101	-0.562608	-0.620258	0.0841043	0.915703	0.00101291	0.000131837	0.934045	0.00179721	0.000955046	Calcium signal-modulating cyclophilin ligand	9	8	48.6	40.1	32542
472	273	NDUAC_MOUSE	Q7TMF3	Q7TMF3	ENSMUSP00000020209	Ndufa12	0.937996	0.917704	0.87814	0.851536	0.896344	0.0388598	1.22371	1.21255	1.15958	1.05364	1.16237	0.0776997	1.56513	1.62963	1.66004	1.52095	1.59394	0.062716	0.000865946	1.413e-06	0.000132079	0.00827621	2.22173e-05	0.000954777	NADH dehydrogenase [ubiquinone] 1 alpha subcomplex subunit 12	16	16	77.2	77.2	17086
473	2136	SCFD1_MOUSE	Q8BRF7	Q8BRF7	ENSMUSP00000021335	Scfd1	0.41537	0.467504	0.432954	0.51175	0.456894	0.0425014	0.206965	0.267244	0.0985554	0.0876921	0.165114	0.086807	-0.264465	-0.188539	-0.242421	-0.260174	-0.2389	0.0349036	0.000933342	2.5097e-07	0.000132749	0.00858373	9.41e-06	0.000957587	Sec1 family domain-containing protein 1	21	21	51.5	51.5	72322
474	343	NRCAM_MOUSE	Q810U4	Q810U4	ENSMUSP00000020939;ENSMUSP00000106376	Nrcam	-0.155119	0.283558	0.228234	0.320225	0.169225	0.21951	1.19715	1.17485	1.26462	1.20987	1.21162	0.0381769	1.48765	1.41427	1.45087	1.40834	1.44029	0.0367563	8.44982e-05	2.70142e-05	0.000133337	0.00351595	0.000112405	0.000959805	Neuronal cell adhesion molecule	34	33	37.3	36.7	13852
475	2168	BZW2_MOUSE	Q91VK1	Q91VK1	ENSMUSP00000020856	Bzw2	1.9774	1.97389	1.82492	1.75569	1.88298	0.110685	0.923646	0.899169	0.938245	0.904718	0.916445	0.0179173	-0.62379	-0.16975	0.0268495	-0.273079	-0.259942	0.272606	2.43935e-06	6.56629e-06	0.000134859	0.00166461	5.23462e-05	0.00096871	Basic leucine zipper and W2 domain-containing protein 2	27	26	4.8	46.3	48063
476	907	RTCB_MOUSE	Q99LF4	Q99LF4	ENSMUSP00000001834	Rtcb	1.71274	1.60443	1.47866	1.46306	1.56472	0.117229	1.08176	1.14253	1.02189	0.987069	1.05831	0.0684211	0.710329	0.640335	0.747698	0.72029	0.704663	0.0457035	0.000298845	9.51644e-06	0.000136271	0.0051498	6.32946e-05	0.000976803	tRNA-splicing ligase RtcB homolog	30	30	65.1	65.1	55249
477	1406	GP158_MOUSE	Q8C419	Q8C419	ENSMUSP00000049708	Gpr158	-0.338608	-0.792763	-0.972963	-0.83121	-0.733886	0.274676	-1.8192	-2.63626	-1.56266	-1.58428	-1.9006	0.50401	0.394758	0.254462	0.201073	0.32497	0.293816	0.0842809	0.00661132	0.000376286	0.000136942	0.0239467	0.000780004	0.000979552	Probable G-protein coupled receptor 158	34	34	29.7	29.7	13442
478	490	MYH10_MOUSE	Q61879	Q61879	ENSMUSP00000099671	Myh10	2.16843	1.92229	1.97806	1.78366	1.96311	0.159424	1.50378	1.5841	1.59484	1.49043	1.54329	0.053785	1.18915	1.16627	1.29264	1.20274	1.2127	0.055376	0.00247592	0.000112624	0.00013909	0.0135165	0.000301863	0.000992837	Myosin-10	202	173	70.1	61.3	22899
479	18	ATPA_MOUSE	Q03265	Q03265	ENSMUSP00000026495	Atp5a1	2.64522	2.58078	2.45004	2.3854	2.51536	0.118742	2.63883	2.67001	2.78212	2.7768	2.71694	0.0733362	3.05486	3.04584	3.01386	3.04192	3.03912	0.0176909	0.0277383	0.000125313	0.000141239	0.0603207	0.000324652	0.00100607	ATP synthase subunit alpha. mitochondrial	77	77	80.3	80.3	59752
480	317	SNP23_MOUSE;SNP25_MOUSE	P60879;O09044	P60879	ENSMUSP00000028727;ENSMUSP00000028743;ENSMUSP00000105725;ENSMUSP00000106339	Snap23;Snap25	-0.539319	-1.04619	-1.24412	-0.791794	-0.905357	0.306309	0.246849	0.0030478	0.30086	0.441597	0.248088	0.182827	1.82122	1.26717	1.44305	1.49551	1.50673	0.231281	0.000648674	1.55237e-05	0.0001415	0.00720936	8.14877e-05	0.00100583	Synaptosomal-associated protein 23;Synaptosomal-associated protein 25	27	26	79.6	79.1	23315
481	148	ODP2_MOUSE	Q8BMF4	Q8BMF4	ENSMUSP00000034567	Dlat	0.633654	0.916807	0.826379	0.796031	0.793218	0.1181	1.20677	0.845663	1.18422	1.08529	1.08049	0.165201	2.19167	2.06242	1.94881	1.85928	2.01555	0.143863	0.0299894	1.20196e-05	0.000141647	0.0635157	7.20753e-05	0.00100478	Dihydrolipoyllysine-residue acetyltransferase component of pyruvate dehydrogenase complex. mitochondrial	25	25	4	4	67941
482	582	PSA6_MOUSE	Q9QUM9	Q9QUM9	ENSMUSP00000021412	Psma6	1.95478	1.90166	1.68453	1.70736	1.81209	0.136167	1.43145	1.32064	1.41267	1.39325	1.3895	0.0484829	0.995935	1.07812	1.12026	1.10549	1.07495	0.0554961	0.00110376	5.70626e-05	0.000141654	0.00943864	0.000184373	0.00100275	Proteasome subunit alpha type-6	14	14	5	5	27372
483	514	RL17_MOUSE	Q9CPR4	Q9CPR4		Rpl17	2.16993	1.8431	1.96848	1.78675	1.94206	0.169837	1.59702	1.62813	1.82009	1.74419	1.69735	0.10347	1.10345	1.13505	1.25744	1.18945	1.17135	0.0675013	0.0490555	0.000151573	0.000143659	0.090279	0.0003786	0.00101483	60S ribosomal protein L17	16	16	54.9	54.9	21423
484	2238	RU2A_MOUSE	P57784	P57784	ENSMUSP00000117947	Snrpa1	1.27106	1.15872	1.019	1.00905	1.11446	0.124773	0.613919	0.358214	0.496418	0.471947	0.485125	0.104873	-0.32197	-0.260109	-0.504038	-0.135705	-0.305455	0.153383	0.000247419	7.13204e-06	0.000144213	0.00508551	5.38374e-05	0.00101664	U2 small nuclear ribonucleoprotein A'	25	25	66.7	66.7	28357
485	2127	PP1R8_MOUSE	Q8R3G1	Q8R3G1	ENSMUSP00000030702	Ppp1r8	1.1569	0.957046	0.929507	0.898444	0.985473	0.116762	0.41597	0.29887	0.324385	0.31853	0.339439	0.052175	-0.392636	-0.189355	-0.230538	-0.0984298	-0.22774	0.123008	5.46284e-05	7.29653e-06	0.00014612	0.00282412	5.4596e-05	0.00102796	Nuclear inhibitor of protein phosphatase 1	13	13	4.7	4.7	38527
486	3280	PP14C_MOUSE	Q8R4S0	Q8R4S0	ENSMUSP00000045110	Ppp1r14c	-0.565635	-0.775669	-1.14887	-0.826883	-0.829263	0.241193	0.517174	1.08344	0.503284	0.446363	0.637567	0.298827	-2.00509	-1.20935	-1.31274	-1.19688	-1.43102	0.386222	0.000262584	0.0383838	0.000147824	0.0050618	0.0451605	0.00103781	Protein phosphatase 1 regulatory subunit 14C	5	5	3.9	3.9	17754
487	1393	ANM1_MOUSE	Q9JIF0	Q9JIF0	ENSMUSP00000103473;ENSMUSP00000103474	Prmt1	1.81454	1.81004	1.79053	1.63093	1.76151	0.0876748	1.05263	1.2212	1.03239	0.890401	1.04916	0.135516	0.192576	0.319192	0.451571	0.238112	0.300363	0.113595	0.000117433	9.11173e-07	0.000148114	0.00389011	1.76643e-05	0.00103771	Protein arginine N-methyltransferase 1	18	14	43.9	32.6	42435
488	2884	SYMM_MOUSE	Q499X9	Q499X9	ENSMUSP00000049770	Mars2	-0.654992	-0.790114	-1.12048	-1.21508	-0.945169	0.265728	-1.20748	-1.27099	-1.309	-1.18641	-1.24347	0.0565745	-0.964488	-0.911741	-0.972835	-0.995307	-0.961093	0.0353818	0.0704955	0.909312	0.000148654	0.117561	0.914404	0.00103936	Methionine--tRNA ligase. mitochondrial	7	7	15.4	15.4	65804
489	1248	H2AW_MOUSE	Q8CCK0	Q8CCK0	ENSMUSP00000020283	H2afy2	2.35671	2.04202	2.1079	1.90498	2.1029	0.189142	1.22296	1.57906	1.20419	1.16216	1.29209	0.192993	0.403759	0.33966	0.503262	0.453746	0.425107	0.0699651	0.00096367	3.00649e-06	0.000150324	0.00869852	3.33057e-05	0.00104889	Core histone macro-H2A.2	27	25	68.5	66.1	40092
490	316	SUCA_MOUSE	Q9WUM5	Q9WUM5	ENSMUSP00000065113	Suclg1	0.609711	0.34993	0.153759	0.354323	0.366931	0.186934	0.51278	0.927588	0.763189	0.71954	0.730774	0.170718	1.48649	1.46283	1.6091	1.47151	1.50748	0.0684449	0.0282627	2.65154e-05	0.000150413	0.061033	0.000111143	0.00104737	Succinyl-CoA ligase [ADP/GDP-forming] subunit alpha. mitochondrial	22	22	44.2	44.2	36154
491	2059	BAX_MOUSE	Q07813	Q07813	ENSMUSP00000033093	Bax	0.33473	1.07717	0.421548	0.647492	0.620236	0.331927	0.486384	0.665708	0.453964	0.488534	0.523648	0.0960182	-0.126642	-0.0200893	-0.263017	-0.327145	-0.184223	0.137708	0.596351	0.00420501	0.00015168	0.658069	0.00608977	0.00105404	Apoptosis regulator BAX	8	8	44.3	44.3	21394
492	1213	CRYAB_MOUSE	P23927	P23927	ENSMUSP00000034562	Cryab	-0.571275	-0.333608	-0.849862	-1.2872	-0.760486	0.409651	-1.02684	-0.838984	-0.85695	-1.53601	-1.0647	0.325412	0.484415	0.662763	0.290979	0.393865	0.458005	0.157728	0.289006	0.00144392	0.00015286	0.359624	0.00243652	0.00106008	Alpha-crystallin B chain	9	9	63.4	63.4	20069
493	2000	Q8BLU0_MOUSE	Q8BLU0	Q8BLU0	ENSMUSP00000062171;ENSMUSP00000105744	Flrt2	-0.48128	-0.933466	-0.888294	-1.01867	-0.830427	0.238959	-1.35466	-1.21457	-0.859789	-1.15289	-1.14548	0.20833	-0.12614	-0.240116	0.00465727	-0.228095	-0.147423	0.113551	0.0940333	0.0020882	0.000153728	0.146103	0.00332941	0.00106394		5	5	9.5	9.5	73947
494	283	MIC60_MOUSE	Q8CAQ8	Q8CAQ8	ENSMUSP00000066181;ENSMUSP00000098859;ENSMUSP00000109788	Immt	1.10109	1.26973	1.05166	1.03888	1.11534	0.106365	1.20386	1.28155	1.20761	1.12319	1.20405	0.0646973	1.59659	1.59096	1.63441	1.49116	1.57828	0.0612044	0.203989	0.000281205	0.000154657	0.269353	0.000619013	0.0010682	MICOS complex subunit Mic60	81	81	86.7	86.7	83899
495	2017	R7BP_MOUSE	Q8BQP9	Q8BQP9	ENSMUSP00000066614	Rgs7bp	-0.509146	-0.814164	-0.987571	-0.990798	-0.82542	0.226421	-1.24752	-1.28941	-0.95136	-1.59202	-1.27008	0.262113	-0.107636	-0.17912	-0.193511	-0.1507	-0.157742	0.0378446	0.0424742	0.00113406	0.000155023	0.0816923	0.0019752	0.00106856	Regulator of G-protein signaling 7-binding protein	6	6	29.6	29.6	29023
496	570	RL14_MOUSE	Q9CR57	Q9CR57	ENSMUSP00000131489	Rpl14	2.77048	2.38982	2.37134	2.29732	2.45724	0.212616	1.87234	1.54502	1.72405	1.82071	1.74053	0.144104	1.02354	1.09988	1.07985	1.16142	1.09117	0.0568987	0.00140549	1.66882e-05	0.000156868	0.0102688	8.51122e-05	0.0010791	60S ribosomal protein L14	11	11	44.7	44.7	23564
497	893	IF5A1_MOUSE;IF5A2_MOUSE	P63242;Q8BGY2	P63242	ENSMUSP00000047008;ENSMUSP00000050289;ENSMUSP00000067077;ENSMUSP00000068651;ENSMUSP00000104247;ENSMUSP00000104248;ENSMUSP00000104249;ENSMUSP00000104250;ENSMUSP00000104251;ENSMUSP00000104252;ENSMUSP00000104253;ENSMUSP00000132717	Eif5a;Eif5a2	1.24807	1.23516	1.10867	1.13807	1.18249	0.0695136	1.08382	1.25043	1.12498	1.12496	1.14605	0.072241	0.626239	0.736927	0.734905	0.795058	0.723282	0.0704517	0.494586	8.85709e-05	0.000157206	0.563637	0.000251417	0.00107925	Eukaryotic translation initiation factor 5A-1;Eukaryotic translation initiation factor 5A-2	19	19	88.3	88.3	16832
498	197	HOOK3_MOUSE	Q8BUK6	Q8BUK6	ENSMUSP00000046788	Hook3	2.61186	2.65085	2.52068	2.30869	2.52302	0.152948	2.2654	2.31947	2.18438	2.20182	2.24277	0.0618625	1.78917	1.8703	1.94379	1.81038	1.85341	0.0693558	0.0145445	0.000207102	0.000157235	0.0386493	0.000484992	0.00107728	Protein Hook homolog 3	35	34	52.9	52.9	83217
499	2915	CXAR_MOUSE	P97792	P97792	ENSMUSP00000023572;ENSMUSP00000109867	Cxadr	1.47985	1.4155	1.30432	1.19722	1.34922	0.124604	1.31069	0.298065	1.14797	1.07572	0.958111	0.450869	-1.09796	-1.04208	-0.824639	-1.01529	-0.994992	0.118675	0.145507	1.61539e-07	0.000157309	0.205919	7.15806e-06	0.00107563	Coxsackievirus and adenovirus receptor homolog	19	19	49.9	49.9	39947
500	2013	IF2P_MOUSE	Q05D44	Q05D44	ENSMUSP00000027252	Eif5b	1.26205	0.867495	1.04217	0.780088	0.987948	0.212747	0.343699	0.517463	0.324655	0.340297	0.381528	0.0910015	-0.163263	-0.242927	-0.0295742	-0.188538	-0.156076	0.0906483	0.0019356	6.15427e-05	0.000158094	0.0118569	0.00019479	0.00107884	Eukaryotic translation initiation factor 5B	54	53	44.7	44.7	13761
501	1936	LAMB2_MOUSE	Q61292	Q61292	ENSMUSP00000069087	Lamb2	-0.565156	-0.534479	-0.829792	-1.05517	-0.74615	0.244986	-1.41159	-0.836379	-1.37315	-1.2025	-1.20591	0.262576	-0.0707808	-0.0932749	-0.0754382	-0.153293	-0.0981967	0.0379886	0.0428804	0.00196241	0.000160281	0.0820112	0.0031554	0.00109158	Laminin subunit beta-2	21	21	15.2	15.2	19658
502	135	CEND_MOUSE	Q9JKC6	Q9JKC6	ENSMUSP00000081476;ENSMUSP00000118591;ENSMUSP00000123334;ENSMUSP00000131085	Cend1	-0.329244	-0.112252	-0.191068	-0.47871	-0.277818	0.161183	1.3129	0.811111	1.16882	1.19579	1.12216	0.216588	2.11237	2.11288	2.0398	1.98496	2.0625	0.0620562	4.70421e-05	1.66798e-07	0.000160595	0.00297236	7.204e-06	0.00109153	Cell cycle exit and neuronal differentiation protein 1	10	10	69.8	69.8	14987
503	1537	PPM1F_MOUSE	Q8CGA0	Q8CGA0	ENSMUSP00000027373	Ppm1f	-0.311004	-0.372093	-0.645652	-0.534532	-0.46582	0.152549	-0.825508	-0.592468	-0.843346	-1.12072	-0.845511	0.21616	0.107968	0.274041	0.337546	0.077346	0.199225	0.126376	0.0284172	0.000530398	0.000160872	0.0612892	0.00103768	0.00109124	Protein phosphatase 1F	10	10	37.4	37.4	4961
504	2381	MUG1_MOUSE;MUG2_MOUSE	P28665;P28666	P28665	ENSMUSP00000032228;ENSMUSP00000080469	Mug1;Mug2	-0.683739	-0.435694	-0.731491	-1.21354	-0.766116	0.325244	-1.34442	-1.55918	-1.41639	-1.23505	-1.38876	0.135891	-0.503055	-0.177423	-0.469908	-0.603921	-0.438577	0.183193	0.0123256	0.12981	0.000162306	0.0346702	0.142278	0.00109879	Murinoglobulin-1;Murinoglobulin-2	13	12	15.4	14.9	1653
505	2817	EPS8_MOUSE	Q08509	Q08509	ENSMUSP00000052776;ENSMUSP00000098402;ENSMUSP00000107509	Eps8	-0.418698	-0.804592	-1.09807	-0.987784	-0.827285	0.298072	-0.207805	-0.028092	-0.125453	-0.114279	-0.118907	0.0735175	-0.916377	-0.721629	-1.08206	-0.759332	-0.869849	0.164703	0.0036352	0.810946	0.000162817	0.0168067	0.821297	0.00110006	Epidermal growth factor receptor kinase substrate 8	22	21	36.2	34.8	91736
506	1642	DGKB_MOUSE	Q6NS52	Q6NS52	ENSMUSP00000037900	Dgkb	-0.575994	-0.88337	-1.05845	-1.26876	-0.946642	0.293055	-1.01304	-1.76974	-1.39067	-1.86271	-1.50904	0.388617	0.168245	0.129888	0.180516	0.0412927	0.129985	0.0629381	0.0601917	0.000367802	0.000162838	0.104092	0.000767078	0.00109803	Diacylglycerol kinase beta	19	17	32.2	30.3	90271
507	2738	CTRO_MOUSE	P49025	P49025		Cit	-0.57466	-0.715516	-1.04527	-1.15882	-0.873567	0.27397	-1.29095	-1.5529	-1.6862	-1.46168	-1.49794	0.165956	-0.76969	-0.801913	-0.753542	-0.836997	-0.790535	0.0369284	0.00799799	0.570017	0.000163394	0.0266496	0.587405	0.0010996	Citron Rho-interacting kinase	23	23	14.1	14.1	23539
508	2648	HIP1_MOUSE	Q8VD75	Q8VD75	ENSMUSP00000059033	Hip1	0.219111	0.289088	0.152277	0.0873663	0.18696	0.0867671	0.0142508	-0.288022	-0.069962	-0.159615	-0.125837	0.129347	-0.640525	-0.733334	-0.672463	-0.718136	-0.691114	0.0425045	0.00698593	1.78557e-06	0.000165372	0.0248033	2.52795e-05	0.00111073	Huntingtin-interacting protein 1	26	25	3.4	3.3	1152
509	1370	RBM39_MOUSE	Q8VH51	Q8VH51	ENSMUSP00000029149;ENSMUSP00000105216;ENSMUSP00000119298	Rbm39	2.02526	1.64403	1.74077	1.49839	1.72711	0.222331	0.949026	0.95881	0.709528	0.78276	0.850031	0.123692	0.273328	0.30217	0.327082	0.359677	0.315564	0.0367054	0.000459737	1.58198e-05	0.000167485	0.00620009	8.2534e-05	0.00112271	RNA-binding protein 39	23	23	41.3	41.3	59406
510	2459	IDI1_MOUSE	P58044	P58044		Idi1	-0.040788	0.425279	0.5179	0.642122	0.386128	0.298154	0.320339	0.633934	0.143439	0.30285	0.350141	0.205255	-0.529967	-0.473316	-0.496246	-0.531646	-0.507794	0.0281818	0.848954	0.000990419	0.000167801	0.879633	0.00176373	0.00112262	Isopentenyl-diphosphate Delta-isomerase 1	10	10	44.9	44.9	26289
511	21	ENOA_MOUSE	P17182	P17182	ENSMUSP00000075513;ENSMUSP00000079727	Eno1	2.66063	2.76674	2.5811	2.55019	2.63967	0.0966445	2.6012	2.55366	2.71272	2.6485	2.62902	0.067917	2.95341	2.99397	2.98278	2.90157	2.95793	0.041282	0.862852	0.000917859	0.000168388	0.891057	0.00165089	0.00112435	Alpha-enolase	56	51	85.9	76.7	4714
512	972	LRRC7_MOUSE	Q80TE7	Q80TE7		Lrrc7	-0.573662	-0.61738	-0.676466	-1.30661	-0.79353	0.344639	-1.1209	-1.81051	-1.10839	-0.752189	-1.198	0.442675	0.687801	0.599684	0.679006	0.607988	0.64362	0.0462026	0.199416	0.000169609	0.000168542	0.264853	0.000413066	0.00112317	Leucine-rich repeat-containing protein 7	49	47	48.6	46.8	1669
513	1575	ATAT_MOUSE	Q8K341	Q8K341	ENSMUSP00000053853;ENSMUSP00000056383;ENSMUSP00000076703;ENSMUSP00000115004;ENSMUSP00000122715	Atat1	1.94518	1.75799	1.64634	1.51527	1.7162	0.182056	1.03611	0.77744	1.19148	1.12756	1.03315	0.182004	0.140789	0.050368	0.282077	0.223444	0.17417	0.100852	0.00181813	5.93957e-06	0.000170732	0.0114455	4.95496e-05	0.00113555	Alpha-tubulin N-acetyltransferase 1	17	17	45.8	45.8	47163
514	2573	CSK_MOUSE	P41241	P41241	ENSMUSP00000034863	Csk	0.91154	0.985964	0.751427	0.73573	0.846166	0.122459	-0.0164263	0.0618802	-0.0173821	0.134591	0.0406656	0.0728033	-0.49942	-0.650541	-0.80939	-0.521409	-0.62019	0.142666	2.86216e-05	4.39616e-06	0.00017123	0.00256992	4.12079e-05	0.00113665	Tyrosine-protein kinase CSK	17	15	40.4	36.7	50716
515	1105	SPA3C_MOUSE;SPA3F_MOUSE;SPA3G_MOUSE;SPA3K_MOUSE	P07759;P29621;Q5I2A0;Q80X76	P07759	ENSMUSP00000082125;ENSMUSP00000098641;ENSMUSP00000113945;ENSMUSP00000126520	Serpina3c;Serpina3f;Serpina3g;Serpina3k	-0.702252	-0.560847	-1.0121	-0.930131	-0.801334	0.207094	-1.17363	-2.00911	-1.67939	-1.02891	-1.47276	0.453448	0.457296	0.802068	0.531712	0.38397	0.543761	0.182462	0.035871	6.70288e-05	0.000171319	0.0718263	0.00020641	0.00113503	Serine protease inhibitor A3C;Serine protease inhibitor A3F;Serine protease inhibitor A3G;Serine protease inhibitor A3K	10	5	28.2	17.5	46879
516	2954	PGAP1_MOUSE	Q3UUQ7	Q3UUQ7	ENSMUSP00000095346	Pgap1	1.42766	1.3035	1.09234	1.16339	1.24673	0.149152	0.381339	-0.219798	0.289358	0.250939	0.17546	0.269125	-1.095	-0.86692	-1.14752	-1.06824	-1.04442	0.12283	0.00043575	3.68978e-07	0.00017179	0.00594712	1.12406e-05	0.00113594	GPI inositol-deacylase	17	17	23.9	23.9	10458
517	370	NDUAD_MOUSE	Q9ERS2	Q9ERS2	ENSMUSP00000105796	Ndufa13	0.824846	0.816823	0.586404	0.534987	0.690765	0.151687	0.930706	0.605729	0.831034	0.833269	0.800185	0.137714	1.33373	1.43301	1.39569	1.41247	1.39373	0.0428078	0.326528	0.000110689	0.000173629	0.397047	0.000297848	0.00114589	NADH dehydrogenase [ubiquinone] 1 alpha subcomplex subunit 13	14	14	72.2	72.2	16859
518	2695	LRC40_MOUSE	Q9CRC8	Q9CRC8		Lrrc40	0.637959	0.531068	0.353233	0.307368	0.457407	0.154261	-0.216987	-0.102545	-0.220525	-0.21587	-0.188982	0.0576585	-0.65025	-0.736755	-0.917303	-0.669009	-0.743329	0.121789	0.000225957	1.82907e-05	0.00017404	0.00503899	8.85219e-05	0.00114638	Leucine-rich repeat-containing protein 40	22	22	45.8	45.8	68075
519	1734	Q99J77_MOUSE	Q99J77	Q99J77	ENSMUSP00000030018	Nans	1.30218	1.25568	1.02903	1.05685	1.16094	0.138031	0.731957	0.497772	0.751792	0.630805	0.653082	0.116308	-0.0277176	0.0249598	0.171419	0.0758759	0.0611343	0.08482	0.00134679	9.9072e-06	0.00017447	0.0100773	6.47574e-05	0.001147		15	15	46.2	46.2	40024
520	1546	TIM44_MOUSE	O35857	O35857	ENSMUSP00000003029	Timm44	0.117255	-0.0135423	-0.026659	-0.0425645	0.00862239	0.0733877	0.0288903	-0.0905193	-0.0488719	-0.0268635	-0.0343411	0.0497369	0.218982	0.175197	0.199174	0.169393	0.190686	0.0228474	0.369857	0.00319992	0.000174664	0.440933	0.00482675	0.00114606	Mitochondrial import inner membrane translocase subunit TIM44	25	25	51.3	51.3	51091
521	1682	MECR_MOUSE	Q9DCS3	Q9DCS3	ENSMUSP00000030742	Mecr	-0.421594	-0.610099	-0.849629	-1.44716	-0.83212	0.445872	-0.49959	-0.287733	-0.384246	-0.358388	-0.382489	0.088082	0.0969191	0.0820236	0.207815	0.0200288	0.101697	0.0781891	0.0952057	0.00617623	0.00017475	0.147588	0.00854208	0.00114443	Trans-2-enoyl-CoA reductase. mitochondrial	11	11	50.1	50.1	40342
522	1736	KCJ10_MOUSE	Q9JM63	Q9JM63	ENSMUSP00000054356	Kcnj10	-0.694719	-0.648416	-1.18778	-1.04087	-0.892944	0.263245	-1.09598	-0.839305	-1.37498	-1.41456	-1.18121	0.268427	0.0748902	0.229249	-0.108403	0.0434256	0.0597906	0.138445	0.176059	0.000682006	0.000175238	0.239711	0.00127857	0.00114543	ATP-sensitive inward rectifier potassium channel 10	4	4	17.4	17.4	42432
523	1039	RS12_MOUSE	P63323	P63323		Rps12	1.12578	1.1453	1.03849	1.19064	1.12505	0.0637802	1.24535	1.36403	1.05948	1.13213	1.20025	0.133312	0.62902	0.527581	0.656876	0.521083	0.58364	0.0694717	0.348131	2.62128e-05	0.00017695	0.420319	0.000110417	0.0011544	40S ribosomal protein S12	6	6	37.1	37.1	14525
524	819	ELAV1_MOUSE	P70372	P70372	ENSMUSP00000096549	Elavl1	2.06931	2.01507	1.83294	1.81906	1.9341	0.126891	1.22982	1.32253	1.13681	1.12675	1.20398	0.0916494	0.745389	0.842344	0.755136	0.801172	0.78601	0.0447464	8.59495e-05	2.59014e-06	0.000177819	0.00353325	3.07928e-05	0.00115786	ELAV-like protein 1	22	21	64.4	61.7	36169
525	3091	SUGP1_MOUSE	Q8CH02	Q8CH02	ENSMUSP00000011450	Sugp1	-0.430408	-0.418527	-0.657673	-0.163992	-0.41765	0.201756	-0.612999	-0.637009	-0.57569	-0.329383	-0.53877	0.141853	-1.35854	-1.18304	-1.2157	-1.15494	-1.22805	0.0904635	0.363937	0.000329402	0.000178112	0.435397	0.000702449	0.00115756	SURP and G-patch domain-containing protein 1	10	10	23.6	23.6	72648
526	3040	CASC4_MOUSE	Q6P2L7	Q6P2L7	ENSMUSP00000077811;ENSMUSP00000087357;ENSMUSP00000087360	Casc4	-0.701579	0.0529371	-0.416262	-0.398761	-0.365916	0.311834	-0.446219	-0.524527	-0.657492	-0.374723	-0.50074	0.121092	-1.19208	-1.22704	-1.22673	-1.00341	-1.16231	0.107197	0.450958	0.00290909	0.000179606	0.523179	0.00445105	0.00116505	Protein CASC4	9	9	30.8	30.8	49408
527	1284	ATX10_MOUSE	P28658	P28658	ENSMUSP00000132450	Atxn10	0.961846	1.2474	0.981383	1.08119	1.06795	0.130549	0.796318	0.970376	0.848021	0.812793	0.856877	0.0786794	0.312049	0.470325	0.452522	0.325443	0.390085	0.0828754	0.0324412	0.000121984	0.00018107	0.0669222	0.000318447	0.00117231	Ataxin-10	20	20	42.1	42.1	53706
528	37	ACON_MOUSE	Q99KI0	Q99KI0	ENSMUSP00000023116	Aco2	2.01064	1.98171	1.91711	1.84793	1.93934	0.0724056	2.21571	1.95087	2.26449	2.18039	2.15287	0.139007	2.7608	2.75751	2.7263	2.69357	2.73455	0.0314302	0.034431	9.70705e-07	0.000181885	0.0698861	1.7903e-05	0.00117536	Aconitate hydratase. mitochondrial	81	81	7.4	7.4	85462
529	33	PGAM1_MOUSE	Q9DBJ1	Q9DBJ1	ENSMUSP00000011896	Pgam1	2.05935	2.13017	1.75007	2.01601	1.9889	0.166028	2.17717	2.31105	2.39262	2.33415	2.30375	0.0911042	2.78758	2.79244	2.81847	2.66626	2.76619	0.0679878	0.0159053	0.000130307	0.000185261	0.0408345	0.000335553	0.00119491	Phosphoglycerate mutase 1	29	23	88.2	76.4	28832
530	2038	EIF2A_MOUSE	Q8BJW6	Q8BJW6	ENSMUSP00000029387	Eif2a	1.35702	1.02618	1.03434	0.825446	1.06075	0.219873	0.464201	0.656219	0.382517	0.354266	0.464301	0.136172	-0.196047	-0.235056	-0.0595163	-0.206457	-0.174269	0.0782594	0.00364418	4.188e-05	0.000185831	0.0168254	0.000150892	0.00119633	Eukaryotic translation initiation factor 2A;Eukaryotic translation initiation factor 2A. N-terminally processed	21	21	51.5	51.5	64403
531	216	TERA_MOUSE	Q01853	Q01853	ENSMUSP00000030164	Vcp	2.29088	2.35729	2.2153	2.13905	2.25063	0.0943279	2.0473	2.19329	2.18976	2.10742	2.13444	0.0703514	1.80713	1.79122	1.8278	1.71473	1.78522	0.0493202	0.0957245	0.000123775	0.000186122	0.148123	0.000321645	0.00119595	Transitional endoplasmic reticulum ATPase	82	82	81.1	81.1	89321
532	1069	L1CAM_MOUSE	P11627	P11627		L1cam	0.370401	0.597905	0.378874	0.599636	0.486704	0.129452	1.14162	0.994596	1.27662	1.15997	1.1432	0.115712	0.657962	0.556557	0.460981	0.591387	0.566721	0.0820928	0.000277692	0.336702	0.000186467	0.00509401	0.355564	0.00119591	Neural cell adhesion molecule L1	36	36	32.7	32.7	14097
533	1847	ATX2L_MOUSE	Q7TQH0	Q7TQH0	ENSMUSP00000035415	Atxn2l	1.07099	1.00021	0.835004	0.83639	0.935647	0.118976	0.545546	0.509251	0.513384	0.375489	0.485918	0.0753854	-0.0601116	-0.157987	-0.00508978	0.0889179	-0.0335677	0.103277	0.000693696	1.7569e-05	0.000186596	0.00732783	8.68775e-05	0.0011945	Ataxin-2-like protein	30	30	31.3	31.3	11065
534	182	PRDX6_MOUSE	O08709	O08709		Prdx6	0.778417	0.81588	0.978208	1.00475	0.894313	0.113751	1.44362	1.24384	1.22479	1.4019	1.32854	0.110399	1.79588	1.9265	1.9882	1.85485	1.89136	0.0837879	0.00154542	7.89686e-06	0.000187074	0.0105883	5.64866e-05	0.00119531	Peroxiredoxin-6	26	26	81.2	81.2	2487
535	3157	UGDH_MOUSE	O70475	O70475	ENSMUSP00000031103	Ugdh	-0.656733	-0.926193	-0.814407	-0.299631	-0.674241	0.273109	-0.135727	-0.175466	-0.443712	-0.456674	-0.302895	0.170939	-1.08384	-1.46468	-1.23699	-1.42991	-1.30386	0.177605	0.0606736	0.00831114	0.000187148	0.10466	0.0112218	0.00119355	UDP-glucose 6-dehydrogenase	12	12	34.9	34.9	54831
536	943	SAHH3_MOUSE	Q68FL4	Q68FL4	ENSMUSP00000110893;ENSMUSP00000110897	Ahcyl2	-0.930365	-0.646721	-1.26246	-0.366748	-0.801572	0.383862	0.0073991	-0.133815	-0.27535	-0.443015	-0.211195	0.192897	0.716757	0.773215	0.545036	0.640133	0.668785	0.0988969	0.0333592	0.000308497	0.000187444	0.0683613	0.000665777	0.00119321	Putative adenosylhomocysteinase 3	20	10	32.1	18.9	66899
537	1601	CPSF6_MOUSE	Q6NVF9	Q6NVF9	ENSMUSP00000068408;ENSMUSP00000135136	Cpsf6	1.7833	1.33448	1.4024	1.10457	1.40619	0.281864	0.850985	0.747227	0.809129	0.727584	0.783731	0.0567252	-0.0594824	0.193544	0.261613	0.217251	0.153232	0.144588	0.00492923	0.000216571	0.000187463	0.0200221	0.000503023	0.00119111	Cleavage and polyadenylation specificity factor subunit 6	13	13	2.4	2.4	59152
538	632	MIC19_MOUSE	Q9CRB9	Q9CRB9	ENSMUSP00000070149	Chchd3	0.996223	0.882382	0.762436	0.661013	0.825514	0.14539	0.742819	0.618151	0.706774	0.738661	0.701601	0.0579163	0.963188	0.991498	1.07241	0.991485	1.00464	0.0471031	0.164389	0.0575144	0.000187473	0.226533	0.0660071	0.00118896	MICOS complex subunit Mic19	19	19	47.6	47.6	26334
539	299	SFXN5_MOUSE	Q925N0	Q925N0	ENSMUSP00000041872	Sfxn5	-0.148508	-0.441709	-0.435701	-0.392326	-0.354561	0.139119	0.84318	1.15514	1.0275	1.02561	1.01286	0.128336	1.5541	1.54045	1.56928	1.50907	1.54322	0.025634	6.88549e-06	1.77012e-07	0.000189225	0.00180718	7.45637e-06	0.00119784	Sideroflexin-5	18	18	49.7	49.7	37328
540	640	RL15_MOUSE	Q9CZM2	Q9CZM2	ENSMUSP00000078388;ENSMUSP00000079163;ENSMUSP00000098362;ENSMUSP00000108217	Rpl15	2.02889	1.83035	1.76938	1.76475	1.84834	0.12402	1.47053	1.79286	1.55834	1.56011	1.59546	0.138082	0.921683	0.963518	1.03912	1.03523	0.98989	0.0572356	0.0344112	1.55179e-05	0.000189558	0.0698876	8.15826e-05	0.00119773	60S ribosomal protein L15	20	20	63.7	63.7	24146
541	916	PSA1_MOUSE	Q9R1P4	Q9R1P4	ENSMUSP00000033008	Psma1	1.64428	1.6233	1.37718	1.37409	1.50471	0.1493	1.09001	1.25202	1.08093	1.04248	1.11636	0.092756	0.617328	0.715071	0.722808	0.708576	0.690946	0.0494223	0.00447589	4.76182e-05	0.000190517	0.0189007	0.000163784	0.00120156	Proteasome subunit alpha type-1	22	22	69.2	69.2	29546
542	572	WDR7_MOUSE	Q920I9	Q920I9	ENSMUSP00000072509	Wdr7	-0.194735	-0.23402	-0.357191	-0.313206	-0.274788	0.073794	0.449943	0.101412	0.467555	0.454905	0.368454	0.178182	1.0937	1.08505	1.0971	1.07892	1.08869	0.00825936	0.000549388	2.71967e-08	0.000193107	0.00671868	4.41881e-06	0.00121565	WD repeat-containing protein 7	52	52	43.3	43.3	16345
543	2699	PSMG1_MOUSE	Q9JK23	Q9JK23	ENSMUSP00000023630	Psmg1	0.463776	0.521908	0.418611	0.414428	0.454681	0.0500787	-0.156349	-0.223888	-0.171225	-0.183689	-0.183788	0.0289756	-0.635713	-0.671952	-0.940497	-0.733604	-0.745441	0.136171	5.6555e-07	3.11048e-06	0.000194046	0.000643219	3.41252e-05	0.00121931	Proteasome assembly chaperone 1	6	6	21.5	21.5	33104
544	3127	NICA_MOUSE	P57716	P57716	ENSMUSP00000003550	Ncstn	-0.561985	-0.50417	-0.850046	-0.447858	-0.591015	0.178863	-0.661519	-0.818135	-0.765278	-0.771014	-0.753987	0.0660371	-1.20338	-1.24272	-1.19866	-1.42959	-1.26859	0.109141	0.138212	0.000648359	0.000194108	0.197148	0.00122764	0.00121746	Nicastrin	9	9	16.9	16.9	78491
545	2792	CDK16_MOUSE	Q04735	Q04735	ENSMUSP00000033380;ENSMUSP00000111021	Cdk16	-0.808034	-0.729105	-0.790473	-1.04862	-0.844059	0.140512	-1.20694	-1.27245	-1.12541	-1.25703	-1.21546	0.0662273	-0.901776	-0.796263	-0.779724	-0.895503	-0.843317	0.0642884	0.00305711	0.992641	0.000194681	0.0152945	0.993223	0.00121881	Cyclin-dependent kinase 16	11	5	24.6	14.7	55913
546	1687	DNJC8_MOUSE	Q6NZB0	Q6NZB0	ENSMUSP00000092242	Dnajc8	1.50134	1.12766	1.09394	0.89407	1.15425	0.253315	0.620495	0.64817	0.569172	0.619107	0.614236	0.0328901	-2.45e-05	0.107299	0.0109041	0.268179	0.0965894	0.124142	0.0055118	0.000290885	0.000195002	0.0213708	0.000635402	0.00121859	DnaJ homolog subfamily C member 8	20	20	67.6	67.6	29812
547	2521	COQ7_MOUSE	P97478	P97478	ENSMUSP00000032887	Coq7	-0.334755	-0.665369	-0.433124	-1.14259	-0.64396	0.360162	-1.64117	-1.44586	-1.54662	-1.19019	-1.45596	0.194302	-0.557474	-0.55033	-0.487447	-0.718043	-0.578324	0.0983166	0.00738034	0.737146	0.000195122	0.0256956	0.750565	0.0012171	5-demethoxyubiquinone hydroxylase. mitochondrial	3	3	19.8	19.8	24041
548	2285	TUSC3_MOUSE	Q8BTV1	Q8BTV1	ENSMUSP00000126080	Tusc3	0.21599	0.428409	0.296816	0.212521	0.288434	0.101118	0.223297	0.262447	0.0662907	0.185626	0.184415	0.0847654	-0.414205	-0.403257	-0.387153	-0.19793	-0.350636	0.102409	0.16594	0.000113463	0.000196602	0.22821	0.00030316	0.0012241	Tumor suppressor candidate 3	8	8	2.1	2.1	39548
549	1274	EAA3_MOUSE	P51906	P51906	ENSMUSP00000025875	Slc1a1	-0.572264	-0.587668	-1.0353	-1.08004	-0.818819	0.276479	-1.28799	-0.901103	-0.637103	-0.688832	-0.878757	0.29577	0.449169	0.307151	0.536413	0.294649	0.396846	0.116485	0.777147	0.000189379	0.000199881	0.819668	0.000453446	0.00124225	Excitatory amino acid transporter 3	4	4	1.3	1.3	56693
550	1420	CACP_MOUSE	P47934	P47934	ENSMUSP00000028207;ENSMUSP00000099919	Crat	-0.550323	-0.234623	-0.237174	-0.189534	-0.302913	0.166384	-0.147955	-0.434095	-0.366258	-0.30803	-0.314084	0.122148	0.356259	0.330488	0.163546	0.285585	0.283969	0.0854289	0.917333	0.000761026	0.000200044	0.934589	0.00140434	0.001241	Carnitine O-acetyltransferase	15	15	3.1	3.1	70839
551	550	PAIRB_MOUSE	Q9CY58	Q9CY58	ENSMUSP00000039110	Serbp1	1.62291	1.79368	1.57611	1.55682	1.63738	0.107834	1.69899	1.86475	1.88311	1.58981	1.75917	0.140016	1.09121	1.10173	1.0326	1.22334	1.11222	0.0800837	0.217324	0.000230862	0.000200442	0.284212	0.000527949	0.00124121	Plasminogen activator inhibitor 1 RNA-binding protein	30	30	64.4	64.4	44714
552	2963	OTUD4_MOUSE	B2RRE7	B2RRE7	ENSMUSP00000133939	Otud4	-0.193902	-0.62598	-0.355096	-0.835438	-0.502604	0.284637	-0.422656	-0.682474	-0.544372	-0.531703	-0.545301	0.106527	-1.04838	-1.14956	-0.979164	-1.05003	-1.05678	0.0701151	0.788164	0.00917051	0.000200483	0.828982	0.0122465	0.00123922	OTU domain-containing protein 4	9	9	9.9	9.9	12305
553	1536	SIK3_MOUSE	Q6P4S6	Q6P4S6		Sik3	-0.377276	-0.901233	-0.806141	-1.05168	-0.784083	0.289432	-1.13107	-0.698173	-0.683807	-0.65408	-0.791782	0.226934	0.287133	0.281585	0.0980817	0.131403	0.19955	0.0988944	0.967965	0.000667736	0.000202163	0.975686	0.00125735	0.00124734	Serine/threonine-protein kinase SIK3	17	17	16.1	16.1	14578
554	770	SARNP_MOUSE	Q9D1J3	Q9D1J3	ENSMUSP00000100863;ENSMUSP00000137244	Sarnp	1.90816	2.02343	1.68646	1.78509	1.85078	0.146531	1.59967	1.30551	1.51121	1.41443	1.4577	0.126559	0.702881	0.877326	0.873865	0.892961	0.836758	0.0896373	0.00664827	2.23105e-05	0.000202381	0.0240041	9.97686e-05	0.00124643	SAP domain-containing ribonucleoprotein	14	13	47.1	46.2	23532
555	2638	SMCA4_MOUSE	Q3TKT4	Q3TKT4	ENSMUSP00000034707;ENSMUSP00000133922	Smarca4	1.26432	0.98616	1.01075	0.829718	1.02274	0.17991	0.0207978	0.23029	-0.133662	-0.0372835	0.0200354	0.153965	-0.799238	-0.676256	-0.598052	-0.657923	-0.682867	0.0844621	0.000148138	2.50436e-06	0.000202729	0.00417723	3.04088e-05	0.00124632	Transcription activator BRG1	53	34	33.2	20.7	18143
556	1306	RS21_MOUSE	Q9CQR2	Q9CQR2	ENSMUSP00000058432	Rps21	1.59328	1.40206	1.63895	1.49395	1.53206	0.105715	1.06158	1.23223	0.933505	0.915122	1.03561	0.146377	0.351424	0.48872	0.326022	0.331626	0.374448	0.0769567	0.00151625	2.08428e-06	0.000204032	0.0104726	2.72474e-05	0.00125208	40S ribosomal protein S21	6	6	54.2	54.2	91413
557	2446	Q9CZN7_MOUSE	Q9CZN7	Q9CZN7	ENSMUSP00000026470	Shmt2	1.15183	1.14541	0.897652	0.912653	1.02689	0.140724	0.293407	0.60456	0.151315	0.220606	0.317472	0.199992	-0.51752	-0.51591	-0.493351	-0.44058	-0.49184	0.0359105	0.00114936	7.78241e-07	0.000208322	0.00954164	1.64929e-05	0.00127611	Serine hydroxymethyltransferase	24	23	5.5	52.2	55758
558	2525	PSME3_MOUSE	P61290	P61290	ENSMUSP00000019470	Psme3	0.356501	0.829995	0.296071	0.588911	0.517869	0.243382	0.16456	0.240793	-0.143713	0.079711	0.0853376	0.166271	-0.61176	-0.579411	-0.586419	-0.554103	-0.582923	0.0237113	0.0261218	0.000105061	0.000209537	0.0582152	0.000286775	0.00128125	Proteasome activator complex subunit 3	12	10	5	44.1	29506
559	623	RL8_MOUSE	P62918	P62918	ENSMUSP00000004072	Rpl8	2.34656	2.14465	2.14755	1.92517	2.14098	0.172137	1.69974	1.40718	1.63922	1.70016	1.61157	0.139234	1.08872	0.985669	0.996243	1.03893	1.02739	0.0469225	0.00305535	1.61549e-05	0.000210377	0.0153082	8.377e-05	0.00128409	60S ribosomal protein L8	20	19	49.8	39.7	28024
560	1106	SYG_MOUSE	Q9CZD3	Q9CZD3	ENSMUSP00000003572	Gars	1.24777	1.38385	1.06913	1.10433	1.20127	0.144172	0.878651	1.07587	0.976924	0.906848	0.959573	0.0878528	0.509844	0.558647	0.615904	0.486437	0.542708	0.0573239	0.0286823	0.000146154	0.000210986	0.0616661	0.000367485	0.00128551	Glycine--tRNA ligase	32	32	4.5	4.5	81877
561	1617	RL30_MOUSE	P62889	P62889	ENSMUSP00000009039;ENSMUSP00000106014	Rpl30	1.52376	1.25574	1.24597	1.11456	1.28501	0.171693	0.798187	0.981403	0.693508	0.655794	0.782223	0.145811	0.0796638	0.10032	0.230557	0.163628	0.143542	0.0681267	0.00426393	1.71166e-05	0.000212609	0.0183462	8.6521e-05	0.00129308	60S ribosomal protein L30	9	9	74.8	74.8	12784
562	2066	TSNAX_MOUSE	Q9QZE7	Q9QZE7	ENSMUSP00000075290	Tsnax	0.828423	0.661505	0.527131	0.604549	0.655402	0.127819	0.138239	0.242457	0.263599	0.228969	0.218316	0.0552543	-0.256754	-0.109731	-0.269269	-0.117897	-0.188413	0.0863551	0.00075973	3.46176e-05	0.000212929	0.00769199	0.000131972	0.00129273	Translin-associated protein X	20	20	67.6	67.6	32926
563	1160	TSN_MOUSE	Q62348	Q62348	ENSMUSP00000027623	Tsn	1.42813	1.70478	1.39099	1.44573	1.49241	0.143407	1.05811	1.40407	1.11719	1.1085	1.17197	0.156911	0.416143	0.51619	0.563144	0.518531	0.503502	0.0621169	0.023551	1.49174e-05	0.000214798	0.0547384	8.01544e-05	0.00130176	Translin	21	21	74.6	74.6	26201
564	3304	TDG_MOUSE	P56581	P56581	ENSMUSP00000089917;ENSMUSP00000121000	Tdg	0.843961	0.402728	0.461375	0.139009	0.461768	0.290821	-0.24371	-0.193307	-0.34101	-0.558805	-0.334208	0.161796	-1.44463	-1.62047	-1.62341	-1.12921	-1.45443	0.232367	0.00305175	4.90547e-05	0.000216233	0.0153126	0.000167041	0.00130813	G/T mismatch-specific thymine DNA glycosylase	5	5	15.7	15.7	46879
565	1260	IQEC2_MOUSE	Q5DU25	Q5DU25		Iqsec2	-0.647853	-0.801292	-0.851646	-1.07203	-0.843205	0.175453	-0.807341	-1.51026	-0.762311	-0.889532	-0.992361	0.34926	0.480204	0.325182	0.414865	0.427645	0.411974	0.0643999	0.474254	1.05489e-05	0.000216872	0.543735	6.74026e-05	0.00130968	IQ motif and SEC7 domain-containing protein 2	46	39	36.5	32.8	16178
566	2283	MAST3_MOUSE	Q3U214	Q3U214		Mast3	-0.698243	-0.652581	-0.573278	-0.833566	-0.689417	0.10909	-0.973476	-1.40311	-1.16577	-1.16156	-1.17598	0.17598	-0.196049	-0.440462	-0.327922	-0.430423	-0.348714	0.113773	0.00332637	0.00496641	0.00021886	0.0159629	0.00703712	0.00131935	Microtubule-associated serine/threonine-protein kinase 3	20	17	24.7	21.7	14417
567	341	IDHG1_MOUSE	P70404	P70404	ENSMUSP00000056502	Idh3g	-0.388889	-0.22618	-0.649245	-0.0651235	-0.332359	0.249199	0.319387	0.388419	0.846766	0.468021	0.505649	0.235381	1.4566	1.42776	1.40619	1.48795	1.44462	0.0355073	0.00274022	7.88264e-06	0.000219838	0.014318	5.65033e-05	0.00132291	Isocitrate dehydrogenase [NAD] subunit gamma 1. mitochondrial	16	16	48.3	48.3	42785
568	1300	SYEP_MOUSE	Q8CGC7	Q8CGC7	ENSMUSP00000045841	Eprs	1.5113	1.18963	1.1888	1.03488	1.23116	0.200438	0.786093	0.870499	0.692778	0.698338	0.761927	0.0840575	0.351818	0.34482	0.450157	0.375225	0.380505	0.0482205	0.0049951	0.000171175	0.000222498	0.0201457	0.000415398	0.00133655	Bifunctional glutamate/proline--tRNA ligase;Glutamate--tRNA ligase;Proline--tRNA ligase	75	75	5.5	5.5	17008
569	515	RS5_MOUSE	P97461	P97461		Rps5	1.8057	2.17393	1.71427	1.78434	1.86956	0.206635	1.79589	2.04458	1.72477	1.73843	1.82591	0.148995	1.1166	1.20516	1.25557	1.09171	1.16726	0.076396	0.743561	0.000699703	0.000223212	0.791585	0.00130672	0.00133849	40S ribosomal protein S5;40S ribosomal protein S5. N-terminally processed	16	15	59.3	57.4	22889
570	2506	SPCS2_MOUSE	Q9CYN2	Q9CYN2	ENSMUSP00000041152	Spcs2	0.714611	0.617635	0.456977	0.418574	0.551949	0.138543	0.0096679	-0.113567	0.065232	-0.0775017	-0.0290421	0.0814018	-0.635034	-0.557608	-0.634513	-0.407178	-0.558583	0.107291	0.000354807	1.47831e-05	0.000223759	0.00555322	7.99366e-05	0.00133941	Signal peptidase complex subunit 2	13	12	45.1	45.1	24977
571	48	DYN1_MOUSE	P39053	P39053	ENSMUSP00000077461;ENSMUSP00000088618;ENSMUSP00000108977;ENSMUSP00000108979;ENSMUSP00000108992;ENSMUSP00000122679	Dnm1	0.640628	0.448613	0.442157	0.321067	0.463116	0.132083	1.62944	1.16616	1.77103	1.67756	1.56105	0.269743	2.64661	2.62446	2.62843	2.59858	2.62452	0.019798	0.000334164	5.78408e-08	0.000223763	0.00535289	4.93382e-06	0.00133709	Dynamin-1	103	77	87.1	7.6	97802
572	1315	NISCH_MOUSE	Q80TM9	Q80TM9	ENSMUSP00000022469;ENSMUSP00000126982;ENSMUSP00000127132;ENSMUSP00000130210;ENSMUSP00000132413;ENSMUSP00000132842	Nisch	-0.361489	-0.298782	-0.487282	-0.541229	-0.422196	0.111537	-0.343231	-0.048224	-0.387906	-0.350413	-0.282443	0.15737	0.299529	0.392344	0.412779	0.356967	0.365405	0.0496013	0.197497	1.3321e-05	0.000225548	0.262713	7.52504e-05	0.0013454	Nischarin	25	25	22.9	22.9	17501
573	661	FKBP3_MOUSE	Q62446	Q62446	ENSMUSP00000021332	Fkbp3	1.84146	1.67007	1.66152	1.55645	1.68237	0.117973	1.66011	1.44219	1.76818	1.68269	1.63829	0.138769	0.820084	0.978513	1.02865	1.03583	0.965769	0.100414	0.645508	9.01147e-05	0.000225567	0.703441	0.000254951	0.00134317	Peptidyl-prolyl cis-trans isomerase FKBP3	27	27	65.6	65.6	25147
574	2093	YTHD2_MOUSE	Q91YT7	Q91YT7	ENSMUSP00000120414	Ythdf2	1.38645	1.30614	1.11774	1.05217	1.21563	0.156706	0.467087	0.52716	0.260375	0.245731	0.375088	0.143157	-0.218023	-0.229101	-0.20188	-0.155427	-0.201108	0.0324398	0.000215095	2.08432e-06	0.000225835	0.00489269	2.71438e-05	0.00134242	YTH domain-containing family protein 2	14	8	31.6	23.7	62279
575	2585	MAP11_MOUSE	Q8BP48	Q8BP48	ENSMUSP00000029804	Metap1	0.260937	0.153778	0.14498	0.205746	0.19136	0.0535766	0.0222518	-0.181773	-0.0610116	-0.0794143	-0.0749866	0.0838122	-0.701851	-0.572905	-0.50923	-0.762896	-0.636721	0.116173	0.0017361	1.30752e-05	0.000227132	0.0111346	7.48531e-05	0.00134778	Methionine aminopeptidase 1	7	7	17.9	17.9	43221
576	2658	PRP6_MOUSE	Q91YR7	Q91YR7	ENSMUSP00000002529;ENSMUSP00000121340	Prpf6	1.06415	0.881229	0.812226	0.702071	0.864919	0.151938	-0.043848	0.241055	-0.110284	-0.106871	-0.00498702	0.166848	-0.756008	-0.614747	-0.7065	-0.735344	-0.70315	0.0623343	0.000249618	1.33352e-06	0.000227624	0.00506961	2.14621e-05	0.00134836	Pre-mRNA-processing factor 6	29	29	34.8	34.8	10672
577	491	PCBP2_MOUSE	Q61990	Q61990	ENSMUSP00000076294;ENSMUSP00000077509;ENSMUSP00000104466	Pcbp2	1.98101	2.1486	1.90565	1.96204	1.99933	0.104538	1.75401	1.65789	1.60644	1.56543	1.64594	0.0813702	1.24315	1.20863	1.11126	1.28747	1.21263	0.0748868	0.00176939	1.81455e-05	0.000228101	0.0112215	8.8069e-05	0.00134884	Poly(rC)-binding protein 2	16	9	59.9	39.2	38221
578	677	PI51C_MOUSE	O70161	O70161	ENSMUSP00000100964;ENSMUSP00000124155	Pip5k1c	-0.636557	-0.921532	-1.80082	-1.12193	-1.12021	0.495522	-0.129369	-0.228625	0.179206	0.146589	-0.00804995	0.201949	0.856481	0.815053	0.998414	1.11338	0.945831	0.136531	0.00596515	0.000198009	0.000229814	0.022147	0.000470806	0.00135662	Phosphatidylinositol 4-phosphate 5-kinase type-1 gamma	33	29	61.4	57.8	72407
579	454	RS7_MOUSE	P62082	P62082	ENSMUSP00000073880	Rps7	2.33967	2.02027	1.95803	1.94656	2.06613	0.185212	1.67656	1.95914	1.88678	1.76896	1.82286	0.125125	1.26297	1.28919	1.3525	1.201	1.27641	0.0627716	0.0723852	0.000192994	0.000232918	0.119834	0.000460487	0.00137257	40S ribosomal protein S7	26	26	75.8	75.8	22127
580	19	ALDOA_MOUSE	P05064	P05064	ENSMUSP00000032934;ENSMUSP00000101955	Aldoa	1.67334	1.77367	1.55	1.49665	1.62341	0.124538	2.36343	2.17396	2.53421	2.4335	2.37628	0.152003	3.01612	2.99587	3.03265	2.93147	2.99402	0.0443344	0.000258239	8.18665e-07	0.000233597	0.00506385	1.70322e-05	0.0013742	Fructose-bisphosphate aldolase A	49	40	97.3	8.3	39355
581	1997	BROX_MOUSE	Q8K2Q7	Q8K2Q7	ENSMUSP00000061345;ENSMUSP00000132333	Brox	1.03308	1.22344	0.975428	0.980825	1.05319	0.116435	0.506125	0.811681	0.616411	0.423728	0.589486	0.167849	-0.172114	-0.148843	-0.025404	-0.222635	-0.142249	0.0837657	0.00393375	2.97538e-06	0.000233856	0.017568	3.31764e-05	0.00137335	BRO1 domain-containing protein BROX	15	15	46.7	46.7	46201
582	1295	MOT1_MOUSE	P53986	P53986	ENSMUSP00000045216	Slc16a1	-0.478023	0.275267	0.296133	0.0339805	0.0318391	0.360126	0.755454	0.733223	0.630239	0.644633	0.690887	0.06266	0.378712	0.417007	0.317788	0.420779	0.383572	0.0477965	0.011286	0.100944	0.000234249	0.0328286	0.111644	0.0013733	Monocarboxylate transporter 1	9	9	16.4	16.4	53267
583	906	S14L2_MOUSE	Q99J08	Q99J08	ENSMUSP00000003681	Sec14l2	-0.742467	-0.644714	-0.82572	-1.28803	-0.875233	0.284967	-1.28584	-0.484538	-0.630246	-0.608395	-0.752254	0.361461	0.598862	0.753422	0.815994	0.656303	0.706145	0.0971181	0.612301	4.3697e-05	0.000235242	0.673492	0.000154984	0.00137675	SEC14-like protein 2	19	19	56.8	56.8	463
584	1795	ARFG2_MOUSE	Q99K28	Q99K28	ENSMUSP00000028691;ENSMUSP00000078920	Arfgap2	0.871529	0.538449	0.34834	0.370096	0.532104	0.241706	0.213118	0.268919	0.161206	0.208041	0.212821	0.0440985	0.0398347	-0.0120958	0.0279828	-0.0139276	0.0104485	0.0275284	0.0407164	0.00515609	0.000236472	0.0791141	0.00727567	0.00138158	ADP-ribosylation factor GTPase-activating protein 2	15	15	41.5	41.5	56598
585	1176	LNEBL_MOUSE	Q9DC07	Q9DC07	ENSMUSP00000028080	Nebl	-0.563461	-1.07245	-0.79783	-1.10406	-0.884449	0.254366	-0.0871949	-0.295362	-0.516648	-0.473648	-0.343213	0.195728	0.592448	0.398424	0.524537	0.441327	0.489184	0.0864887	0.014993	5.09968e-05	0.000237444	0.0393812	0.00017143	0.00138489	LIM zinc-binding domain-containing Nebulette	22	19	80.4	69.6	31113
586	2450	CACO1_MOUSE	Q8CGU1	Q8CGU1	ENSMUSP00000023818	Calcoco1	-0.493399	-0.582345	-1.18577	-0.836931	-0.774612	0.310368	-1.27656	-1.63128	-1.84354	-1.4302	-1.5454	0.246178	-0.333447	-0.559021	-0.579847	-0.504807	-0.494281	0.11179	0.00806361	0.140124	0.000238223	0.0268158	0.153091	0.00138706	Calcium-binding and coiled-coil domain-containing protein 1	13	13	24.5	24.5	77279
587	2560	UIF_MOUSE	Q91Z49	Q91Z49	ENSMUSP00000023489;ENSMUSP00000131446	Fyttd1	0.994302	0.775022	0.604301	0.507323	0.720237	0.213609	-0.148884	-0.023986	-0.27416	-0.0796905	-0.13168	0.107854	-0.592825	-0.566935	-0.703106	-0.590516	-0.613346	0.0609733	0.000386039	2.02426e-05	0.000238224	0.00582817	9.50037e-05	0.0013847	UAP56-interacting factor	8	8	27.8	27.8	35887
588	1747	PSD13_MOUSE	Q9WVJ2	Q9WVJ2	ENSMUSP00000026560	Psmd13	0.835998	1.02744	0.865171	0.784129	0.878186	0.104999	0.476432	0.39988	0.285679	0.331114	0.373276	0.0832662	0.0285765	0.0580975	0.047771	0.0503124	0.0461893	0.0125368	0.000283113	4.17482e-06	0.000239324	0.00511101	4.02387e-05	0.00138873	26S proteasome non-ATPase regulatory subunit 13	20	20	55.6	55.6	42809
589	506	MAG_MOUSE	P20917	P20917	ENSMUSP00000041464;ENSMUSP00000139564	Mag	-0.566144	-0.645879	-0.774138	-1.25659	-0.810688	0.30937	-1.31763	-0.484262	-2.01348	-1.44128	-1.31416	0.630861	1.25333	1.33293	1.05672	1.10372	1.18668	0.128586	0.201808	2.10728e-05	0.000239366	0.266991	9.66403e-05	0.00138662	Myelin-associated glycoprotein	16	16	2.9	2.9	69387
590	83	AT5F1_MOUSE	Q9CQQ7	Q9CQQ7	ENSMUSP00000113022	Atp5f1	1.85255	1.86398	1.53801	1.69552	1.73752	0.153617	1.88799	1.99381	2.02236	1.92481	1.95724	0.0617115	2.34064	2.3632	2.49958	2.29505	2.37462	0.0879957	0.0378018	0.000364016	0.00023968	0.075163	0.00076151	0.00138608	ATP synthase F(0) complex subunit B1. mitochondrial	23	23	62.1	62.1	28948
591	689	ADCY9_MOUSE	P51830	P51830	ENSMUSP00000005719;ENSMUSP00000113498	Adcy9	-0.668636	-0.680806	-0.802914	-0.843356	-0.748928	0.087404	-0.277372	-0.62324	0.11582	-0.217891	-0.250671	0.302716	0.988028	0.910035	0.910539	0.918277	0.93172	0.0377281	0.0194977	3.44022e-08	0.000242229	0.0478263	4.89085e-06	0.00139845	Adenylate cyclase type 9	23	22	24.5	22.6	15095
592	537	RS2_MOUSE	P25444	P25444	ENSMUSP00000092502;ENSMUSP00000131474	Rps2	2.26097	2.16603	1.9625	2.01741	2.10173	0.13661	1.58295	1.92953	1.71174	1.66114	1.72134	0.148563	1.0923	1.14014	1.11849	1.1723	1.13081	0.0338786	0.0092942	9.02183e-06	0.000242406	0.0290401	6.14421e-05	0.00139711	40S ribosomal protein S2	16	16	50.9	50.9	31231
593	2777	YJEN3_MOUSE	F6W8I0	F6W8I0		Yjefn3	-0.860206	-0.494943	-0.656497	-0.9526	-0.741061	0.205483	-1.33303	-1.63627	-1.55079	-1.694	-1.55353	0.158329	-0.936536	-0.860893	-0.695598	-0.818752	-0.827945	0.100793	0.000768548	0.476471	0.000245748	0.0077126	0.495797	0.00141398	YjeF N-terminal domain-containing protein 3	5	5	30.7	30.7	27016
594	3226	NUP50_MOUSE	Q9JIH2	Q9JIH2	ENSMUSP00000131457	Nup50	0.108916	0.300563	0.0706581	-0.0249333	0.113801	0.136641	-0.629038	-0.41132	-0.58056	-0.660188	-0.570277	0.11092	-1.15902	-1.54853	-1.49115	-1.31095	-1.37741	0.177323	0.000238479	1.10624e-05	0.000248162	0.00511754	6.87522e-05	0.00142547	Nuclear pore complex protein Nup50	10	10	26.8	26.8	49485
595	2614	HDHD3_MOUSE	Q9CYW4	Q9CYW4	ENSMUSP00000036337	Hdhd3	-0.399606	-0.683425	-0.906142	-1.21371	-0.80072	0.344636	-1.1502	-1.5816	-1.4929	-1.51081	-1.43388	0.192958	-0.675798	-0.596277	-0.662874	-0.722261	-0.664302	0.0520283	0.0184586	0.463515	0.000251098	0.0459044	0.483052	0.00143991	Haloacid dehalogenase-like hydrolase domain-containing protein 3	10	10	44.2	44.2	28027
596	1080	PSMD2_MOUSE	Q8VDM4	Q8VDM4	ENSMUSP00000007212	Psmd2	1.18676	1.37947	1.11949	1.14041	1.20653	0.118667	0.889196	1.09566	0.914784	0.891941	0.947895	0.0991756	0.566847	0.551952	0.581082	0.537699	0.559395	0.0187258	0.0155199	3.78155e-05	0.000251639	0.0402998	0.000140399	0.00144059	26S proteasome non-ATPase regulatory subunit 2	44	43	54.8	54.8	1002
597	1913	FMN2_MOUSE	Q9JL04	Q9JL04	ENSMUSP00000030039	Fmn2	-0.111545	-0.634571	-0.593236	-0.849462	-0.547203	0.3114	-1.33255	-1.00482	-0.954414	-1.55165	-1.21086	0.282348	-0.121323	-0.174866	-0.003904	-0.024264	-0.0810892	0.080828	0.0196231	0.0274185	0.00025253	0.0479958	0.03334	0.00144327	Formin-2	13	13	1.5	1.5	16738
598	3319	DNJC2_MOUSE	P54103	P54103	ENSMUSP00000030771	Dnajc2	0.413738	-0.457885	0.020463	-0.0865637	-0.0275619	0.358567	-0.520718	-0.278765	-0.173073	-0.455559	-0.357029	0.159653	-1.82052	-1.30045	-1.32715	-1.4252	-1.46833	0.240839	0.144198	0.000549156	0.000252828	0.204235	0.00106825	0.00144256	DnaJ homolog subfamily C member 2;DnaJ homolog subfamily C member 2. N-terminally processed	15	15	26.7	26.7	71721
599	1035	PUR9_MOUSE	Q9CWJ9	Q9CWJ9	ENSMUSP00000027384	Atic	1.41364	1.46944	1.28298	1.235	1.35026	0.109592	0.919148	0.793288	0.820059	0.845799	0.844573	0.0541419	0.6343	0.59025	0.537628	0.58648	0.587164	0.0395201	0.000168709	1.22011e-05	0.000254963	0.00436086	7.24003e-05	0.00145231	Bifunctional purine biosynthesis protein PURH;IMP cyclohydrolase;Phosphoribosylaminoimidazolecarboxamide formyltransferase	31	31	66.4	66.4	64217
600	2587	DDC_MOUSE	O88533	O88533	ENSMUSP00000068525;ENSMUSP00000105286;ENSMUSP00000136467	Ddc	-0.733151	-0.644064	-1.14113	-0.794809	-0.828288	0.217547	-1.37054	-1.13981	-1.36587	-1.14126	-1.25437	0.13146	-0.573385	-0.542138	-0.720278	-0.712581	-0.637096	0.0925445	0.0153708	0.15691	0.000255185	0.040065	0.17034	0.00145115	Aromatic-L-amino-acid decarboxylase	9	9	28.1	28.1	53873
601	455	NDUA6_MOUSE	Q9CQZ5	Q9CQZ5	ENSMUSP00000023085	Ndufa6	0.575935	0.793664	0.434495	0.565918	0.592503	0.148788	1.01285	0.80528	0.844076	0.934258	0.899116	0.0931039	1.23873	1.29777	1.2605	1.30211	1.27478	0.0304354	0.0129231	0.000106264	0.000256796	0.0356455	0.000288674	0.00145788	NADH dehydrogenase [ubiquinone] 1 alpha subcomplex subunit 6	13	13	76.3	76.3	15283
602	3377	GTDC1_MOUSE	Q8BW56	Q8BW56	ENSMUSP00000097703;ENSMUSP00000108429	Gtdc1	0.0802325	-0.715379	-0.888049	-0.529528	-0.513181	0.421828	-0.86602	-0.696074	-0.958457	-0.698067	-0.804655	0.129835	-1.75368	-1.44781	-1.46069	-1.51275	-1.54373	0.142758	0.234704	0.00358424	0.000258695	0.302879	0.00532641	0.00146622	Glycosyltransferase-like domain-containing protein 1	5	5	19.3	19.3	51016
603	2181	ZNT9_MOUSE	Q5IRJ6	Q5IRJ6	ENSMUSP00000124047	Slc30a9	-0.406061	-0.800724	-0.800717	-0.756863	-0.691091	0.191142	-1.08801	-1.29393	-1.2163	-1.68544	-1.32092	0.257421	-0.401187	-0.279414	-0.186194	-0.224003	-0.2727	0.0938234	0.00772389	0.00771358	0.000260267	0.0261448	0.0104564	0.00147269	Zinc transporter 9	6	6	11.8	11.8	62875
604	2061	SNW1_MOUSE	Q9CSN1	Q9CSN1		Snw1	1.3292	0.957298	0.999239	0.837131	1.03072	0.210514	0.493479	0.478289	0.352424	0.3954	0.429898	0.0672718	-0.389686	-0.189982	-0.0872799	-0.0730945	-0.18501	0.146051	0.00160653	7.8013e-05	0.000260923	0.010748	0.000229268	0.00147396	SNW domain-containing protein 1	28	27	57.6	56.2	61475
605	1458	STB5L_MOUSE	Q5DQR4	Q5DQR4	ENSMUSP00000023526;ENSMUSP00000110423;ENSMUSP00000110428;ENSMUSP00000110429;ENSMUSP00000110430;ENSMUSP00000110435	Stxbp5l	-0.605333	-0.697596	-1.06913	-1.22572	-0.899444	0.295798	-1.38026	-1.07212	-0.668119	-0.774609	-0.973778	0.320414	0.291697	0.247506	0.282446	0.212632	0.25857	0.0360561	0.744783	0.000238751	0.000261705	0.792638	0.000542716	0.00147593	Syntaxin-binding protein 5-like	26	25	29.7	2.9	13184
606	811	OMGP_MOUSE	Q63912	Q63912		Omg	-0.759329	-0.611614	-1.04542	-1.07625	-0.873153	0.225302	-0.508807	-1.06545	-0.426104	-0.523589	-0.630988	0.292803	0.641997	0.827357	0.602249	1.11031	0.795477	0.23168	0.237814	4.82033e-05	0.000262282	0.306312	0.000164634	0.00147674	Oligodendrocyte-myelin glycoprotein	10	10	2.3	2.3	49283
607	1448	ALD1_MOUSE	P21300	P21300	ENSMUSP00000007449	Akr1b7	-0.664711	-0.768277	-0.995426	-0.948168	-0.844145	0.154552	-0.249509	-0.183506	-0.44884	-0.365763	-0.311904	0.118366	0.310406	0.236411	0.36462	0.148511	0.264987	0.0937601	0.00156069	1.78403e-05	0.000262291	0.0106289	8.77105e-05	0.00147436	Aldose reductase-related protein 1	3	2	8.5	0.6	35988
608	1532	MFN2_MOUSE	Q80U63	Q80U63	ENSMUSP00000030884;ENSMUSP00000101339;ENSMUSP00000101340;ENSMUSP00000101341	Mfn2	-0.522312	-0.839387	-1.10889	-1.00002	-0.867653	0.255459	-0.644029	-0.711053	-0.308911	-0.420936	-0.521232	0.188194	0.215173	0.194551	0.222706	0.174393	0.201706	0.0217526	0.0717059	0.000161189	0.000263957	0.118998	0.000397381	0.00148129	Mitofusin-2	24	24	36.1	36.1	86187
609	2702	STT3A_MOUSE	P46978	P46978	ENSMUSP00000113116	Stt3a	0.959905	0.627482	0.631193	0.509902	0.682121	0.193565	0.0716113	-0.135879	-0.0994856	-0.0488705	-0.0531561	0.0905076	-0.949165	-0.799014	-0.591975	-0.657966	-0.74953	0.158651	0.000464322	2.67598e-05	0.000265286	0.00623727	0.000111893	0.0014863	Dolichyl-diphosphooligosaccharide--protein glycosyltransferase subunit STT3A	13	13	16.5	16.5	80597
610	921	RHOG_MOUSE	P84096	P84096	ENSMUSP00000095832;ENSMUSP00000102536	Rhog	-0.854556	-0.770477	-0.939967	-0.831851	-0.849212	0.0701563	-1.09525	-0.330985	-0.572369	-0.734971	-0.683394	0.320835	0.717658	0.841935	0.459141	0.725812	0.686137	0.161625	0.351562	2.28841e-06	0.000265415	0.423862	2.84966e-05	0.00148458	Rho-related GTP-binding protein RhoG	8	7	4.5	39.3	21308
611	2481	BZW1_MOUSE	Q9CQC6	Q9CQC6	ENSMUSP00000051935	Bzw1	1.10457	0.961117	0.915498	0.785487	0.941667	0.131645	0.463755	0.275438	0.215307	0.195774	0.287568	0.122252	-0.746834	-0.399979	-0.37275	-0.59829	-0.529463	0.176364	0.000341606	1.08399e-05	0.000267288	0.0054212	6.82391e-05	0.00149261	Basic leucine zipper and W2 domain-containing protein 1	33	32	72.6	70.9	48043
612	580	PHYIP_MOUSE	Q8K0S0	Q8K0S0	ENSMUSP00000003561	Phyhip	-0.70206	-0.351096	-1.07476	-1.29519	-0.855774	0.416078	0.438662	-0.132699	-0.0218733	0.171766	0.113964	0.250376	1.12288	1.06249	1.08682	1.03707	1.07732	0.0365395	0.00716813	8.9834e-05	0.000267317	0.0251622	0.00025458	0.00149033	Phytanoyl-CoA hydroxylase-interacting protein	18	15	54.8	47.3	37554
613	1247	CC177_MOUSE	Q3UHB8	Q3UHB8	ENSMUSP00000072982	Ccdc177	-0.399547	-0.948852	-0.813623	-0.998112	-0.790034	0.271758	-0.463839	-1.06527	-0.589047	-0.662524	-0.695171	0.260013	0.335819	0.277817	0.531527	0.556408	0.425393	0.139322	0.631938	0.000209224	0.000270667	0.691524	0.000488284	0.00150655	Coiled-coil domain-containing protein 177	21	21	35.4	35.4	79856
614	816	SRSF1_MOUSE	Q6PDM2	Q6PDM2	ENSMUSP00000120595;ENSMUSP00000133517;ENSMUSP00000138980;ENSMUSP00000141939	Srsf1	2.23617	1.86591	1.73147	1.73469	1.89206	0.237806	1.43314	1.28197	1.25938	1.21683	1.29783	0.0941621	0.803134	0.755317	0.685685	0.912353	0.789122	0.0952612	0.00351616	0.000134976	0.000270983	0.0166396	0.000343685	0.00150585	Serine/arginine-rich splicing factor 1	24	23	56.5	54.4	27744
615	2222	SRRT_MOUSE	Q99MR6	Q99MR6	ENSMUSP00000043123	Srrt	0.953376	1.00202	0.910941	0.859114	0.931363	0.0608661	0.391396	0.476988	0.182993	0.158191	0.302392	0.156478	-0.310864	-0.311995	-0.305775	-0.26394	-0.298144	0.0229623	0.000292217	2.28866e-08	0.000271265	0.00516604	4.59348e-06	0.00150497	Serrate RNA effector molecule homolog	39	39	38.2	38.2	10045
616	1477	AMPD2_MOUSE	Q9DBT5	Q9DBT5	ENSMUSP00000099697;ENSMUSP00000099698	Ampd2	-0.068503	0.147146	-0.342983	-0.42891	-0.173313	0.263184	-0.260686	-0.335401	-0.38919	-0.0969504	-0.270557	0.127168	0.244365	0.3128	0.208559	0.214322	0.245011	0.0478408	0.530539	0.0203842	0.000272283	0.597623	0.025365	0.00150816	AMP deaminase 2	18	18	24.1	24.1	92023
617	835	CLPX_MOUSE	Q9JHS4	Q9JHS4	ENSMUSP00000015501	Clpx	1.69867	1.46177	1.46483	1.35305	1.49458	0.145658	1.27516	1.19049	1.16848	1.20324	1.20934	0.046165	0.752974	0.718064	0.92768	0.694375	0.773273	0.105714	0.00969666	0.000201287	0.000278015	0.0298871	0.000475618	0.00153742	ATP-dependent Clp protease ATP-binding subunit clpX-like. mitochondrial	15	15	31.9	31.9	69228
618	234	AINX_MOUSE	P46660	P46660	ENSMUSP00000041347	Ina	1.47738	1.39186	1.21779	1.12218	1.3023	0.161513	1.17967	1.34048	1.14661	1.15427	1.20526	0.09125	1.71681	1.82292	1.58436	1.71861	1.71067	0.0977308	0.335739	0.00494786	0.000278112	0.406653	0.00701958	0.00153547	Alpha-internexin	62	55	87.2	82.4	55382
619	709	RS15_MOUSE	P62843	P62843	ENSMUSP00000069004	Rps15	1.7009	1.39431	1.28972	1.22464	1.40239	0.210921	1.28622	1.47416	1.52446	1.41725	1.42552	0.102676	0.830921	0.836121	0.993753	0.9828	0.910899	0.0894848	0.850174	0.00514715	0.00027872	0.88063	0.00726607	0.00153634	40S ribosomal protein S15	12	12	75.9	75.9	1704
620	551	RS23_MOUSE	P62267	P62267	ENSMUSP00000054490	Rps23	2.3885	2.17686	2.02045	2.01189	2.14943	0.176503	1.56484	1.59169	1.82024	1.62172	1.64962	0.116096	1.19287	1.00599	1.15797	1.09038	1.11181	0.0823814	0.00321922	4.03114e-05	0.000278931	0.0157364	0.000146634	0.00153502	40S ribosomal protein S23	9	9	37.1	37.1	15807
621	1545	OCRL_MOUSE	Q6NVF0	Q6NVF0	ENSMUSP00000001202;ENSMUSP00000110672	Ocrl	-0.598432	-0.798636	-1.27786	-1.27829	-0.988305	0.344437	-0.903744	-0.539041	-0.434276	-0.772675	-0.662434	0.214216	0.216382	0.200189	0.260073	0.0893608	0.191501	0.0726389	0.159223	0.000535175	0.000280069	0.221562	0.00104643	0.0015388	Inositol polyphosphate 5-phosphatase OCRL-1	15	15	2.4	2.4	10428
622	2582	RBM26_MOUSE	Q6NZN0	Q6NZN0	ENSMUSP00000022715	Rbm26	0.883153	0.507732	0.64202	0.441574	0.61862	0.195079	0.0685018	0.22596	-0.140428	-0.0329772	0.0302642	0.155878	-0.644451	-0.692352	-0.678579	-0.515196	-0.632645	0.0808462	0.00328385	2.18312e-05	0.000280073	0.0158704	9.89216e-05	0.00153635	RNA-binding protein 26	25	23	24.2	22.9	11414
623	1009	SPTB1_MOUSE	P15508	P15508		Sptb	-0.341329	-0.677475	-1.64994	-0.944922	-0.903418	0.555584	-1.32913	-0.421296	-0.885256	-1.22652	-0.96555	0.409453	0.570156	0.62976	0.708531	0.526226	0.608668	0.0789463	0.863039	0.00168111	0.000280083	0.89098	0.00277368	0.00153394	Spectrin beta chain. erythrocytic	83	76	50.8	47.9	24525
624	1637	UBXN1_MOUSE	Q922Y1	Q922Y1	ENSMUSP00000093974;ENSMUSP00000133250	Ubxn1	1.31146	1.00976	0.770234	0.749888	0.960335	0.262144	0.793242	0.922546	0.594567	0.642937	0.738323	0.149129	0.0684886	0.11504	0.167158	0.19731	0.136999	0.0569294	0.191371	0.000855421	0.0002834	0.256162	0.00155085	0.00154962	UBX domain-containing protein 1	13	13	70.4	70.4	33572
625	1560	CNTP2_MOUSE	Q9CPW0	Q9CPW0	ENSMUSP00000056299	Cntnap2	-0.626726	-1.03104	-0.647157	-0.946153	-0.812768	0.206132	-0.608008	-0.599547	-0.267047	-0.433327	-0.476982	0.161419	0.227153	0.201938	0.0811795	0.220175	0.182611	0.0684516	0.0426168	9.49827e-05	0.000285536	0.0818281	0.000265423	0.0015588	Contactin-associated protein-like 2	22	22	27.4	27.4	1482
626	2856	ELP3_MOUSE	Q9CZX0	Q9CZX0	ENSMUSP00000022609	Elp3	0.764467	0.543848	0.432613	0.434069	0.543749	0.156096	-0.190494	-0.0909113	-0.414101	-0.361316	-0.264206	0.149848	-1.01351	-0.898041	-0.808161	-0.923149	-0.910716	0.0844588	0.000297485	3.28557e-06	0.000286957	0.00515239	3.4707e-05	0.00156405	Elongator complex protein 3	23	23	45.3	45.3	62384
627	848	ABR_MOUSE	Q5SSL4	Q5SSL4	ENSMUSP00000068982;ENSMUSP00000072522;ENSMUSP00000091551;ENSMUSP00000104045	Abr	-0.168936	-0.343118	-0.470386	-0.538312	-0.380188	0.16242	0.328221	0.304459	0.470616	0.438128	0.385356	0.0813691	0.718067	0.736048	0.851087	0.751753	0.764239	0.0595119	0.000152178	1.15114e-05	0.000287016	0.00418736	7.08971e-05	0.00156188	Active breakpoint cluster region-related protein	38	35	54.1	5.1	97666
628	1339	NDUS8_MOUSE	Q8K3J1	Q8K3J1	ENSMUSP00000074600	Ndufs8	-0.617358	-0.55367	-1.08638	-1.05359	-0.827749	0.281234	-1.17422	-0.564476	-1.04042	-0.60298	-0.845526	0.307595	0.470403	0.314159	0.295602	0.314564	0.348682	0.0816283	0.934795	0.000198646	0.000289498	0.94757	0.000471335	0.00157288	NADH dehydrogenase [ubiquinone] iron-sulfur protein 8. mitochondrial	11	11	33.5	33.5	24038
629	122	VATH_MOUSE	Q8BVE3	Q8BVE3	ENSMUSP00000040756	Atp6v1h	0.818391	0.895254	0.711345	0.75162	0.794153	0.0805709	1.35648	1.1181	1.51917	1.53982	1.38339	0.194944	2.13822	2.09895	2.15585	2.09759	2.12265	0.0290643	0.00139771	7.45283e-08	0.000290266	0.0102339	5.52806e-06	0.00157454	V-type proton ATPase subunit H	32	32	62.7	62.7	55854
630	1915	IPO4_MOUSE	Q8VI75	Q8VI75	ENSMUSP00000036555	Ipo4	0.660566	0.88213	0.744236	0.737175	0.756027	0.0922122	0.445896	0.608031	0.367482	0.343257	0.441167	0.119557	-0.125781	-0.133915	0.0223525	-0.0915675	-0.0822278	0.0720942	0.00587396	7.24801e-06	0.000291023	0.0219518	5.43521e-05	0.00157614	Importin-4	17	17	18.4	18.4	11927
631	2956	ZN512_MOUSE	Q69Z99	Q69Z99	ENSMUSP00000075613	Znf512	1.0357	0.423938	0.768756	0.556829	0.696305	0.267128	-0.235199	0.189693	-0.228856	-0.243311	-0.129418	0.212823	-1.21931	-0.94993	-0.977001	-1.03536	-1.0454	0.121296	0.00289472	2.15922e-05	0.00029517	0.0147195	9.83611e-05	0.00159607	Zinc finger protein 512	20	20	34.2	34.2	63908
632	693	DBNL_MOUSE	Q62418	Q62418	ENSMUSP00000020769;ENSMUSP00000099992;ENSMUSP00000105471	Dbnl	-0.6343	-0.177247	0.0174375	0.35815	-0.10899	0.414252	0.549724	0.60231	0.616217	0.713698	0.620487	0.0684211	0.936433	0.925073	0.977232	0.867966	0.926676	0.0450942	0.0132257	0.0025248	0.000296364	0.0362459	0.00393002	0.00159999	Drebrin-like protein	24	24	62.2	62.2	48699
633	2336	RT4I1_MOUSE	Q924D0	Q924D0		Rtn4ip1	-0.51947	-0.810465	-1.0229	-0.871166	-0.806	0.21088	-1.02543	-0.939469	-1.30489	-1.05552	-1.08133	0.156947	-0.447902	-0.338079	-0.313055	-0.508087	-0.40178	0.0919393	0.081064	0.0126073	0.000296607	0.130283	0.0162817	0.00159877	Reticulon-4-interacting protein 1. mitochondrial	9	9	32.6	32.6	43371
634	521	RS3A_MOUSE	P97351	P97351	ENSMUSP00000029722	Rps3a	2.5159	2.20962	2.20632	2.06833	2.25004	0.189071	1.82611	1.57669	1.77392	1.86715	1.76097	0.128637	1.02912	1.15383	1.17351	1.26917	1.15641	0.0986898	0.00522084	5.01502e-05	0.000299761	0.0207859	0.000169923	0.00161322	40S ribosomal protein S3a	30	30	69.3	69.3	29885
635	2820	FRM4A_MOUSE	Q8BIE6	Q8BIE6	ENSMUSP00000075172;ENSMUSP00000089079	Frmd4a	-0.152859	-0.435956	0.00282545	-0.144332	-0.18258	0.183413	0.0572	-0.307584	0.172365	0.0699103	-0.00202705	0.210127	-0.800142	-0.899956	-0.784658	-1.00548	-0.872558	0.102288	0.243018	0.000595582	0.000301444	0.312073	0.0011468	0.00161973	FERM domain-containing protein 4A	33	31	41.7	39.6	11388
636	610	PPIB_MOUSE	P24369	P24369	ENSMUSP00000034947	Ppib	2.521	2.3753	2.3184	2.16193	2.34416	0.148449	1.87034	1.49461	1.76338	1.78561	1.72848	0.162583	1.00501	1.09327	0.926976	1.12481	1.03752	0.0894523	0.00138981	5.36456e-06	0.000302081	0.010242	4.6813e-05	0.0016206	Peptidyl-prolyl cis-trans isomerase B	21	21	70.4	70.4	23713
637	1513	CSDE1_MOUSE	Q91W50	Q91W50	ENSMUSP00000029446	Csde1	1.07098	1.00332	0.814294	0.804669	0.923314	0.134371	0.605957	0.589319	0.472215	0.511882	0.544843	0.0634409	0.284069	0.138815	0.225385	0.230867	0.219784	0.0601186	0.00223453	7.48904e-05	0.00030404	0.0128787	0.000222778	0.00162855	Cold shock domain-containing protein E1	36	36	44.4	44.4	8879
638	3039	SREK1_MOUSE	Q8BZX4	Q8BZX4	ENSMUSP00000074196	Srek1	0.0486585	-0.327437	0.14095	-0.362193	-0.125005	0.256988	-0.92879	-0.881702	-0.867131	-0.810292	-0.871979	0.0488218	-1.22599	-1.17095	-1.07936	-1.17187	-1.16204	0.0608324	0.00124752	0.000225376	0.00030423	0.00987593	0.000517485	0.00162701	Splicing regulatory glutamine/lysine-rich protein 1	8	8	21.1	21.1	56763
639	754	CDS2_MOUSE	Q99L43	Q99L43	ENSMUSP00000099470	Cds2	-0.664762	-0.103646	-0.446896	-0.247289	-0.365648	0.244079	0.256516	0.251572	0.368715	0.468905	0.336427	0.103569	0.754446	0.815117	0.869472	0.972502	0.852884	0.0925561	0.00183718	8.55809e-05	0.000304468	0.0115017	0.000247041	0.00162573	Phosphatidate cytidylyltransferase 2	6	6	2.5	2.5	51313
640	1880	WDFY3_MOUSE	Q6VNB8	Q6VNB8	ENSMUSP00000052607;ENSMUSP00000134541	Wdfy3	-0.562952	-0.722705	-0.879842	-0.782968	-0.737116	0.132933	-0.898902	-0.875678	-0.625504	-0.594782	-0.748717	0.160781	0.0090255	-0.130146	0.0420315	-0.142884	-0.0554932	0.0946641	0.915079	0.000159943	0.000305716	0.933687	0.000395166	0.00162985	WD repeat and FYVE domain-containing protein 3	22	22	10.5	10.5	39233
641	2041	ACINU_MOUSE	Q9JIX8	Q9JIX8	ENSMUSP00000022793;ENSMUSP00000107109;ENSMUSP00000114546;ENSMUSP00000122003;ENSMUSP00000125776	Acin1	1.38508	1.01089	1.08478	0.834248	1.07875	0.229681	0.424095	0.616711	0.367926	0.285204	0.423484	0.140884	-0.247834	-0.239934	-0.0996911	-0.1167	-0.17604	0.0787129	0.00281206	4.79511e-05	0.000305937	0.0144936	0.000164431	0.00162848	Apoptotic chromatin condensation inducer in the nucleus	41	41	30.3	30.3	15072
642	1798	NOP56_MOUSE	Q9D6Z1	Q9D6Z1	ENSMUSP00000099487	Nop56	1.68841	1.30166	1.39623	1.15975	1.38651	0.223505	0.563856	0.486165	0.345652	0.414747	0.452605	0.0937644	-0.0907067	0.0397839	0.0850051	-0.0104107	0.00591789	0.0752875	0.000250258	2.34218e-05	0.000306063	0.00502282	0.000103116	0.00162661	Nucleolar protein 56	39	39	63.6	63.6	64464
643	2584	IMDH2_MOUSE	P24547	P24547	ENSMUSP00000079888	Impdh2	0.788836	0.852846	0.53303	0.520605	0.673829	0.171829	0.186584	0.460828	0.101446	0.0711511	0.205002	0.177413	-0.529578	-0.813445	-0.679674	-0.516629	-0.634832	0.140195	0.00900536	2.23571e-05	0.000306309	0.028556	9.98463e-05	0.00162539	Inosine-5'-monophosphate dehydrogenase 2	21	20	44.6	4.3	55814
644	1505	SRGP2_MOUSE	Q91Z67	Q91Z67	ENSMUSP00000095195	Srgap2	1.45404	1.05439	1.15243	0.971164	1.158	0.210803	1.02855	0.689092	0.957132	0.922952	0.89943	0.146964	0.125158	0.155236	0.358889	0.262059	0.225336	0.106669	0.0908466	0.000218855	0.000307233	0.142253	0.000506604	0.00162776	SLIT-ROBO Rho GTPase-activating protein 2	43	39	40.7	38.7	1208
645	1201	UBP47_MOUSE	Q8BY87	Q8BY87	ENSMUSP00000102264	Usp47	1.477	1.43744	1.29733	1.24587	1.36441	0.110398	0.845342	0.983706	0.781328	0.776824	0.8468	0.0964857	0.514566	0.463173	0.453335	0.429719	0.465198	0.0357806	0.00040413	4.568e-06	0.000308983	0.00602136	4.21243e-05	0.00163449	Ubiquitin carboxyl-terminal hydrolase 47	29	29	26.3	26.3	15745
646	892	SAM50_MOUSE	Q8BGH2	Q8BGH2	ENSMUSP00000023071	Samm50	0.0557155	0.0452917	-0.0333806	-0.13687	-0.0173109	0.0890778	0.200651	-0.0684522	0.0114105	0.25842	0.100507	0.154327	0.778338	0.724249	0.629969	0.7669	0.724864	0.0674089	0.234211	1.12329e-05	0.00030935	0.302356	6.96851e-05	0.00163391	Sorting and assembly machinery component 50 homolog	22	22	56.3	56.3	51863
647	2605	SEC62_MOUSE	Q8BU14	Q8BU14	ENSMUSP00000029256	Sec62	0.860315	-0.133809	0.280612	0.100313	0.276858	0.424363	-0.105575	0.00954595	-0.0960916	-0.161552	-0.0884183	0.0714115	-0.716046	-0.816707	-0.515387	-0.578059	-0.65655	0.135742	0.140493	0.00574949	0.000310892	0.199901	0.00802014	0.00163951	Translocation protein SEC62	5	5	8.3	8.3	4558
648	2201	PTN1_MOUSE	P35821	P35821	ENSMUSP00000029053	Ptpn1	0.717609	0.901041	0.640479	0.678693	0.734455	0.115435	0.340919	0.406882	0.174759	0.209567	0.283032	0.109255	-0.435009	-0.184637	-0.258313	-0.252978	-0.282734	0.106915	0.00128283	1.31686e-05	0.000312261	0.00994776	7.48855e-05	0.00164419	Tyrosine-protein phosphatase non-receptor type 1	11	11	33.8	33.8	49593
649	2325	HMGB2_MOUSE	P30681	P30681	ENSMUSP00000065940	Hmgb2	2.40621	2.19198	2.19379	2.11638	2.22709	0.124744	1.09472	2.18728	1.45898	1.18486	1.48146	0.495384	-0.559995	-0.365148	-0.296957	-0.356747	-0.394712	0.114295	0.0266599	7.49272e-08	0.000317275	0.058876	5.4394e-06	0.00166802	High mobility group protein B2	27	22	71.4	56.2	24162
650	106	ALDOC_MOUSE	P05063	P05063	ENSMUSP00000017534;ENSMUSP00000099536	Aldoc	1.78287	1.93039	1.66975	1.7251	1.77703	0.11219	1.75944	1.64001	1.84536	1.89335	1.78454	0.111141	2.26559	2.27633	2.17341	2.21054	2.23147	0.0482537	0.927299	0.000303194	0.000318095	0.942773	0.000656825	0.00166975	Fructose-bisphosphate aldolase C	45	36	91.2	76.9	39394
651	426	OXR1_MOUSE	Q4KMM3	Q4KMM3	ENSMUSP00000022918;ENSMUSP00000087553;ENSMUSP00000087554;ENSMUSP00000105926;ENSMUSP00000136923	Oxr1	-0.658254	-0.550426	-1.65705	-1.67102	-1.13419	0.613422	0.352451	-0.383624	0.222233	0.200614	0.0979185	0.327959	1.38728	1.28891	1.28371	1.32139	1.32032	0.047648	0.0121802	0.000206506	0.000318117	0.0344314	0.000484592	0.0016673	Oxidation resistance protein 1	67	67	7.3	7.3	95911
652	807	E9Q3L2_MOUSE	E9Q3L2	E9Q3L2	ENSMUSP00000036162;ENSMUSP00000122550	Pi4ka	-0.486333	-0.879108	-1.09252	-0.947108	-0.851267	0.259062	-0.829902	-0.0708212	-0.270921	-0.461226	-0.408218	0.323169	0.817211	0.752278	0.863272	0.757636	0.797599	0.0527531	0.076217	1.62261e-05	0.000321006	0.124606	8.35047e-05	0.00167987		57	56	34.9	3.4	23704
653	2478	SLTM_MOUSE	Q8CH25	Q8CH25	ENSMUSP00000049112	Sltm	1.2191	0.709551	0.829663	0.634166	0.848119	0.26009	-0.00300692	0.177748	-0.082993	0.00629865	0.0245117	0.109739	-0.449149	-0.674493	-0.508706	-0.470157	-0.525626	0.102263	0.00111582	6.38267e-05	0.000328219	0.00937732	0.000200162	0.00171498	SAFB-like transcription modulator	32	31	29.3	28.6	11692
654	27	CN37_MOUSE	P16330	P16330	ENSMUSP00000099409	Cnp	-1.38119	-1.14239	-0.738965	-1.0346	-1.07429	0.266362	0.0395764	1.41825	0.276727	-0.00329385	0.432815	0.668399	2.90093	3.02899	2.79862	2.89566	2.90605	0.0944958	0.00575439	1.32526e-07	0.000330072	0.0217672	6.74893e-06	0.00172203	2'.3'-cyclic-nucleotide 3'-phosphodiesterase	59	59	85.5	85.5	47123
655	751	ACTY_MOUSE	Q8R5C5	Q8R5C5	ENSMUSP00000047326	Actr1b	-0.591193	-0.382488	-0.747354	-0.3001	-0.505284	0.202614	0.196352	0.434592	0.394834	0.468751	0.373633	0.121986	0.883405	0.828307	0.903858	0.799952	0.853881	0.0480688	0.000305313	1.24562e-05	0.000330562	0.00515707	7.31505e-05	0.00172195	Beta-centractin	25	13	81.1	44.9	42281
656	1653	PDPK1_MOUSE	Q9Z2A0	Q9Z2A0	ENSMUSP00000099991	Pdpk1	-0.605598	-0.890549	-0.85302	-0.71814	-0.766827	0.130514	-0.941958	-0.562459	-0.517713	-0.940708	-0.740709	0.23238	0.0622409	0.15478	0.134863	0.140168	0.123013	0.0413807	0.851089	1.27703e-05	0.000332302	0.881309	7.43554e-05	0.00172838	3-phosphoinositide-dependent protein kinase 1	13	13	38.1	38.1	63758
657	2753	NAA50_MOUSE	Q6PGB6	Q6PGB6	ENSMUSP00000067361;ENSMUSP00000070140;ENSMUSP00000124291;ENSMUSP00000125517	Naa50	0.641467	0.590406	0.415482	0.352368	0.499931	0.137991	-0.169862	0.11145	-0.250686	-0.283863	-0.14824	0.179625	-0.801161	-0.796418	-0.804007	-0.825006	-0.806648	0.0126329	0.00123407	1.43621e-06	0.000333732	0.00990741	2.21735e-05	0.00173317	N-alpha-acetyltransferase 50	10	10	46.2	46.2	19414
658	564	RS14_MOUSE	P62264	P62264	ENSMUSP00000025511;ENSMUSP00000113081;ENSMUSP00000113504	Rps14	2.44752	2.12914	2.12059	1.98316	2.1701	0.196671	1.82032	1.47931	1.77013	1.81059	1.72009	0.161984	1.05449	1.05859	1.08896	1.17471	1.09419	0.0558433	0.0123314	4.32269e-05	0.000335467	0.034658	0.000154602	0.00173954	40S ribosomal protein S14	10	10	41.7	41.7	16273
659	1263	D3YXJ0_MOUSE	D3YXJ0	D3YXJ0	ENSMUSP00000074290	Dgkh	-0.81258	-0.831151	-0.65586	-0.785609	-0.7713	0.0791985	-0.092471	-0.344491	-0.0384574	-0.071339	-0.13669	0.140306	0.471809	0.431782	0.387142	0.351272	0.410501	0.052489	0.000221596	2.77689e-07	0.00033557	0.00497425	9.97342e-06	0.00173743	Diacylglycerol kinase	21	21	31.4	31.4	13413
660	1088	TIF1B_MOUSE	Q62318	Q62318	ENSMUSP00000005705	Trim28	1.95805	2.18483	1.72436	1.73551	1.90069	0.21787	1.22225	1.57522	1.18305	1.19535	1.29397	0.188216	0.569492	0.65293	0.482324	0.511431	0.554045	0.0752259	0.00559432	2.36856e-05	0.000336717	0.0215195	0.000103477	0.00174072	Transcription intermediary factor 1-beta	41	41	47.6	47.6	88846
661	1893	EIF3I_MOUSE	Q9QZD9	Q9QZD9	ENSMUSP00000099653	Eif3i	0.949225	1.03979	0.842642	0.815849	0.911878	0.102912	0.306207	0.511348	0.363667	0.372162	0.388346	0.0870774	-0.058834	-0.172735	0.0409492	-0.0568292	-0.0618622	0.0873641	0.000239631	6.9492e-06	0.000337018	0.00511014	5.37657e-05	0.00173965	Eukaryotic translation initiation factor 3 subunit I	15	15	53.5	53.5	3646
662	890	SHAN1_MOUSE	D3YZU1	D3YZU1	ENSMUSP00000103571	Shank1	-0.671125	-0.162789	-0.703249	-0.635493	-0.543164	0.255089	-0.0300065	-0.34055	-0.0312807	0.0844594	-0.0793443	0.182395	0.855899	0.568779	0.69328	0.787067	0.726256	0.124354	0.0253443	0.00010888	0.000337293	0.0570038	0.000294373	0.00173843	SH3 and multiple ankyrin repeat domains protein 1	46	44	34.7	34.3	22631
663	599	PSA7_MOUSE	Q9Z2U0	Q9Z2U0	ENSMUSP00000029082	Psma7	2.00518	1.9501	1.86552	1.73796	1.88969	0.116325	1.4436	1.30311	1.42663	1.45291	1.40656	0.0698218	0.947855	1.08756	1.08431	1.08117	1.05022	0.0682958	0.00038551	1.64314e-05	0.000337763	0.00584605	8.418e-05	0.00173823	Proteasome subunit alpha type-7	18	13	59.7	40.7	27855
664	2795	DYLT1_MOUSE	P51807	P51807	ENSMUSP00000090644;ENSMUSP00000127990;ENSMUSP00000135978;ENSMUSP00000137171	Dynlt1	0.976835	0.911859	0.883195	0.648085	0.854993	0.143394	0.338164	1.32058	0.711297	0.678104	0.762037	0.408761	-0.623799	-0.84759	-0.888139	-1.02319	-0.845679	0.165878	0.682775	4.54081e-06	0.000339751	0.737224	4.19871e-05	0.00174583	Dynein light chain Tctex-type 1	3	3	49.6	49.6	12483
665	3017	EDC3_MOUSE	Q8K2D3	Q8K2D3	ENSMUSP00000049146	Edc3	-0.549002	-0.287767	-0.664546	-0.432086	-0.48335	0.161269	-0.526065	-0.639686	-0.722294	-0.6459	-0.633486	0.0808676	-1.0625	-1.08256	-1.29957	-1.09143	-1.13402	0.111033	0.147089	0.000560218	0.000340028	0.207899	0.00108544	0.00174462	Enhancer of mRNA-decapping protein 3	11	11	2.6	2.6	55957
666	1987	FA98B_MOUSE	Q80VD1	Q80VD1	ENSMUSP00000028825	Fam98b	0.933671	0.929701	0.663752	0.655505	0.795658	0.157117	0.268973	0.340461	0.204014	0.161419	0.243717	0.0782019	-0.201253	-0.145189	-0.143735	-0.0393463	-0.132381	0.0675568	0.00075198	3.62582e-05	0.000342371	0.00765897	0.000136398	0.00175401	Protein FAM98B	11	8	31.5	23.8	45349
667	469	SNAA_MOUSE	Q9DB05	Q9DB05	ENSMUSP00000006181	Napa	0.370539	0.774249	0.49077	0.63793	0.568372	0.175483	0.859696	0.591052	0.752683	0.870568	0.7685	0.129708	1.25357	1.28228	1.23049	1.22868	1.24876	0.0250569	0.116307	0.000255645	0.000344428	0.172915	0.000573103	0.0017619	Alpha-soluble NSF attachment protein	21	17	68.5	53.9	33189
668	215	HNRPK_MOUSE	P61979	P61979	ENSMUSP00000039269;ENSMUSP00000112104;ENSMUSP00000135354	Hnrnpk	2.75778	2.84018	2.63402	2.68189	2.72847	0.0902349	2.18153	2.53742	2.37151	2.32301	2.35337	0.146808	1.74426	1.79916	1.74653	1.85611	1.78652	0.0528766	0.00480433	1.88322e-06	0.000345803	0.0197737	2.61201e-05	0.00176629	Heterogeneous nuclear ribonucleoprotein K	37	37	71.1	71.1	50976
669	43	PGK1_MOUSE	P09411	P09411	ENSMUSP00000080302;ENSMUSP00000136544	Pgk1	2.41466	2.52242	2.27189	2.23723	2.36155	0.1319	2.19661	2.10572	2.35857	2.26703	2.23198	0.107154	2.6833	2.70701	2.73318	2.593	2.67912	0.0609187	0.178137	0.00471091	0.000348486	0.241863	0.006731	0.00177733	Phosphoglycerate kinase 1	52	45	98.1	9.4	4455
670	1535	CPSF5_MOUSE	Q9CQF3	Q9CQF3	ENSMUSP00000034204	Nudt21	1.42876	1.42786	1.2146	1.25402	1.33131	0.113154	0.765768	0.954029	0.607242	0.687271	0.753578	0.148481	0.183604	0.16543	0.246557	0.205554	0.200286	0.0349379	0.000818867	1.33155e-06	0.000348654	0.00800566	2.16346e-05	0.00177553	Cleavage and polyadenylation specificity factor subunit 5	16	16	69.6	69.6	2624
671	2544	S4A8_MOUSE	Q8JZR6	Q8JZR6	ENSMUSP00000023776;ENSMUSP00000125090	Slc4a8	-0.529413	-0.501685	-0.957352	-1.05426	-0.760676	0.286024	-0.932307	-1.11071	-0.898726	-0.980919	-0.980667	0.0930332	-0.558665	-0.611381	-0.578751	-0.66564	-0.603609	0.046712	0.193838	0.320023	0.000351432	0.258552	0.33879	0.00178701	Electroneutral sodium bicarbonate exchanger 1	15	8	18.5	11.5	12242
672	158	SEPT7_MOUSE	O55131	O55131		39326	1.84307	1.60055	1.62219	1.54045	1.65156	0.132271	1.62522	1.54391	1.74849	1.67626	1.64847	0.0861169	2.03912	1.94426	2.02751	1.98142	1.99808	0.0436832	0.970025	0.00251384	0.00035223	0.977185	0.00391476	0.00178841	Septin-7	43	41	58.5	58.5	50549
673	103	HNRPD_MOUSE	Q60668	Q60668	ENSMUSP00000019128;ENSMUSP00000132735	Hnrnpd	2.89431	2.95756	2.89316	2.86654	2.90289	0.0386357	2.63225	2.92225	2.82522	2.66315	2.76072	0.136961	2.25503	2.2125	2.20362	2.29568	2.24171	0.0424053	0.0926605	4.36852e-07	0.000352531	0.144496	1.18297e-05	0.00178727	Heterogeneous nuclear ribonucleoprotein D0	30	28	47.9	47.3	38354
674	1451	SYRC_MOUSE	Q9D0I9	Q9D0I9	ENSMUSP00000018992	Rars	1.33464	1.27687	1.13842	1.05993	1.20246	0.125731	0.61695	0.457205	0.543091	0.589153	0.5516	0.0699138	0.229314	0.310119	0.235948	0.278938	0.263579	0.0380328	0.000102133	7.33136e-06	0.000353114	0.0037878	5.42616e-05	0.00178757	Arginine--tRNA ligase. cytoplasmic	29	29	44.2	44.2	75673
675	1615	FMR1_MOUSE	P35922	P35922		Fmr1	1.43187	0.971992	1.13672	0.905583	1.11154	0.234618	0.645316	0.865983	0.608222	0.583142	0.675666	0.129423	0.115225	0.0784466	0.148359	0.239628	0.145415	0.0689953	0.0173911	0.000217979	0.000354959	0.0436633	0.000505605	0.00179425	Fragile X mental retardation protein 1 homolog	23	21	45.4	44.1	68988
676	184	SNAB_MOUSE	P28663	P28663	ENSMUSP00000028926	Napb	0.0814055	0.243205	0.153428	0.150392	0.157108	0.0663381	1.16142	0.854644	1.25585	1.27409	1.1365	0.194283	1.89125	1.85809	1.9924	1.81603	1.88944	0.0752277	7.56579e-05	3.92107e-08	0.000355688	0.00344193	4.45956e-06	0.00179528	Beta-soluble NSF attachment protein	29	25	80.9	70.1	33557
677	919	TRA2B_MOUSE	P62996	P62996	ENSMUSP00000124846	Tra2b	1.84999	1.67963	1.5351	1.5508	1.65388	0.145897	1.13952	1.53433	1.35571	1.23208	1.31541	0.170717	0.635054	0.69502	0.70624	0.709894	0.686552	0.0349107	0.0235654	1.33684e-05	0.000358435	0.0546602	7.52689e-05	0.00180647	Transformer-2 protein homolog beta	19	17	40.6	37.2	33665
678	162	NDUBA_MOUSE	Q9DCS9	Q9DCS9	ENSMUSP00000043543	Ndufb10	0.930543	1.22896	0.948847	1.20849	1.07921	0.161487	1.49257	1.47208	1.64239	1.53609	1.53579	0.075917	1.84051	2.05993	1.99992	1.97088	1.96781	0.0926154	0.00218391	7.54177e-05	0.000359161	0.0126942	0.000224151	0.00180746	NADH dehydrogenase [ubiquinone] 1 beta subcomplex subunit 10	12	12	7.1	7.1	21024
679	2624	ELP2_MOUSE	Q91WG4	Q91WG4	ENSMUSP00000025120	Elp2	0.501506	0.610668	0.399251	0.394329	0.476438	0.102219	-0.101266	-0.144096	-0.223663	-0.276188	-0.186303	0.0785022	-0.801881	-0.71341	-0.55516	-0.612529	-0.670745	0.109188	4.93535e-05	4.84897e-06	0.000362017	0.00285414	4.35386e-05	0.00181915	Elongator complex protein 2	14	14	20.8	20.8	93092
680	822	SYFA_MOUSE	Q8C0C7	Q8C0C7	ENSMUSP00000003906	Farsa	1.4851	1.4657	1.21105	1.23693	1.34969	0.145749	1.08444	1.09716	1.04252	1.05934	1.07086	0.0245751	0.697003	0.80122	0.877719	0.759694	0.783909	0.0758046	0.00925718	0.000462192	0.00036279	0.0290308	0.00092007	0.00182035	Phenylalanine--tRNA ligase alpha subunit	24	24	59.4	59.4	57598
681	100	H13_MOUSE	P43277	P43277	ENSMUSP00000044395	Hist1h1d	3.63917	3.47644	3.27435	3.26711	3.41427	0.178584	2.62221	2.93491	2.89826	2.92558	2.84524	0.149498	2.15827	2.22371	2.2875	2.32186	2.24784	0.0722434	0.00274823	1.92642e-05	0.000364424	0.014316	9.20583e-05	0.00182586	Histone H1.3	22	3	42.1	9.5	22099
682	1995	ABHGA_MOUSE;ABHGB_MOUSE	Q9Z1Q2;Q80YU0	Q9Z1Q2	ENSMUSP00000007251;ENSMUSP00000066520	Abhd16a;Abhd16b	-0.195586	-0.662981	-0.431641	-0.608183	-0.474598	0.210575	-0.8821	-0.76348	-0.825145	-0.731917	-0.800661	0.066683	-0.10662	-0.061228	-0.386754	0.002645	-0.137989	0.171793	0.0255341	0.0479852	0.000365528	0.0573173	0.0556133	0.00182871	Abhydrolase domain-containing protein 16A;Abhydrolase domain-containing protein 16B	15	15	34.4	34.4	63085
683	277	NFH_MOUSE	P19246	P19246	ENSMUSP00000091061	Nefh	-0.620467	-0.675459	-1.09259	-1.22905	-0.904393	0.302129	-0.27442	0.624128	0.189286	0.00169	0.135171	0.377531	1.45915	1.79247	1.53649	1.5583	1.5866	0.143686	0.00509393	5.77106e-06	0.000367135	0.0204236	4.89822e-05	0.00183406	Neurofilament heavy polypeptide	50	46	45.9	43.2	11699
684	704	IF2A_MOUSE	Q6ZWX6	Q6ZWX6	ENSMUSP00000071214	Eif2s1	1.88356	1.81438	1.72585	1.63728	1.76527	0.10699	1.31134	1.53954	1.33374	1.3033	1.37198	0.112444	1.00208	0.899701	0.893638	0.867295	0.915678	0.0592928	0.002293	8.66881e-06	0.000369122	0.0130395	6.02403e-05	0.00184129	Eukaryotic translation initiation factor 2 subunit 1	26	26	72.1	72.1	36108
685	1727	KSR1_MOUSE	Q61097	Q61097	ENSMUSP00000018478	Ksr1	-0.94855	-1.01718	-0.752399	-0.75488	-0.868252	0.13528	-0.659271	-1.10143	-0.786137	-0.575589	-0.780607	0.230734	0.127139	0.0770955	0.0556376	0.00514905	0.0662552	0.0505668	0.536535	1.31004e-05	0.000371559	0.603182	7.48722e-05	0.00185074	Kinase suppressor of Ras 1	19	19	32.2	32.2	96754
686	344	QCR8_MOUSE	Q9CQ69	Q9CQ69	ENSMUSP00000053145;ENSMUSP00000104649	Uqcrq	1.02747	0.873901	0.75666	0.688646	0.83667	0.148442	0.824333	0.987371	1.02219	0.940581	0.94362	0.0862684	1.36921	1.41115	1.59866	1.37709	1.43903	0.107967	0.259259	0.000599324	0.000371829	0.329825	0.00115076	0.00184939	Cytochrome b-c1 complex subunit 8	15	15	93.9	93.9	97681
687	760	RS11_MOUSE	P62281	P62281	ENSMUSP00000003521	Rps11	2.14843	1.98225	1.82715	1.74656	1.9261	0.177587	1.39965	1.71874	1.43881	1.35383	1.47776	0.164369	0.805366	0.798986	0.936093	0.845848	0.846573	0.0631848	0.0100218	2.65758e-05	0.000372053	0.030341	0.000111259	0.00184781	40S ribosomal protein S11	21	21	74.1	74.1	18431
688	76	KCRS_MOUSE;KCRU_MOUSE	P30275;Q6P8J7	P30275	ENSMUSP00000000317;ENSMUSP00000022122;ENSMUSP00000077349	Ckmt1;Ckmt2	-0.043538	-0.0990716	-0.159501	-0.117473	-0.104896	0.0480925	1.38512	0.88629	1.42859	1.53435	1.30859	0.288422	2.29403	2.34272	2.44887	2.49987	2.39637	0.0945549	7.01938e-05	6.09473e-09	0.000372346	0.00328084	4.15904e-06	0.00184657	Creatine kinase S-type. mitochondrial;Creatine kinase U-type. mitochondrial	40	40	74.2	74.2	47003
689	2362	S39A7_MOUSE	Q31125	Q31125	ENSMUSP00000025186;ENSMUSP00000130102	Slc39a7	-0.260186	0.555166	0.252114	0.210318	0.189353	0.33679	0.0392962	0.121376	0.0048805	-0.021254	0.0360748	0.0620387	-0.565378	-0.449298	-0.313985	-0.355586	-0.421062	0.11162	0.405174	0.0137866	0.000374677	0.476216	0.0177242	0.00185544	Zinc transporter SLC39A7	3	3	12.6	12.6	50656
690	2607	SCG1_MOUSE	P16014	P16014	ENSMUSP00000028826	Chgb	-0.416042	-0.853662	-1.14393	-1.29703	-0.927667	0.387487	-1.25503	-1.46627	-1.37012	-1.4182	-1.3774	0.0905385	-0.410926	-0.722798	-0.664489	-0.835516	-0.658432	0.179627	0.0645113	0.2542	0.000377822	0.109891	0.271041	0.0018683	CCB peptide;PE-11;Secretogranin-1	5	5	8.9	8.9	77968
691	1815	A1AT5_MOUSE	Q00898	Q00898	ENSMUSP00000082130;ENSMUSP00000113606	Serpina1e	-0.67282	-0.570396	-0.359578	-0.816655	-0.604862	0.192204	-1.0932	-1.31711	-1.3897	-1.65613	-1.36403	0.232045	-0.0189603	0.322869	0.0708637	-0.402424	-0.00691276	0.300766	0.00235879	0.0154104	0.00037879	0.0131506	0.0196415	0.00187038	Alpha-1-antitrypsin 1-5	18	7	39.7	19.6	45891
692	556	RL4_MOUSE	Q9D8E6	Q9D8E6	ENSMUSP00000034966	Rpl4	2.31959	2.04081	2.00618	1.88407	2.06266	0.184006	1.5834	1.92379	1.67006	1.62123	1.69962	0.153598	1.02832	1.1138	1.18684	1.07771	1.10167	0.0667248	0.0231202	6.42517e-05	0.000379904	0.0539207	0.000200757	0.00187317	60S ribosomal protein L4	42	42	60.4	60.4	47153
693	3357	PLXA3_MOUSE	P70208	P70208	ENSMUSP00000004326	Plxna3	0.026768	-0.468485	-0.773348	-0.470473	-0.421384	0.331334	-0.468532	-0.699944	-0.404178	-0.824901	-0.599388	0.196806	-1.68908	-1.32824	-1.61313	-1.43332	-1.51594	0.164804	0.391231	0.00103883	0.000379935	0.462377	0.00183938	0.00187062	Plexin-A3	23	16	15.4	11.6	20796
694	2717	THOC1_MOUSE	Q8R3N6	Q8R3N6	ENSMUSP00000025137	Thoc1	0.216582	1.12876	0.8037	0.944789	0.773458	0.394385	-0.241761	0.165064	0.130154	0.107816	0.0403183	0.189523	-0.757567	-0.827021	-0.878507	-0.597198	-0.765073	0.122397	0.0153996	0.000301086	0.000380362	0.0400789	0.000653919	0.00187002	THO complex subunit 1	9	8	18.7	16.9	75435
695	378	IGSF8_MOUSE	Q8R366	Q8R366		Igsf8	0.266888	0.396497	0.288753	0.233029	0.296292	0.0706274	0.426125	-0.128264	0.534502	0.401494	0.308464	0.29683	1.38965	1.43586	1.30402	1.43145	1.39024	0.0611382	0.939	3.97368e-07	0.000380547	0.950985	1.149e-05	0.00186824	Immunoglobulin superfamily member 8	17	17	37.3	37.3	6501
696	1244	FSD1_MOUSE	Q7TPM6	Q7TPM6	ENSMUSP00000011733	Fsd1	0.525374	0.391082	0.253164	0.473203	0.410706	0.118686	0.717325	0.684366	0.820179	0.78496	0.751708	0.0619439	0.487793	0.335181	0.418951	0.462894	0.426205	0.0670252	0.00223412	0.827652	0.000382278	0.0128981	0.836726	0.00187404	Fibronectin type III and SPRY domain-containing protein 1	23	22	57.7	55.6	55524
697	1990	NEUL_MOUSE	Q91YP2	Q91YP2	ENSMUSP00000104938	Nln	0.412581	0.525174	0.215785	0.224772	0.344578	0.150754	0.613989	0.251919	0.497748	0.515293	0.469737	0.153963	-0.138529	-0.143844	-0.215975	-0.0418105	-0.13504	0.0714889	0.289483	0.00120525	0.000384501	0.359955	0.00208218	0.00188223	Neurolysin. mitochondrial	26	26	40.6	40.6	80428
698	67	EF1A1_MOUSE	P10126	P10126	ENSMUSP00000042457	Eef1a1	3.57903	3.474	3.32754	3.31749	3.42451	0.125409	2.9198	3.18492	3.21475	3.12765	3.11178	0.132994	2.36458	2.54169	2.59501	2.34647	2.46194	0.125006	0.0141157	3.58836e-05	0.000385882	0.0377746	0.000135437	0.00188629	Elongation factor 1-alpha 1	41	23	68.4	42.6	50113
699	2932	UBP10_MOUSE	P52479	P52479	ENSMUSP00000104616;ENSMUSP00000123590	Usp10	0.798867	0.670774	0.495185	0.460733	0.60639	0.157877	0.00430389	-0.349631	-0.337367	-0.131801	-0.203624	0.170878	-0.864923	-1.1584	-1.1412	-0.911031	-1.01889	0.152493	0.000435668	5.96151e-06	0.000386301	0.00596988	4.94907e-05	0.00188563	Ubiquitin carboxyl-terminal hydrolase 10	17	17	31.9	31.9	87021
700	1441	DHB4_MOUSE	P51660	P51660	ENSMUSP00000025385	Hsd17b4	1.24721	1.19373	1.00484	0.94594	1.09793	0.145178	0.765173	0.911694	0.629409	0.684735	0.747753	0.122688	0.194806	0.307922	0.25053	0.315868	0.267281	0.0564082	0.0102743	4.00488e-05	0.000387211	0.0307238	0.00014599	0.00188738	(3R)-hydroxyacyl-CoA dehydrogenase;Enoyl-CoA hydratase 2;Peroxisomal multifunctional enzyme type 2	28	28	48.3	48.3	79481
701	2634	GOGA2_MOUSE	Q921M4	Q921M4	ENSMUSP00000109004	Golga2	0.512702	-0.0385765	0.235286	0.20153	0.227735	0.225737	0.240476	-0.222823	0.140074	0.109446	0.0667931	0.201024	-0.769092	-0.635567	-0.637248	-0.680788	-0.680674	0.0625522	0.327893	0.000241506	0.000391845	0.398281	0.000547157	0.00190724	Golgin subfamily A member 2	33	33	3.9	3.9	11328
702	1017	GRHPR_MOUSE	Q91Z53	Q91Z53	ENSMUSP00000047218	Grhpr	-0.0420654	0.00748493	-0.108677	-0.0835431	-0.0567003	0.0508465	-0.0461814	-0.589562	-0.375315	-0.223646	-0.308676	0.230558	0.63456	0.744282	0.494338	0.528103	0.600321	0.113056	0.0767311	4.15021e-05	0.000398191	0.125266	0.000150164	0.00193537	Glyoxylate reductase/hydroxypyruvate reductase	11	11	45.7	45.7	35328
703	870	RS15A_MOUSE	P62245	P62245	ENSMUSP00000102198;ENSMUSP00000119975;ENSMUSP00000127791	Rps15a	2.00724	1.90385	1.76771	1.62158	1.8251	0.167421	1.41871	1.5839	1.18717	1.30248	1.37306	0.169385	0.713631	0.785906	0.792311	0.67906	0.742727	0.0554468	0.00900956	1.78149e-05	0.000400184	0.0285428	8.7712e-05	0.00194229	40S ribosomal protein S15a	14	14	77.7	77.7	14839
704	2273	FRIL1_MOUSE;FRIL2_MOUSE	P29391;P49945	P29391;P49945		Ftl1;Ftl2	0.684074	0.534455	0.925727	0.750166	0.723605	0.162172	0.312708	0.0685366	0.189982	0.331707	0.225733	0.12218	-0.25675	-0.476807	-0.264778	-0.345583	-0.335979	0.102097	0.00269991	3.25469e-05	0.000405649	0.0141507	0.000126193	0.00196601	Ferritin light chain 1;Ferritin light chain 2	11	11	57.9	57.9	20802
705	790	GELS_MOUSE	P13020	P13020	ENSMUSP00000028239	Gsn	-0.770375	-0.88437	-0.912214	-0.956228	-0.880797	0.0793359	0.0538902	0.299212	0.182216	0.162396	0.174428	0.100508	0.81376	1.01273	0.658572	0.754897	0.80999	0.149533	3.17953e-06	1.02128e-06	0.000405851	0.00135607	1.86342e-05	0.0019642	Gelsolin	25	25	42.6	42.6	85941
706	477	STT3B_MOUSE	Q3TDQ1	Q3TDQ1		Stt3b	2.13033	1.86671	2.14502	2.03794	2.045	0.127962	1.73917	2.04143	1.85366	1.76063	1.84872	0.13775	1.08316	1.29401	1.32235	1.23838	1.23447	0.10674	0.0818355	6.77653e-05	0.000407572	0.131029	0.000207182	0.00196974	Dolichyl-diphosphooligosaccharide--protein glycosyltransferase subunit STT3B	13	13	16.5	16.5	93245
707	203	ODPA_MOUSE;ODPAT_MOUSE	P35486;P35487	P35486	ENSMUSP00000033662;ENSMUSP00000060774	Pdha1;Pdha2	0.796199	0.783259	0.653336	0.834033	0.766707	0.078591	1.28094	0.879317	1.2636	1.2013	1.15629	0.187787	1.81171	1.79273	1.83855	1.87626	1.82981	0.0362189	0.00868449	2.98916e-07	0.000409479	0.0279016	1.0098e-05	0.00197616	Pyruvate dehydrogenase E1 component subunit alpha. somatic form. mitochondrial;Pyruvate dehydrogenase E1 component subunit alpha. testis-specific form. mitochondrial	36	35	68.7	68.7	43231
708	3277	SRPK1_MOUSE	O70551	O70551	ENSMUSP00000116259	Srpk1	-0.0150736	-0.610161	-0.206091	-0.299624	-0.282738	0.248334	-0.580421	-0.73446	-0.552817	-0.59553	-0.615807	0.0810547	-1.74663	-1.29331	-1.30794	-1.35647	-1.42609	0.21539	0.0434886	0.000438155	0.00041004	0.0828956	0.000879402	0.00197607	SRSF protein kinase 1	15	13	27.5	24.8	73088
709	2497	RALY_MOUSE	Q64012	Q64012	ENSMUSP00000029120;ENSMUSP00000058105;ENSMUSP00000105323;ENSMUSP00000112090	Raly	1.694	1.48977	1.3577	1.27896	1.45511	0.181465	0.33476	0.74888	0.307161	0.309919	0.42518	0.216156	-0.575763	-0.470561	-0.778135	-0.373989	-0.549612	0.173205	0.000337322	3.80965e-06	0.000411071	0.00537824	3.81189e-05	0.00197824	RNA-binding protein Raly	24	24	61.5	61.5	33188
710	3246	HN1L_MOUSE	Q6PGH2	Q6PGH2	ENSMUSP00000024981	Hn1l	-0.445698	-0.0679522	-0.532297	-0.803045	-0.462248	0.30375	-0.303869	-0.40411	-0.855105	-0.509123	-0.518052	0.239821	-1.50358	-1.37903	-1.36816	-1.34363	-1.3986	0.0715387	0.782758	0.000963616	0.000411545	0.824566	0.0017232	0.00197773	Hematological and neurological expressed 1-like protein	7	7	58.9	58.9	2002
711	2007	ARGL1_MOUSE	Q3UL36	Q3UL36	ENSMUSP00000039493	Arglu1	1.09621	0.817068	0.915996	0.71284	0.885529	0.163119	0.316721	0.201468	0.429785	0.510471	0.364611	0.134699	-0.170914	-0.220083	-0.130681	-0.0820843	-0.150941	0.0586835	0.00264382	2.07251e-05	0.000417694	0.0140073	9.62097e-05	0.00200446	Arginine and glutamate-rich protein 1	14	14	34.3	34.3	32887
712	1169	SC6A7_MOUSE	Q6PGE7	Q6PGE7	ENSMUSP00000025520	Slc6a7	-0.382624	-0.766735	-0.959834	-1.19334	-0.825632	0.342997	-1.16976	-0.558423	-0.795619	-0.433421	-0.739307	0.323909	0.628521	0.441794	0.580925	0.325224	0.494116	0.137674	0.726949	0.000379812	0.000420534	0.777539	0.000784453	0.00201526	Sodium-dependent proline transporter	9	9	19.3	19.3	71065
713	382	KCAB2_MOUSE	P62482	P62482	ENSMUSP00000101273;ENSMUSP00000125058	Kcnab2	-0.588758	-0.575719	-0.82411	-0.948722	-0.734327	0.182914	-1.35407	-0.454934	-0.0477757	-0.429265	-0.571511	0.553932	1.33132	1.3786	1.48113	1.34412	1.38379	0.0678955	0.5969	6.23256e-07	0.000421102	0.658462	1.4871e-05	0.00201515	Voltage-gated potassium channel subunit beta-2	25	21	7.3	63.5	41021
714	1515	CE170_MOUSE	Q6A065	Q6A065	ENSMUSP00000141793;ENSMUSP00000142271	Cep170	1.67756	1.36635	1.46982	1.28393	1.44942	0.17005	0.99692	0.622618	0.934981	0.883691	0.859552	0.1646	0.1553	0.142024	0.30223	0.271966	0.21788	0.0810569	0.00248974	1.23399e-05	0.000425253	0.0135703	7.28438e-05	0.00203216	Centrosomal protein of 170 kDa	94	91	6.2	60.7	17505
715	1433	IF1A_MOUSE;IF1AX_MOUSE	Q8BMJ3;Q60872	Q8BMJ3;Q60872	ENSMUSP00000077223;ENSMUSP00000084387;ENSMUSP00000132018	Eif1a;Eif1ax	1.51898	1.1576	1.3524	1.15305	1.29551	0.175582	1.14661	0.835117	0.831712	0.934792	0.937057	0.147653	0.324799	0.120716	0.24054	0.402164	0.272055	0.120564	0.0204562	7.2621e-05	0.000431065	0.0496419	0.000218119	0.00205705	Eukaryotic translation initiation factor 1A;Eukaryotic translation initiation factor 1A. X-chromosomal	10	10	71.5	71.5	1646
716	2622	FADS2_MOUSE	Q9Z0R9	Q9Z0R9	ENSMUSP00000025567	Fads2	0.89837	0.87144	0.428225	0.690253	0.722072	0.216602	0.0898263	0.866007	0.65538	0.475629	0.52171	0.329168	-0.744872	-0.559152	-0.61891	-0.759061	-0.670498	0.0973553	0.348414	2.31864e-05	0.000441531	0.420512	0.000102344	0.00210405	Fatty acid desaturase 2	13	12	28.2	28.2	52387
717	208	HMGB1_MOUSE	P63158	P63158	ENSMUSP00000082682;ENSMUSP00000106131;ENSMUSP00000106132	Hmgb1	2.9926	2.80217	2.83295	2.7438	2.84288	0.106439	2.36878	2.81234	2.62895	2.43619	2.56157	0.20026	1.72179	1.82505	1.91661	1.76373	1.80679	0.0846027	0.0477533	5.03801e-06	0.000442431	0.0887441	4.48817e-05	0.0021054	High mobility group protein B1	27	23	76.3	64.7	24893
718	1426	NLTP_MOUSE	P32020	P32020	ENSMUSP00000030340;ENSMUSP00000102312	Scp2	0.692191	0.572995	0.505543	0.481922	0.563163	0.0942778	0.96296	0.639365	0.812617	0.853532	0.817119	0.134428	0.29005	0.337143	0.167071	0.321777	0.27901	0.0771593	0.0212952	0.00344991	0.00044253	0.0510607	0.00514921	0.00210294	Non-specific lipid-transfer protein	15	15	23.2	23.2	59125
719	3024	RTF1_MOUSE	A2AQ19	A2AQ19	ENSMUSP00000028767	Rtf1	0.94441	0.483509	0.575118	0.380129	0.595791	0.245682	-0.363967	-0.0886346	-0.486428	-0.553929	-0.37324	0.205383	-1.17022	-1.15104	-1.02481	-1.21565	-1.14043	0.0817027	0.000921591	1.06409e-05	0.000443112	0.00854475	6.74847e-05	0.00210278	RNA polymerase-associated protein RTF1 homolog	23	23	29.9	29.9	80796
720	1350	STMN2_MOUSE	P55821	P55821	ENSMUSP00000029002	Stmn2	1.8979	1.93833	1.85357	1.75617	1.86149	0.0782848	1.95274	1.12787	1.79476	1.90799	1.69584	0.384439	0.413386	0.241968	0.381335	0.313393	0.33752	0.0761308	0.430787	1.39902e-07	0.000446535	0.5032	6.81923e-06	0.00211608	Stathmin-2	20	12	6.2	51.4	20828
721	2781	PDE12_MOUSE	Q3TIU4	Q3TIU4	ENSMUSP00000059666	Pde12	0.275875	0.178781	-0.0047932	0.009224	0.114772	0.135999	-0.267829	-0.328228	-0.498153	-0.333454	-0.356916	0.0987551	-0.749955	-0.760405	-0.880698	-0.948697	-0.834939	0.096285	0.00136458	2.73309e-05	0.000446629	0.0100997	0.000113034	0.00211359	2'.5'-phosphodiesterase 12	10	10	25.7	25.7	67513
722	40	VDAC1_MOUSE	Q60932	Q60932	ENSMUSP00000020673;ENSMUSP00000099819	Vdac1	2.21704	2.13345	2.0976	1.99637	2.11111	0.091411	2.32168	2.13262	2.3363	2.34295	2.28339	0.100904	2.78296	2.73829	2.61619	2.70048	2.70948	0.0707461	0.0446424	4.75005e-05	0.000452401	0.0846693	0.000163874	0.00213794	Voltage-dependent anion-selective channel protein 1	30	30	87.5	87.5	32351
723	3301	GLCM_MOUSE	P17439	P17439	ENSMUSP00000076589;ENSMUSP00000130660	Gba	-0.552952	-0.368648	-0.463865	-0.574587	-0.490013	0.0940343	-0.69694	-0.772954	-0.786583	-0.618251	-0.718682	0.0777068	-1.33168	-1.23476	-1.64259	-1.58476	-1.44845	0.196275	0.00951999	0.000118891	0.000452826	0.0295293	0.000313489	0.00213699	Glucosylceramidase	10	10	27.6	27.6	57621
724	1120	FBX2_MOUSE	Q80UW2	Q80UW2	ENSMUSP00000037377	Fbxo2	-0.411676	-0.328726	-1.07077	-0.989352	-0.700132	0.383915	-0.56606	-1.14264	-1.49387	-0.660923	-0.965872	0.433155	0.495225	0.557546	0.552365	0.529007	0.533536	0.0283975	0.393909	0.000680407	0.000454829	0.464897	0.00127768	0.00214348	F-box only protein 2	7	7	43.4	43.4	33676
725	2099	EPHB2_MOUSE	P54763	P54763		Ephb2	0.570782	0.653066	0.489159	0.397087	0.527523	0.109724	0.136823	0.269371	0.107249	0.122882	0.159081	0.0745119	-0.131332	-0.16932	-0.305544	-0.220812	-0.206752	0.0753811	0.00143829	3.3005e-05	0.000456733	0.0103752	0.000127824	0.00214948	Ephrin type-B receptor 2	21	15	29.3	22.7	1099
726	2164	RGRF1_MOUSE	P27671	P27671	ENSMUSP00000034912	Rasgrf1	-0.541814	-0.484443	-0.863528	-0.988816	-0.71965	0.245017	-1.25293	-1.39859	-1.59852	-2.11745	-1.59187	0.37794	-0.225752	-0.25093	-0.174157	-0.37374	-0.256145	0.0846594	0.00823725	0.0116991	0.000458704	0.0272077	0.0152823	0.00215578	Ras-specific guanine nucleotide-releasing factor 1	17	16	16.6	1.6	1441
727	2501	AP3M1_MOUSE	Q9JKC8	Q9JKC8	ENSMUSP00000117346	Ap3m1	-0.383879	-0.197458	-0.286861	0.0301485	-0.209512	0.176983	-0.126153	-0.18822	0.0158618	-0.0342122	-0.0831807	0.091446	-0.458823	-0.471809	-0.637634	-0.643377	-0.552911	0.101312	0.251674	0.015083	0.000463762	0.321374	0.0192458	0.00217656	AP-3 complex subunit mu-1	14	10	45.9	3.4	46936
728	3362	SRGP1_MOUSE	Q91Z69	Q91Z69	ENSMUSP00000020322	Srgap1	0.0289445	-0.356959	-0.448993	-0.160544	-0.234388	0.212819	-0.617878	-0.716344	-0.0506636	-0.197879	-0.395691	0.321641	-1.53752	-1.54842	-1.58075	-1.42995	-1.52416	0.0654334	0.434931	2.48839e-05	0.000466496	0.507345	0.000106797	0.00218638	SLIT-ROBO Rho GTPase-activating protein 1	29	19	3.3	24.1	12143
729	2441	EI3JA_MOUSE;EI3JB_MOUSE	Q3UGC7;Q66JS6	Q3UGC7;Q66JS6	ENSMUSP00000028668;ENSMUSP00000054421	Eif3j1;Eif3j2	-0.624476	0.449145	0.310036	0.514255	0.16224	0.531349	0.493648	0.0647306	0.203225	0.179865	0.235367	0.182519	-0.511297	-0.367823	-0.608396	-0.445796	-0.483328	0.101938	0.803319	0.0542921	0.000466675	0.841808	0.0625193	0.00218422	Eukaryotic translation initiation factor 3 subunit J-A;Eukaryotic translation initiation factor 3 subunit J-B	15	15	52.9	52.9	29343
730	1460	EIF3D_MOUSE	O70194	O70194	ENSMUSP00000098053	Eif3d	1.44582	1.21165	0.947802	1.03416	1.15986	0.220019	0.798345	0.699876	0.643849	0.718663	0.715183	0.0639028	0.160822	0.153793	0.381146	0.332807	0.257142	0.116991	0.0081542	0.000351108	0.000467988	0.0270643	0.00073995	0.00218736	Eukaryotic translation initiation factor 3 subunit D	20	19	3.3	32.7	63988
731	328	CADM3_MOUSE	Q99N28	Q99N28	ENSMUSP00000106851	Cadm3	-0.505941	0.216935	-0.423629	-0.26125	-0.243471	0.323335	0.797893	0.590461	0.920776	0.926476	0.808901	0.157244	1.58602	1.48929	1.31963	1.4797	1.46866	0.110351	0.00109724	5.71727e-05	0.000469169	0.00952618	0.000184379	0.00218988	Cell adhesion molecule 3	13	13	42.2	42.2	42964
732	175	MAP1A_MOUSE	Q9QYR6	Q9QYR6	ENSMUSP00000106269	Map1a	0.110275	-0.888222	-0.0385945	-0.402624	-0.304791	0.444636	1.17229	0.604514	1.11505	1.08218	0.993511	0.26199	1.94579	1.83988	1.95839	1.90119	1.91131	0.0535686	0.00237706	6.14543e-05	0.00047082	0.0132093	0.000194872	0.00219459	MAP1 light chain LC2;MAP1A heavy chain;Microtubule-associated protein 1A	165	163	61.7	60.8	30014
733	2293	LYPL1_MOUSE	Q3UFF7	Q3UFF7		Lyplal1	-0.422081	-0.753073	-0.660653	-0.722267	-0.639518	0.149964	-0.781423	-0.82224	-0.775621	-0.608506	-0.746948	0.094597	-0.423874	-0.315352	-0.297352	-0.399512	-0.359022	0.0620627	0.271146	0.0135245	0.000473367	0.342268	0.0174068	0.00220345	Lysophospholipase-like protein 1	6	6	34.7	34.7	26354
734	1592	ARFP2_MOUSE	Q8K221	Q8K221	ENSMUSP00000081840;ENSMUSP00000120387	Arfip2	-0.739881	-1.2815	-0.592943	-1.3231	-0.984357	0.372388	-0.675136	-0.466643	-0.385583	-0.2612	-0.447141	0.173902	0.187722	0.147469	0.119165	0.180846	0.158801	0.0317375	0.0398928	0.00087105	0.000474105	0.0780023	0.00157751	0.00220388	Arfaptin-2	17	17	57.5	57.5	37772
735	1895	SSRD_MOUSE	Q62186	Q62186	ENSMUSP00000002090	Ssr4	0.627045	0.631325	0.564832	0.467394	0.572649	0.0764668	0.40131	0.515424	0.256229	0.416422	0.397346	0.106827	-0.163123	-0.0159203	0.019894	-0.0920551	-0.0628011	0.081561	0.0370882	2.7767e-05	0.000477207	0.0738301	0.00011456	0.00221528	Translocon-associated protein subunit delta	7	7	5.7	5.7	18936
736	69	TBB4A_MOUSE	Q9D6F9	Q9D6F9	ENSMUSP00000071135	Tubb4a	1.38716	1.65264	1.47079	1.36855	1.46978	0.129758	1.67188	2.01679	1.817	1.8364	1.83552	0.141398	2.36646	2.49273	2.58993	2.3562	2.45133	0.111319	0.00884898	2.62033e-05	0.00047848	0.0282968	0.000110514	0.00221817	Tubulin beta-4A chain	41	10	8.6	22.3	49585
737	373	DMXL2_MOUSE	Q8BPN8	Q8BPN8	ENSMUSP00000113693	Dmxl2	-0.656454	-0.247259	-0.202035	-0.208478	-0.328556	0.219509	0.585983	0.281555	0.795472	0.737698	0.600177	0.230053	1.40153	1.39295	1.41601	1.35718	1.39192	0.0250381	0.00110945	4.43529e-06	0.000478923	0.00939316	4.13476e-05	0.00221721	DmX-like protein 2	116	113	47.3	46.5	3382
738	57	EAA2_MOUSE	P43006	P43006	ENSMUSP00000005220;ENSMUSP00000079100;ENSMUSP00000106843	Slc1a2	-0.478554	-0.239562	-0.434599	-0.54396	-0.424168	0.131016	1.32792	0.60112	1.45741	1.37999	1.19161	0.397239	2.61815	2.54397	2.56789	2.50875	2.55969	0.0459219	0.0002468	1.06092e-08	0.000479052	0.00516615	4.02207e-06	0.00221481	Excitatory amino acid transporter 2	33	32	55.4	55.4	6203
739	1710	ELAV2_MOUSE	Q60899	Q60899	ENSMUSP00000008633	Elavl2	1.64449	1.64992	1.51453	1.40521	1.55354	0.117024	0.871448	0.481837	0.67857	0.773121	0.701244	0.166122	0.0524341	-0.0144977	0.12398	0.15194	0.0784641	0.0748105	0.000156237	7.10008e-07	0.000481242	0.00423079	1.59378e-05	0.00222192	ELAV-like protein 2	23	7	61.1	20.3	39577
740	56	RAB3A_MOUSE	P63011	P63011	ENSMUSP00000034301;ENSMUSP00000105717;ENSMUSP00000105719;ENSMUSP00000105720	Rab3a	1.73405	1.63579	1.62814	1.51219	1.62754	0.0907714	1.9684	1.48104	1.88186	1.86642	1.79943	0.216955	2.52755	2.59862	2.65673	2.51304	2.57399	0.0666436	0.194118	2.83158e-06	0.000485476	0.258825	3.23122e-05	0.00223844	Ras-related protein Rab-3A	21	16	84.5	58.6	2497
741	996	RL23_MOUSE	P62830	P62830	ENSMUSP00000099435	Rpl23	2.07299	1.78069	1.81026	1.58236	1.81158	0.201521	1.26059	1.17032	1.1395	1.17712	1.18688	0.0517953	0.74226	0.76325	0.433565	0.567161	0.626559	0.155827	0.000960661	8.72765e-05	0.000485864	0.00869437	0.000250032	0.0022372	60S ribosomal protein L23	10	10	47.9	47.9	14865
742	3388	CHAP1_MOUSE	Q8K327	Q8K327	ENSMUSP00000057270	Champ1	0.083145	0.00022	0.02999	-0.0670985	0.0115641	0.0626627	-0.882527	-0.519884	-0.482689	-0.424482	-0.577396	0.207175	-1.27503	-1.74409	-1.62472	-1.65874	-1.57564	0.206608	0.00159914	6.21774e-06	0.000486232	0.0107196	5.11203e-05	0.00223588	Chromosome alignment-maintaining phosphoprotein 1	18	18	28.2	28.2	8756
743	230	ROAA_MOUSE	Q99020	Q99020	ENSMUSP00000074238	Hnrnpab	2.92298	2.89586	2.65781	2.77037	2.81175	0.122278	2.26506	2.66716	2.58625	2.39058	2.47726	0.183014	1.56283	1.79703	1.80937	1.77815	1.73685	0.116716	0.0228216	1.44978e-05	0.000486791	0.0533704	7.92731e-05	0.00223544	Heterogeneous nuclear ribonucleoprotein A/B	27	27	52.3	52.3	30831
744	818	6PGD_MOUSE	Q9DCD0	Q9DCD0	ENSMUSP00000081141	Pgd	1.63877	1.5699	1.30345	1.28922	1.45034	0.180127	0.97797	1.01287	1.11213	1.03181	1.0337	0.0568461	0.733529	0.831228	0.81562	0.765996	0.786593	0.0449994	0.0045116	0.000377383	0.000488951	0.0190044	0.00078133	0.00224234	6-phosphogluconate dehydrogenase. decarboxylating	28	28	57.8	57.8	53247
745	1291	BRSK2_MOUSE	Q69Z98	Q69Z98	ENSMUSP00000018971;ENSMUSP00000074969;ENSMUSP00000077330;ENSMUSP00000101610;ENSMUSP00000134201	Brsk2	0.31165	0.145472	0.102081	0.0712843	0.157622	0.1071	-0.105832	0.13996	-0.0948148	-0.0956082	-0.0390738	0.119461	0.413092	0.351544	0.416344	0.357996	0.384744	0.0347366	0.04966	0.00684583	0.000490196	0.09095	0.00938071	0.00224503	Serine/threonine-protein kinase BRSK2	23	17	34.1	27.6	81733
746	2409	HM20A_MOUSE	Q9DC33	Q9DC33	ENSMUSP00000034879	Hmg20a	0.439508	0.300465	-0.0322624	0.406733	0.278611	0.215579	0.0267183	-0.0543838	0.0695354	0.0113785	0.0133121	0.0514045	-0.596106	-0.537637	-0.392334	-0.31469	-0.460192	0.129416	0.0537218	0.00107541	0.000495118	0.0958675	0.00189335	0.00226453	High mobility group protein 20A	14	13	39.9	37.6	39917
747	502	RL13_MOUSE	P47963	P47963	ENSMUSP00000000756	Rpl13	2.28523	2.11192	2.0425	1.94694	2.09665	0.142757	1.8073	1.50686	1.7158	1.82769	1.71441	0.146676	1.18788	1.15309	1.1722	1.25723	1.1926	0.0453715	0.00967947	1.9629e-05	0.000496419	0.0298611	9.27617e-05	0.00226745	60S ribosomal protein L13	21	21	63.5	63.5	24305
748	782	RL13A_MOUSE	P19253	P19253	ENSMUSP00000115722	Rpl13a	2.52698	2.24186	2.25568	2.05886	2.27084	0.19288	1.6986	1.30147	1.39355	1.58734	1.49524	0.180485	0.79417	0.795252	0.747324	0.940446	0.819298	0.0837992	0.0010794	8.99067e-06	0.000497877	0.00944338	6.13523e-05	0.00227106	60S ribosomal protein L13a	19	19	56.2	56.2	23464
749	710	PSMD6_MOUSE	Q99JI4	Q99JI4	ENSMUSP00000022256	Psmd6	1.49647	1.58543	1.3496	1.4058	1.45933	0.103583	1.16945	1.40904	1.23813	1.25405	1.26767	0.101146	0.921624	0.925212	0.923569	0.858809	0.907304	0.0323631	0.0381457	5.25017e-05	0.000500671	0.0755386	0.000174767	0.00228076	26S proteasome non-ATPase regulatory subunit 6	22	22	56.6	56.6	45536
750	1226	RB39B_MOUSE	Q8BHC1	Q8BHC1	ENSMUSP00000033545	Rab39b	-0.618644	-0.849854	-0.582615	-1.01473	-0.766461	0.203505	-0.277693	-0.137934	0.021181	-0.0750845	-0.117383	0.125314	0.314333	0.473513	0.417065	0.573591	0.444626	0.108324	0.0016148	4.36678e-05	0.000501018	0.0107402	0.000155041	0.0022793	Ras-related protein Rab-39B	10	9	59.2	5.4	24636
751	1110	THIC_MOUSE	Q8CAY6	Q8CAY6	ENSMUSP00000007005	Acat2	1.32282	1.46642	1.11297	1.26609	1.29207	0.146169	0.863582	1.05243	1.10993	1.00354	1.00737	0.105259	0.579792	0.620092	0.543678	0.414019	0.539395	0.0892212	0.0195352	0.000120193	0.000502138	0.047815	0.000316191	0.00228135	Acetyl-CoA acetyltransferase. cytosolic	26	25	69.8	69.8	41297
752	2448	PDLI5_MOUSE	Q8CI51	Q8CI51	ENSMUSP00000029941;ENSMUSP00000132647	Pdlim5	-0.528374	-0.663941	-0.986603	-0.498277	-0.669299	0.223472	-0.0664365	-0.190861	-0.223435	-0.168636	-0.162342	0.0677817	-0.424724	-0.445586	-0.529471	-0.574655	-0.493609	0.0704887	0.0048659	0.184397	0.00050532	0.0199309	0.198474	0.00229275	PDZ and LIM domain protein 5	12	12	36.4	36.4	63299
753	2052	IF4G2_MOUSE	Q62448	Q62448		Eif4g2	0.850247	0.977267	0.624497	0.731333	0.795836	0.152092	0.376821	0.513163	0.292876	0.349127	0.382997	0.0935421	-0.387599	-0.141382	-0.0891347	-0.112302	-0.182604	0.138324	0.00359941	7.66857e-05	0.000505612	0.0167776	0.000226931	0.00229103	Eukaryotic translation initiation factor 4 gamma 2	36	36	45.1	45.1	1021
754	2317	APBA1_MOUSE	B2RUJ5	B2RUJ5	ENSMUSP00000025830	Apba1	-0.533424	-0.331188	-0.973655	-0.633444	-0.617928	0.268417	0.276685	0.0172875	0.231095	0.34827	0.218334	0.142444	-0.375781	-0.544574	-0.336562	-0.296814	-0.388433	0.108972	0.00150917	0.164195	0.000508793	0.010466	0.177739	0.00230239	Amyloid beta A4 precursor protein-binding family A member 1	14	12	27.8	24.6	92908
755	2684	TIAM2_MOUSE	Q6ZPF3	Q6ZPF3	ENSMUSP00000072020;ENSMUSP00000125842	Tiam2	-0.470762	-0.732783	-0.91314	-0.853271	-0.742489	0.196065	-1.2879	-1.72384	-1.46819	-1.36797	-1.46198	0.189515	-0.608308	-0.852194	-0.688693	-0.770579	-0.729943	0.105029	0.00187051	0.913861	0.00051261	0.0116463	0.918438	0.00231659	T-lymphoma invasion and metastasis-inducing protein 2	10	9	6.9	6.4	19256
756	2811	MTMR9_MOUSE	Q9Z2D0	Q9Z2D0	ENSMUSP00000059894	Mtmr9	-0.275303	-0.714589	-0.757182	-0.63245	-0.594881	0.219251	-0.392499	-0.617387	-0.479282	-0.392522	-0.470422	0.106172	-0.909413	-0.879312	-0.877707	-0.794382	-0.865204	0.0494152	0.346293	0.0528948	0.000518744	0.418397	0.0610339	0.00234121	Myotubularin-related protein 9	14	14	31.7	31.7	62907
757	1338	RBM3_MOUSE	O89086	O89086	ENSMUSP00000111277;ENSMUSP00000111282;ENSMUSP00000111284	Rbm3	1.73382	1.26689	1.25518	1.36658	1.40562	0.224435	1.363	2.02581	1.52843	1.32013	1.55934	0.323685	0.50784	0.139224	0.414943	0.33856	0.350142	0.156725	0.464735	0.000249319	0.000526048	0.53552	0.000561873	0.00237104	RNA-binding protein 3	15	15	79.7	79.7	16604
758	2625	PLS3_MOUSE	Q9JIZ9	Q9JIZ9	ENSMUSP00000019605;ENSMUSP00000104272;ENSMUSP00000104273	Plscr3	-0.640452	-1.04497	-1.0713	-0.898156	-0.913722	0.197466	-1.12092	-1.32356	-1.50102	-1.45118	-1.34917	0.169527	-0.74818	-0.77988	-0.558763	-0.596318	-0.670785	0.109523	0.0154894	0.074927	0.000527004	0.0402819	0.0844569	0.00237221	Phospholipid scramblase 3	2	2	11.1	11.1	31802
759	2276	PTPR2_MOUSE	P80560	P80560	ENSMUSP00000064046	Ptprn2	-0.739464	-0.660529	-0.874306	-0.755555	-0.757463	0.0882725	-1.19107	-1.62716	-0.9991	-1.23975	-1.26427	0.26329	-0.420238	-0.351989	-0.358169	-0.230041	-0.340109	0.0795886	0.0107051	0.000416028	0.00052811	0.0317339	0.000843428	0.00237406	Receptor-type tyrosine-protein phosphatase N2	11	11	17.3	17.3	1115
760	1756	RUVB2_MOUSE	Q9WTM5	Q9WTM5	ENSMUSP00000033087;ENSMUSP00000103400	Ruvbl2	1.35507	1.39267	1.14567	1.07986	1.24332	0.15389	0.534048	0.73039	0.417478	0.434714	0.529158	0.143655	0.0313895	0.0720803	0.0272642	0.0367838	0.0418795	0.0205077	0.000501453	4.6016e-06	0.000529743	0.00645644	4.23199e-05	0.00237827	RuvB-like 2	32	32	71.9	71.9	51112
761	2608	IGSF3_MOUSE	Q6ZQA6	Q6ZQA6	ENSMUSP00000048900	Igsf3	0.829913	0.906374	0.706551	0.696771	0.784903	0.101139	0.167549	0.507856	0.151893	0.183675	0.252743	0.170569	-0.782512	-0.643985	-0.843257	-0.367988	-0.659435	0.211439	0.00171633	1.73973e-05	0.0005299	0.0111122	8.6783e-05	0.00237585	Immunoglobulin superfamily member 3	34	34	36.3	36.3	13471
762	2162	FUND1_MOUSE	Q9DB70	Q9DB70	ENSMUSP00000026016	Fundc1	-0.620699	-0.632856	-0.94501	-1.49056	-0.922283	0.407505	-1.25612	-0.823471	-0.955168	-1.18086	-1.0539	0.199879	-0.229665	-0.155461	-0.194199	-0.443732	-0.255764	0.128924	0.58304	0.0206151	0.000531724	0.645468	0.0256243	0.00238089	FUN14 domain-containing protein 1	2	2	18.7	18.7	17158
763	1375	TRXR2_MOUSE	Q9JLT4	Q9JLT4	ENSMUSP00000111267;ENSMUSP00000111269;ENSMUSP00000139097;ENSMUSP00000142155	Txnrd2	-0.486685	-0.991792	-1.07178	-0.917894	-0.867036	0.261238	0.019976	0.011439	-0.0767942	-0.21591	-0.0653223	0.109509	0.282083	0.336917	0.340137	0.298634	0.314443	0.0286495	0.00130628	0.000105846	0.000532272	0.00999336	0.000287995	0.00238022	Thioredoxin reductase 2. mitochondrial	9	9	27.9	27.9	56602
764	533	KPCA_MOUSE	P20444	P20444		Prkca	-0.280147	-0.291554	-0.344994	-0.279711	-0.299102	0.0310827	0.459653	0.0831657	0.525054	0.48653	0.388601	0.205385	1.01989	1.2056	1.19911	1.11959	1.13605	0.0867503	0.000571704	7.2728e-08	0.000534421	0.00682047	5.63972e-06	0.00238671	Protein kinase C alpha type	24	17	31.2	23.1	76851
765	1979	HMGN2_MOUSE	P09602	P09602	ENSMUSP00000075031;ENSMUSP00000099612;ENSMUSP00000099613	Hmgn2	2.37584	1.98558	2.20478	1.70165	2.06696	0.291248	1.34041	1.75623	1.54272	1.08984	1.4323	0.284516	0.0445945	0.172833	-0.0649135	-0.662086	-0.127393	0.369466	0.020649	8.59667e-05	0.000541153	0.0500032	0.000247735	0.00241361	Non-histone chromosomal protein HMG-17	12	12	62.2	62.2	94226
766	224	RL23A_MOUSE	P62751	P62751	ENSMUSP00000099541	Rpl23a	2.866	2.5775	2.6736	2.49117	2.65207	0.160913	2.43094	2.09676	2.42805	2.33484	2.32265	0.157066	1.66706	1.74429	1.82144	1.78276	1.75389	0.0659011	0.0262877	4.80954e-05	0.000545992	0.0584705	0.00016443	0.00243202	60S ribosomal protein L23a	18	18	61.5	61.5	17695
767	527	PP1R7_MOUSE	Q3UM45	Q3UM45	ENSMUSP00000027494	Ppp1r7	0.445495	0.580757	0.234077	0.462039	0.430592	0.144197	0.651976	0.810268	0.756259	0.722688	0.735298	0.0662355	1.04442	1.18038	1.26917	1.07617	1.14253	0.102469	0.00855425	0.000196658	0.000547322	0.0276918	0.000468246	0.00243476	Protein phosphatase 1 regulatory subunit 7	34	34	83.9	83.9	41291
768	3065	STK4_MOUSE	Q9JI11	Q9JI11	ENSMUSP00000018353	Stk4	0.0246007	0.306814	-0.0396503	0.0210841	0.0782121	0.155229	-0.531848	-0.55425	-0.761666	-0.658016	-0.626445	0.105581	-1.12311	-1.09144	-1.16638	-1.38434	-1.19132	0.132297	0.000289073	1.64125e-05	0.000547659	0.00513707	8.42095e-05	0.00243309	Serine/threonine-protein kinase 4;Serine/threonine-protein kinase 4 18kDa subunit;Serine/threonine-protein kinase 4 37kDa subunit	8	5	22.6	1.4	55541
769	857	NUDC_MOUSE	O35685	O35685	ENSMUSP00000030665	Nudc	1.40274	1.54045	1.34777	1.3055	1.39911	0.102289	1.08801	1.01744	1.12988	1.01504	1.06259	0.0561942	0.760358	0.811681	0.798752	0.650977	0.755442	0.0729741	0.00118623	5.04349e-05	0.000549799	0.00972939	0.000170549	0.00243942	Nuclear migration protein nudC	33	33	66.3	66.3	38358
770	3018	LAR4B_MOUSE	Q6A0A2	Q6A0A2	ENSMUSP00000089437;ENSMUSP00000139578;ENSMUSP00000140993	Larp4b	0.225072	-0.473286	-0.0798839	-0.343498	-0.167899	0.308906	-0.182734	-0.683156	-0.468971	-0.409514	-0.436094	0.205765	-1.09	-1.1389	-1.18462	-1.1239	-1.13435	0.0392613	0.198542	0.000806459	0.000551125	0.263897	0.00147699	0.00244213	La-related protein 4B	12	12	20.8	20.8	81626
771	2764	DHX57_MOUSE	Q6P5D3	Q6P5D3	ENSMUSP00000041069;ENSMUSP00000083742	Dhx57	0.657728	0.0848465	0.375904	0.0522319	0.292677	0.283547	-0.319586	-0.161848	-0.0909673	-0.28139	-0.213448	0.105744	-0.95512	-0.897313	-0.622191	-0.787176	-0.81545	0.146467	0.0155167	0.000442183	0.000551941	0.040322	0.000885925	0.00244257	Putative ATP-dependent RNA helicase DHX57	23	21	22.2	21.5	15576
772	1436	UN13A_MOUSE;UN13B_MOUSE;UN13C_MOUSE	Q4KUS2;Q9Z1N9;Q8K0T7	Q4KUS2	ENSMUSP00000030170;ENSMUSP00000074726;ENSMUSP00000078894;ENSMUSP00000103586;ENSMUSP00000128608;ENSMUSP00000139027	Unc13a;Unc13b;Unc13c	-0.469702	-0.683384	-0.747419	-0.949277	-0.712446	0.197553	-1.26829	-0.879435	-0.549633	-0.617556	-0.82873	0.325719	0.293293	0.264937	0.328124	0.199188	0.271385	0.0546296	0.563923	7.30709e-05	0.000553231	0.627767	0.000218126	0.00244511	Protein unc-13 homolog A;Protein unc-13 homolog B;Protein unc-13 homolog C	39	39	28.4	28.4	19378
773	716	GBG12_MOUSE	Q9DAS9	Q9DAS9	ENSMUSP00000046557;ENSMUSP00000109860;ENSMUSP00000109862;ENSMUSP00000109863;ENSMUSP00000109864;ENSMUSP00000109865;ENSMUSP00000109866	Gng12	-0.333538	-0.932431	-0.451526	-0.587506	-0.57625	0.259137	0.24179	0.2838	0.441037	0.534099	0.375182	0.136303	0.855379	0.929971	0.816497	0.992545	0.898598	0.0783554	0.000631798	3.54453e-05	0.00055482	0.0071145	0.000134079	0.00244896	Guanine nucleotide-binding protein G(I)/G(S)/G(O) subunit gamma-12	8	8	84.7	84.7	79972
774	897	EF1D_MOUSE	P57776	P57776		Eef1d	1.58141	1.66061	1.55049	1.50402	1.57414	0.0658438	1.24737	1.37217	1.04	1.14593	1.20137	0.141898	0.691785	0.761406	0.702052	0.717114	0.718089	0.0306941	0.00310736	3.82987e-07	0.000555163	0.0154553	1.14627e-05	0.00244731	Elongation factor 1-delta	16	16	53.7	53.7	31293
775	2538	F8I2_MOUSE	Q00558	Q00558		F8a1	-0.379223	-0.550115	-0.554774	-0.711234	-0.548836	0.13562	-1.09259	-1.49666	-1.29981	-1.62919	-1.37957	0.234334	-0.55894	-0.640977	-0.568722	-0.597132	-0.591443	0.0367815	0.000856861	0.566461	0.000560796	0.00823552	0.583917	0.00246895	Factor VIII intron 22 protein	5	5	2	2	40489
776	36	ADT1_MOUSE	P48962	P48962	ENSMUSP00000034049	Slc25a4	2.35775	2.25868	2.15723	2.03751	2.20279	0.13727	2.22432	2.27629	2.46254	2.40462	2.34194	0.11048	2.72262	2.7358	2.79384	2.69037	2.73566	0.0432242	0.165316	0.000311536	0.000564305	0.227442	0.000671061	0.0024812	ADP/ATP translocase 1	54	31	9.6	91.9	32904
777	2411	LMBD2_MOUSE	Q8C561	Q8C561	ENSMUSP00000087858	Lmbrd2	-0.6684	-0.627964	-0.629235	-1.14506	-0.767665	0.252296	-1.36734	-1.23874	-1.95313	-1.61207	-1.54282	0.314327	-0.371922	-0.522536	-0.401064	-0.54732	-0.46071	0.0871107	0.00849557	0.0610963	0.000565333	0.0276066	0.0697893	0.00248252	LMBR1 domain-containing protein 2	2	2	6.3	6.3	811
778	2578	CCD50_MOUSE	Q810U5	Q810U5	ENSMUSP00000038509;ENSMUSP00000093841;ENSMUSP00000097604	Ccdc50	0.567432	0.0325595	0.351745	0.295808	0.311886	0.219981	0.247741	-0.0656228	0.0864934	-0.0458032	0.0557021	0.144741	-0.745782	-0.598189	-0.431165	-0.730255	-0.626348	0.146003	0.0996451	0.000389915	0.000565371	0.152667	0.000800476	0.00247949	Coiled-coil domain-containing protein 50	9	9	45.2	45.2	35321
779	199	DEST_MOUSE	Q9R0P5	Q9R0P5	ENSMUSP00000099461	Dstn	2.14613	2.10461	2.05346	1.9586	2.0657	0.0808348	1.94351	1.98452	2.0501	2.00245	1.99514	0.0441686	1.83691	1.85241	1.8496	1.84862	1.84688	0.00684232	0.176426	0.00167231	0.000565731	0.240018	0.00276183	0.00247789	Destrin	17	13	78.2	69.7	18521
780	2141	TAGL2_MOUSE	Q9WVA4	Q9WVA4	ENSMUSP00000106859;ENSMUSP00000106861	Tagln2	-0.169312	-0.124735	0.17749	0.17073	0.0135434	0.186318	0.543799	0.256852	0.227792	0.414013	0.360614	0.146988	-0.234481	-0.108433	-0.367219	-0.250059	-0.240048	0.105872	0.0264606	0.0557693	0.000566892	0.0586257	0.0641553	0.00247979	Transgelin-2	14	11	72.9	60.3	22395
781	2373	ELP1_MOUSE	Q7TT37	Q7TT37	ENSMUSP00000030140	Ikbkap	0.987881	1.02015	0.735494	0.754506	0.874506	0.150321	0.334257	-0.0479855	0.0819166	0.133108	0.125324	0.158781	-0.442209	-0.35127	-0.473997	-0.450285	-0.429441	0.0538311	0.000475127	3.35366e-06	0.000573332	0.00621124	3.48862e-05	0.00250475	Elongator complex protein 1	34	34	35.6	35.6	14958
782	3196	TEFF1_MOUSE	Q6PFE7	Q6PFE7	ENSMUSP00000030032;ENSMUSP00000115841	Tmeff1	-0.624337	-0.474492	-0.68462	-0.621139	-0.601147	0.0893437	-0.270952	-0.734856	-0.270164	-0.443844	-0.429954	0.219068	-1.36574	-1.35682	-1.12418	-1.53611	-1.34571	0.169169	0.197995	0.0002368	0.000573637	0.263273	0.00053972	0.00250288	Tomoregulin-1	4	4	10.5	10.5	40114
783	824	TTYH1_MOUSE	Q9D3A9	Q9D3A9	ENSMUSP00000078384;ENSMUSP00000113937;ENSMUSP00000120182	Ttyh1	-0.440126	-0.664489	-1.04758	-1.07975	-0.807987	0.309394	0.198043	0.0784429	-0.134625	0.230962	0.0932057	0.165421	0.674979	0.670762	0.909297	0.870424	0.781366	0.126292	0.00214158	7.69851e-05	0.000575522	0.0125336	0.00022703	0.00250789	Protein tweety homolog 1	8	8	21.1	21.1	49032
784	144	DYL2_MOUSE	Q9D0M5	Q9D0M5	ENSMUSP00000020775;ENSMUSP00000103556;ENSMUSP00000136241	Dynll2	0.740924	1.17725	0.766237	1.1542	0.959654	0.238363	1.27449	1.36328	1.66002	1.51318	1.45274	0.169699	2.07724	2.03966	2.02235	1.97944	2.02967	0.0405763	0.0150354	0.000115669	0.000575554	0.0394318	0.000307131	0.00250484	Dynein light chain 2. cytoplasmic	11	6	85.4	39.3	1035
785	3355	JMJD6_MOUSE	Q9ERI5	Q9ERI5	ENSMUSP00000047570	Jmjd6	-0.764783	-0.422284	-0.0950327	-0.418916	-0.425254	0.27348	-0.991665	-0.743459	-0.881856	-0.913037	-0.882504	0.103574	-1.53974	-1.38012	-1.73037	-1.40511	-1.51384	0.160479	0.0203977	0.000470167	0.000576589	0.0495706	0.000933223	0.00250614	Bifunctional arginine demethylase and lysyl-hydroxylase JMJD6	5	5	14.1	14.1	46567
786	1040	VAMP1_MOUSE	Q62442	Q62442	ENSMUSP00000032487;ENSMUSP00000098503	Vamp1	-0.468526	-0.638177	-0.891918	-0.897863	-0.724121	0.209011	-0.964127	-1.31437	-1.27541	-0.435063	-0.997242	0.406238	0.384124	0.670463	0.376852	0.903109	0.583637	0.253092	0.276935	0.000207993	0.00057891	0.347902	0.000485744	0.00251303	Vesicle-associated membrane protein 1	10	5	71.2	6.1	1289
787	3195	5NT3B_MOUSE	Q3UFY7	Q3UFY7	ENSMUSP00000090360;ENSMUSP00000103020;ENSMUSP00000103021;ENSMUSP00000103022	Nt5c3b	-0.682091	-0.492451	-0.850221	-0.711159	-0.68398	0.147266	-0.62905	-0.213598	-0.662733	-0.635663	-0.535261	0.214937	-1.50947	-1.30137	-1.34342	-1.22759	-1.34547	0.119361	0.29713	0.000430432	0.000586003	0.368121	0.000867473	0.00254059	7-methylguanosine phosphate-specific 5'-nucleotidase	11	10	45.7	41.3	34425
788	889	FA5_MOUSE	O88783	O88783	ENSMUSP00000083204	F5	-0.829708	-0.627406	-0.804978	-0.824566	-0.771664	0.0967607	-0.861186	-0.897116	-0.0491723	-0.832044	-0.65988	0.408007	0.779627	0.67148	0.8459	0.613143	0.727537	0.104804	0.61308	7.55185e-07	0.000587816	0.674131	1.64121e-05	0.00254521	Coagulation factor V;Coagulation factor V heavy chain;Coagulation factor V light chain	1	1	0.5	0.5	24723
789	557	PLEC_MOUSE	Q9QXS1	Q9QXS1	ENSMUSP00000023226;ENSMUSP00000057158;ENSMUSP00000071765;ENSMUSP00000072478;ENSMUSP00000073124;ENSMUSP00000074383;ENSMUSP00000075772;ENSMUSP00000087037;ENSMUSP00000126068;ENSMUSP00000126526	Plec	-0.93786	-0.887116	-0.64844	-0.529658	-0.750769	0.19404	0.439868	0.798093	0.507053	0.522365	0.566844	0.158275	1.14514	1.09594	1.09285	1.06404	1.09949	0.0336519	4.3258e-05	1.46716e-06	0.000589539	0.00289405	2.25493e-05	0.00254944	Plectin	293	287	63.1	61.7	53418
790	740	NCEH1_MOUSE	Q8BLF1	Q8BLF1	ENSMUSP00000045864	Nceh1	-0.665919	-0.758657	-0.999001	-0.851426	-0.818751	0.14204	0.455051	0.305049	0.558244	0.547709	0.466513	0.117202	0.906563	0.883603	0.851514	0.82959	0.867818	0.0340467	8.42625e-06	4.32116e-07	0.000593052	0.00151318	1.18902e-05	0.00256138	Neutral cholesterol ester hydrolase 1	17	17	45.3	45.3	45739
791	2736	CP070_MOUSE	Q922R1	Q922R1	ENSMUSP00000034361		-0.735513	-0.614211	-1.37546	-0.704415	-0.8574	0.349184	-1.1597	-1.25527	-1.22777	-1.21267	-1.21385	0.040177	-0.9204	-0.817766	-0.787781	-0.622785	-0.787183	0.123436	0.0888795	0.717609	0.000594239	0.140008	0.731326	0.00256326	UPF0183 protein C16orf70 homolog	3	3	10.2	10.2	47416
792	764	DC1L1_MOUSE	Q8R1Q8	Q8R1Q8	ENSMUSP00000035366	Dync1li1	1.24031	1.34541	0.961564	1.0592	1.15162	0.173286	1.08859	1.02692	1.10429	1.0434	1.0658	0.0365838	0.771838	0.855137	0.910667	0.824412	0.840513	0.0580542	0.369898	0.0144126	0.000597911	0.440829	0.0184664	0.00257585	Cytoplasmic dynein 1 light intermediate chain 1	42	42	71.3	71.3	56614
793	2207	THUM1_MOUSE	Q99J36	Q99J36	ENSMUSP00000033236	Thumpd1	0.839878	0.727087	0.539231	0.516205	0.655601	0.154964	0.23523	0.030881	0.0714249	0.073548	0.102771	0.0904618	-0.325402	-0.330421	-0.318384	-0.171701	-0.286477	0.0766768	0.000838408	3.54072e-05	0.000598587	0.00810382	0.000134084	0.00257551	THUMP domain-containing protein 1	14	14	36.6	36.6	38884
794	421	NDUB4_MOUSE	Q9CQC7	Q9CQC7	ENSMUSP00000023514	Ndufb4	0.930809	0.928107	0.686137	0.576947	0.7805	0.177688	0.934292	0.722396	0.839027	0.946758	0.860618	0.103954	1.27228	1.26008	1.47673	1.32259	1.33292	0.099616	0.46593	0.0016271	0.000600568	0.536535	0.0026976	0.00258078	NADH dehydrogenase [ubiquinone] 1 beta subcomplex subunit 4	11	11	75.2	75.2	15081
795	164	CAP1_MOUSE	P40124	P40124	ENSMUSP00000068260;ENSMUSP00000101862;ENSMUSP00000101864	Cap1	1.91837	1.83651	1.60684	1.54472	1.72661	0.179148	1.72666	1.65993	1.77826	1.70651	1.71784	0.0490232	1.99694	1.92056	2.01708	1.9054	1.95999	0.0552545	0.927858	0.0471788	0.000602724	0.94306	0.0547531	0.00258679	Adenylyl cyclase-associated protein 1	45	44	87.6	87.6	51564
796	1609	NB5R1_MOUSE	Q9DB73	Q9DB73	ENSMUSP00000027726;ENSMUSP00000133385	Cyb5r1	-0.730288	-0.584414	-1.31424	-0.983449	-0.903096	0.31985	-0.976042	-1.80154	-1.17785	-0.893866	-1.21232	0.410534	0.19853	0.0612451	0.14597	0.186998	0.148186	0.0621946	0.279589	0.000656319	0.00060428	0.350205	0.00123858	0.0025902	NADH-cytochrome b5 reductase 1	14	14	49.2	49.2	34134
797	2103	TOP1_MOUSE	Q04750	Q04750	ENSMUSP00000105094	Top1	1.99183	1.63281	1.69136	1.51259	1.70715	0.203856	0.644234	1.04794	0.48343	0.573323	0.687233	0.249314	-0.338485	-0.272036	-0.13161	-0.0993815	-0.210378	0.113634	0.000724576	3.23652e-06	0.0006048	0.00753736	3.50571e-05	0.00258918	DNA topoisomerase 1	54	51	56.1	53.1	90875
798	1522	SH3L2_MOUSE	Q8BG73	Q8BG73	ENSMUSP00000108841	Sh3bgrl2	-0.543785	-0.679051	-0.751221	-1.06455	-0.759652	0.220703	-1.13995	-1.22513	-0.609009	-0.761327	-0.933853	0.295863	0.374295	0.231139	-0.0543611	0.289122	0.210049	0.18582	0.381664	0.000527126	0.000606742	0.45248	0.00103187	0.00259424	SH3 domain-binding glutamic acid-rich-like protein 2	3	3	39.3	39.3	12255
799	457	DCE2_MOUSE	P48320	P48320	ENSMUSP00000028123	Gad2	-0.775627	-0.542423	-0.918377	-0.921759	-0.789546	0.17827	-0.775332	-0.367835	0.310741	-0.700149	-0.383144	0.495316	1.20011	1.37517	1.31244	1.17673	1.26611	0.0937838	0.173532	8.99313e-07	0.000609278	0.236552	1.76348e-05	0.00260182	Glutamate decarboxylase 2	15	14	28.4	26.7	65223
800	978	CORO7_MOUSE	Q9D2V7	Q9D2V7	ENSMUSP00000048489	Coro7	-0.193895	-0.013428	0.008375	0.0724778	-0.0316174	0.114164	-0.000241	0.311217	0.187137	0.0485104	0.136656	0.140867	0.670503	0.587674	0.706778	0.586427	0.637846	0.0604958	0.112833	4.72447e-05	0.000611669	0.16841	0.000163488	0.00260877	Coronin-7	22	22	43.2	43.2	10081
801	2583	ITAV_MOUSE	P43406	P43406	ENSMUSP00000028499	Itgav	-0.776439	-1.05363	-0.959653	-0.932074	-0.930449	0.115107	-1.30956	-1.01792	-1.12646	-1.16187	-1.15395	0.120466	-0.562119	-0.638712	-0.55759	-0.779622	-0.634511	0.103654	0.0364	0.00874992	0.00061233	0.0725448	0.0117307	0.00260833	Integrin alpha-V;Integrin alpha-V heavy chain;Integrin alpha-V light chain	9	9	1.4	1.4	11536
802	3007		C0HKD9;C0HKD8	C0HKD9;C0HKD8			0.320165	0.416576	0.150198	0.285181	0.29303	0.110246	-0.193017	-0.373527	-0.383109	-0.418807	-0.342115	0.10129	-1.20932	-0.845729	-1.34954	-1.06871	-1.11833	0.214875	0.000146585	2.36508e-05	0.000613308	0.00423854	0.000103457	0.00260924		13	12	35.1	33.5	51954
803	1145	SNX3_MOUSE	O70492	O70492		Snx3	0.783014	0.953812	0.745935	0.716467	0.799807	0.106219	1.00274	0.805211	0.849476	0.859932	0.879339	0.0856157	0.499437	0.499296	0.619052	0.457803	0.518897	0.0695856	0.287893	0.0044499	0.000613844	0.3585	0.00640635	0.00260826	Sorting nexin-3	15	13	80.9	80.9	18757
804	1769	IF4G3_MOUSE	Q80XI3	Q80XI3		Eif4g3	0.0980725	0.177684	0.0573969	0.104124	0.109319	0.0500769	0.410542	0.389759	0.530049	0.432051	0.4406	0.0620817	-0.0280736	-0.0410375	0.192474	0.0084432	0.0329515	0.108392	0.000165022	0.248073	0.000617399	0.00433119	0.264922	0.00262011	Eukaryotic translation initiation factor 4 gamma 3	43	41	3.3	31.9	17489
805	415	CAP2_MOUSE	Q9CYT6	Q9CYT6	ENSMUSP00000021802	Cap2	-0.056879	0.00729705	-0.165762	-0.3799	-0.148811	0.169814	0.315627	-0.50017	0.196601	0.274286	0.0715861	0.384351	1.28288	1.3103	1.42596	1.34746	1.34165	0.0621277	0.334571	3.17547e-06	0.000618802	0.405526	3.46156e-05	0.0026228	Adenylyl cyclase-associated protein 2	27	26	66.6	66.6	52861
806	2619	UBP24_MOUSE	B1AY13	B1AY13	ENSMUSP00000092538;ENSMUSP00000102410	Usp24	-0.234383	-0.0323546	-0.173801	-0.157672	-0.149552	0.0848242	-0.315291	-0.271522	-0.436737	-0.416561	-0.360028	0.0794043	-0.607428	-0.714457	-0.642443	-0.70391	-0.66706	0.05088	0.0110582	4.46996e-05	0.000625378	0.0324982	0.00015707	0.00264738	Ubiquitin carboxyl-terminal hydrolase 24	18	18	12.3	12.3	294
807	3336	PR40B_MOUSE	Q80W14	Q80W14		Prpf40b	0.283996	-0.516319	0.0364281	-0.281483	-0.119344	0.351581	-0.618302	-0.928757	-0.610925	-0.600269	-0.689563	0.159634	-1.51381	-1.55916	-1.66459	-1.22629	-1.49096	0.187414	0.0254953	0.000463089	0.000625771	0.0572679	0.000921318	0.00264576	Pre-mRNA-processing factor 40 homolog B	16	15	2.2	2.1	99299
808	2252	ANKY2_MOUSE	Q3TPE9	Q3TPE9	ENSMUSP00000039484	Ankmy2	0.0652358	0.270539	0.0126432	0.0144079	0.0907065	0.122344	0.0793505	-0.0187615	0.159176	0.0781222	0.0744718	0.0728111	-0.257698	-0.298702	-0.258912	-0.46134	-0.319163	0.0966803	0.827171	0.00190689	0.000628796	0.862563	0.0030821	0.00265526	Ankyrin repeat and MYND domain-containing protein 2	7	6	19.5	18.4	48774
809	105	COX41_MOUSE	P19783	P19783	ENSMUSP00000034276;ENSMUSP00000138019	Cox4i1	1.59618	1.73209	1.52879	1.50066	1.58943	0.103207	1.9511	1.85962	1.91744	2.00895	1.93427	0.0624933	2.19375	2.21455	2.33186	2.18961	2.23244	0.0671696	0.00124167	4.51957e-05	0.000631258	0.00989851	0.000158	0.00266237	Cytochrome c oxidase subunit 4 isoform 1. mitochondrial	18	18	67.5	67.5	1953
810	2696	PCY1A_MOUSE	P49586	P49586	ENSMUSP00000078721;ENSMUSP00000110793;ENSMUSP00000130056	Pcyt1a	0.594558	0.575202	0.368314	0.401574	0.484912	0.116497	0.125154	0.474058	0.100775	0.0807221	0.195177	0.186806	-0.958987	-0.486606	-0.893347	-0.63465	-0.743398	0.221157	0.0389501	6.3942e-05	0.000639472	0.0766865	0.000200156	0.00269368	Choline-phosphate cytidylyltransferase A	14	7	49.9	25.1	41666
811	1524	P66B_MOUSE	Q8VHR5	Q8VHR5	ENSMUSP00000041370	Gatad2b	1.14886	1.47914	1.10427	1.14892	1.2203	0.173841	0.824248	1.15057	0.720533	0.744088	0.859859	0.198827	0.176558	0.205896	0.248337	0.204674	0.208866	0.0295984	0.0342086	2.635e-05	0.000643304	0.0696003	0.000110722	0.00270648	Transcriptional repressor p66-beta	20	19	55.2	5.3	6541
812	97	GPM6A_MOUSE	P35802	P35802	ENSMUSP00000033915	Gpm6a	0.796786	1.14212	0.992999	0.917623	0.962382	0.144532	1.65611	1.41326	1.86804	1.57439	1.62795	0.189208	2.30577	2.20601	2.2793	2.23542	2.25662	0.0445015	0.0013926	2.54511e-06	0.000647665	0.0102404	3.05772e-05	0.00272147	Neuronal membrane glycoprotein M6-a	14	14	31.3	31.3	31149
813	2545	STMN3_MOUSE	O70166	O70166	ENSMUSP00000099334	Stmn3	0.0806195	-0.0551254	-0.0746963	0.0216127	-0.00689737	0.0716349	0.63703	-0.0510655	0.494194	0.477538	0.389424	0.302258	-0.536381	-0.653995	-0.643499	-0.582567	-0.604111	0.0550492	0.0433901	1.15675e-05	0.000648258	0.0827541	7.0859e-05	0.00272061	Stathmin-3	19	17	57.8	57.8	20954
814	1623	PTPRA_MOUSE	P18052	P18052	ENSMUSP00000076533	Ptpra	-0.654545	-0.901886	-0.792929	-0.93531	-0.821167	0.126628	-0.357504	-0.511552	-0.337281	-0.174909	-0.345312	0.137703	0.217093	0.076742	0.111333	0.1635	0.142167	0.0613737	0.00224922	9.43244e-06	0.000648669	0.0129198	6.29814e-05	0.00271899	Receptor-type tyrosine-protein phosphatase alpha	15	15	27.7	27.7	93696
815	3285	AMZ2_MOUSE	Q400C8	Q400C8		Amz2	0.722174	0.572746	0.529522	0.36852	0.54824	0.145491	-0.0374076	-0.24758	-0.702739	-0.446558	-0.358571	0.283818	-1.5333	-1.42448	-1.19353	-1.58397	-1.43382	0.173464	0.00127581	2.22637e-06	0.000649626	0.00996124	2.81347e-05	0.00271966	Archaemetzincin-2	4	4	17.5	17.5	41341
816	391	CAPS1_MOUSE	Q80TJ1	Q80TJ1	ENSMUSP00000064706;ENSMUSP00000108277	Cadps	0.671425	0.640137	0.539289	0.559338	0.602547	0.0633136	0.847583	0.487623	0.87677	0.86015	0.768031	0.187321	1.39224	1.36875	1.35858	1.38219	1.37544	0.0147966	0.145189	3.63601e-07	0.000649636	0.205555	1.11766e-05	0.00271637	Calcium-dependent secretion activator 1	66	58	56.5	51.7	15311
817	715	AMPL_MOUSE	Q9CPY7	Q9CPY7	ENSMUSP00000040222	Lap3	0.608051	0.708024	0.573338	0.569138	0.614638	0.0646538	0.53698	0.681008	0.468709	0.610519	0.574304	0.0917254	0.863145	0.924119	0.866028	0.94703	0.900081	0.0420552	0.499274	0.000312362	0.000654019	0.56803	0.000671993	0.00273135	Cytosol aminopeptidase	28	28	68.4	68.4	56141
818	538	NPTX1_MOUSE	Q62443	Q62443	ENSMUSP00000026670	Nptx1	-0.443385	-0.427519	-0.732941	-0.934389	-0.634559	0.244261	0.364977	-0.191592	0.316165	0.367223	0.214193	0.271548	1.09291	1.08509	1.25659	1.08556	1.13004	0.0844461	0.00351242	9.57983e-06	0.000662676	0.016645	6.35922e-05	0.00276412	Neuronal pentraxin-1	14	14	42.6	42.6	47117
819	1194	CAH4_MOUSE	Q64444	Q64444	ENSMUSP00000099483	Ca4	-0.61007	-0.7804	-1.06928	-1.03785	-0.8744	0.218632	-0.654026	-0.124661	-0.454191	-0.220696	-0.363394	0.238095	0.494984	0.597251	0.436719	0.353502	0.470614	0.102461	0.0195229	3.11801e-05	0.00066596	0.0478191	0.000123705	0.00277443	Carbonic anhydrase 4	7	7	26.2	26.2	34351
820	71	QCR2_MOUSE	Q9DB77	Q9DB77	ENSMUSP00000033176	Uqcrc2	1.97152	1.94747	1.82231	1.71547	1.86419	0.118782	2.00719	1.83056	2.11686	2.04777	2.00059	0.122061	2.41592	2.44067	2.44902	2.35674	2.41559	0.041672	0.160335	0.000122514	0.000665979	0.222473	0.000319341	0.00277112	Cytochrome b-c1 complex subunit 2. mitochondrial	37	37	78.4	78.4	48234
821	2865	FBX22_MOUSE	Q78JE5	Q78JE5	ENSMUSP00000034859	Fbxo22	0.400954	0.253817	0.157573	0.102695	0.22876	0.130689	-0.234251	-0.241855	-0.500688	-0.426406	-0.3508	0.13371	-1.0104	-0.939311	-1.01358	-0.756233	-0.929881	0.120736	0.000811882	1.26236e-05	0.000669499	0.00796018	7.40062e-05	0.00278238	F-box only protein 22	8	8	24.1	24.1	44202
822	3178	NDF2_MOUSE	Q62414	Q62414	ENSMUSP00000041373	Neurod2	-0.192362	0.486364	0.226095	0.42327	0.235841	0.306237	-0.108497	-0.274382	-0.530748	-0.366038	-0.319916	0.176398	-1.38176	-1.06266	-1.66257	-1.19802	-1.32625	0.259556	0.0199376	0.000237008	0.000678079	0.0485908	0.000539835	0.0028146	Neurogenic differentiation factor 2	4	3	13.1	10.2	41493
823	1317	PSMD1_MOUSE	Q3TXS7	Q3TXS7	ENSMUSP00000027432	Psmd1	1.05306	1.19627	0.91214	0.9785	1.03499	0.12196	0.676744	0.957446	0.799574	0.708324	0.785522	0.125894	0.342588	0.370139	0.414971	0.330179	0.364469	0.0375816	0.0293146	4.36279e-05	0.000680252	0.0626309	0.000155223	0.0028202	26S proteasome non-ATPase regulatory subunit 1	43	43	49.6	49.6	10573
824	1175	ARF4_MOUSE	P61750	P61750	ENSMUSP00000022429	Arf4	2.20365	1.85509	1.69325	1.60139	1.83835	0.265163	1.0771	1.25215	0.878969	1.11217	1.0801	0.153941	0.364939	0.610385	0.508922	0.475364	0.489903	0.101168	0.00258826	7.74226e-05	0.000681172	0.0137772	0.000227926	0.00282058	ADP-ribosylation factor 4	13	7	65.6	27.8	20396
825	1916	MAGI2_MOUSE	Q9WVQ1	Q9WVQ1	ENSMUSP00000085872;ENSMUSP00000099094;ENSMUSP00000110922	Magi2	-0.409523	-0.757618	-1.20871	-1.03774	-0.853397	0.349488	-1.36136	-0.964256	-0.660193	-1.10591	-1.02293	0.292372	-0.0792429	-0.0989457	-0.048962	-0.104015	-0.0827914	0.0249562	0.484908	0.00457475	0.000681223	0.554831	0.00655567	0.00281737	Membrane-associated guanylate kinase. WW and PDZ domain-containing protein 2	14	14	18.7	18.7	14092
826	240	HNRH1_MOUSE	O35737	O35737	ENSMUSP00000070503;ENSMUSP00000104770	Hnrnph1	2.51314	2.76796	2.48523	2.55846	2.5812	0.128115	2.06699	2.42902	2.19219	2.20961	2.22445	0.150444	1.73164	1.69881	1.74019	1.58021	1.68771	0.073856	0.0112207	1.95029e-05	0.00068269	0.0328065	9.22938e-05	0.00282002	Heterogeneous nuclear ribonucleoprotein H;Heterogeneous nuclear ribonucleoprotein H. N-terminally processed	23	12	58.4	32.3	49199
827	1871	PI51A_MOUSE	P70182	P70182	ENSMUSP00000102852;ENSMUSP00000102855	Pip5k1a	-0.795377	-0.736757	-1.01884	-1.27367	-0.95616	0.244081	-1.17232	-0.722468	-1.09795	-1.46152	-1.11357	0.304264	0.0354029	-0.15429	0.088646	-0.174484	-0.0511815	0.13277	0.450428	0.000623992	0.000685396	0.522919	0.00119275	0.00282778	Phosphatidylinositol 4-phosphate 5-kinase type-1 alpha	15	10	33.2	2.4	60484
828	2278	RGS17_MOUSE	Q9QZB0	Q9QZB0	ENSMUSP00000113519;ENSMUSP00000116291	Rgs17	-0.453214	-0.579644	-0.822804	-1.10908	-0.741186	0.28927	-1.18577	-1.32873	-1.07372	-0.841369	-1.1074	0.205782	-0.213521	-0.417073	-0.471502	-0.259265	-0.34034	0.123488	0.0846826	0.0435557	0.000690015	0.134703	0.0508597	0.00284339	Regulator of G-protein signaling 17	3	3	2.1	2.1	24345
829	98	ATP5L_MOUSE	Q9CPQ8	Q9CPQ8	ENSMUSP00000047960;ENSMUSP00000136375	Atp5l	1.45502	1.68889	1.48838	1.6308	1.56577	0.112016	1.87501	1.6282	1.90877	1.87245	1.82111	0.129663	2.25471	2.3	2.26024	2.20294	2.25447	0.0398402	0.024626	2.48846e-05	0.0006916	0.056354	0.000106666	0.00284649	ATP synthase subunit g. mitochondrial	11	11	89.3	89.3	11424
830	1912	TR150_MOUSE	Q569Z6	Q569Z6	ENSMUSP00000079722	Thrap3	1.49519	1.08025	1.17327	0.949667	1.17459	0.232577	0.518998	0.810698	0.428787	0.439884	0.549592	0.178645	-0.120791	-0.147124	0.0413678	-0.0974353	-0.0809957	0.0840629	0.00530759	5.30738e-05	0.000692676	0.0209601	0.000175813	0.00284748	Thyroid hormone receptor-associated protein 3	39	38	36.4	36.4	10818
831	2452	STIM2_MOUSE	P83093	P83093	ENSMUSP00000113174	Stim2	-0.647196	-0.774861	-0.649547	-1.01857	-0.772544	0.174523	-1.15424	-1.41645	-1.06288	-1.53197	-1.29139	0.219503	-0.416862	-0.418772	-0.479948	-0.667304	-0.495722	0.118081	0.0100841	0.0391936	0.000694571	0.0304485	0.0460657	0.00285184	Stromal interaction molecule 2	8	7	14.9	12.7	83924
832	1878	UBE3A_MOUSE	O08759	O08759	ENSMUSP00000103161	Ube3a	0.789207	0.864959	0.618403	0.580394	0.713241	0.135931	0.346191	0.262369	0.162924	0.26439	0.258969	0.0749957	-0.0991381	-0.0143761	-0.118634	0.0125483	-0.0549	0.0637979	0.00109889	5.0837e-05	0.000699812	0.00951629	0.000171061	0.0028699	Ubiquitin-protein ligase E3A	29	29	37.8	37.8	99818
833	3404	THOC2_MOUSE	B1AZI6	B1AZI6	ENSMUSP00000044677	Thoc2	0.528606	0.117504	0.315777	0.232729	0.298654	0.173525	-0.866819	-0.41185	-0.92918	-0.664722	-0.718143	0.233317	-1.93849	-1.68153	-1.51279	-1.56767	-1.67512	0.18912	0.000425524	4.77501e-06	0.000701465	0.00597484	4.31014e-05	0.00287323	THO complex subunit 2	28	28	18.2	18.2	18277
834	575	UBR4_MOUSE	A2AN08	A2AN08	ENSMUSP00000095433;ENSMUSP00000125800	Ubr4	1.53615	1.74503	1.59486	1.50676	1.5957	0.106079	1.29648	1.43266	1.45108	1.36531	1.38638	0.0703659	1.11064	1.09083	1.14092	0.993394	1.08394	0.0637845	0.0166401	0.000169287	0.000703659	0.0422127	0.000412575	0.00287876	E3 ubiquitin-protein ligase UBR4	92	92	24.9	24.9	57228
835	1630	L2HDH_MOUSE	Q91YP0	Q91YP0	ENSMUSP00000021370	L2hgdh	-0.970731	-0.056347	-0.725316	-0.58407	-0.584116	0.386415	-0.160676	-0.498041	-0.481768	-0.501452	-0.410484	0.16676	0.183637	0.172909	0.118667	0.0847799	0.139998	0.0465171	0.440865	0.00984078	0.000709347	0.513039	0.01307	0.00289855	L-2-hydroxyglutarate dehydrogenase. mitochondrial	11	11	32.5	32.5	50898
836	2392	ADCY5_MOUSE;ADCY7_MOUSE	P84309;P51829	P84309	ENSMUSP00000096122;ENSMUSP00000110563;ENSMUSP00000129252;ENSMUSP00000130594;ENSMUSP00000132528	Adcy5;Adcy7	-0.897915	-0.589395	-0.932941	-1.0095	-0.857437	0.184669	-1.09207	-1.36397	-1.07716	-1.04872	-1.14548	0.146764	-0.346477	-0.332334	-0.421691	-0.685295	-0.446449	0.163988	0.0503207	0.0158417	0.000713267	0.0918152	0.0201161	0.00291108	Adenylate cyclase type 5;Adenylate cyclase type 7	22	20	22.9	21.4	13912
837	2367	SART3_MOUSE	Q9JLI8	Q9JLI8	ENSMUSP00000019118	Sart3	1.1336	0.810058	0.859357	0.721803	0.881206	0.177627	0.0988442	0.252868	-0.0731029	0.00370205	0.070578	0.140411	-0.390315	-0.523017	-0.400108	-0.379835	-0.423319	0.0669788	0.000374414	9.22592e-06	0.000715127	0.00575451	6.22111e-05	0.00291519	Squamous cell carcinoma antigen recognized by T-cells 3	29	29	34.3	34.3	10962
838	1487	OST48_MOUSE	O54734	O54734	ENSMUSP00000030538	Ddost	1.35994	1.31944	1.09353	1.09433	1.21681	0.142852	0.907944	0.65639	0.698786	0.748429	0.752887	0.110001	0.159894	0.220743	0.152506	0.41065	0.235948	0.120414	0.00212311	4.38262e-05	0.000721444	0.0124468	0.000155119	0.00293743	Dolichyl-diphosphooligosaccharide--protein glycosyltransferase 48 kDa subunit	16	16	5.9	5.9	49027
839	1726	ST4A1_MOUSE	P63046	P63046	ENSMUSP00000080973	Sult4a1	-0.622884	-0.658356	-0.944071	-1.14489	-0.842552	0.247588	-0.250891	-0.412297	-0.237306	-0.207817	-0.277078	0.0919219	0.0024285	0.142993	0.0548209	0.0685219	0.0671911	0.0580084	0.0051928	0.000375923	0.00072419	0.0207226	0.000780199	0.0029451	Sulfotransferase 4A1	10	10	39.1	39.1	33053
840	404	ENPL_MOUSE	P08113	P08113	ENSMUSP00000020238	Hsp90b1	2.10527	2.17134	1.93351	1.93406	2.03605	0.121121	1.7833	2.0167	1.73256	1.75628	1.82221	0.131307	1.29372	1.44039	1.37753	1.32911	1.36019	0.0635534	0.0537282	6.19662e-05	0.000724361	0.0957788	0.000195767	0.00294229	Endoplasmin	65	63	65.2	63.5	92475
841	2197	FMNL_MOUSE	Q9JL26	Q9JL26	ENSMUSP00000046296	Fmnl1	-0.761495	-0.707028	-0.849494	-1.23998	-0.889498	0.240911	-0.830879	-1.30744	-0.954616	-1.25858	-1.08788	0.23177	-0.248091	-0.211764	-0.438182	-0.226009	-0.281011	0.105841	0.280147	0.00359688	0.000724853	0.350646	0.00533821	0.00294078	Formin-like protein 1	15	14	18.7	17.8	12206
842	357	AAK1_MOUSE	Q3UHJ0	Q3UHJ0	ENSMUSP00000003710;ENSMUSP00000086948	Aak1	0.256375	0.0952618	0.247944	0.171502	0.192771	0.0753877	0.730261	0.138971	0.67657	0.629282	0.543771	0.273001	1.47421	1.39662	1.43314	1.37319	1.41929	0.0441504	0.0478931	1.35035e-07	0.000725911	0.0888588	6.67736e-06	0.00294158	AP2-associated protein kinase 1	42	41	62.4	61.6	10335
843	757	CNTP1_MOUSE	O54991	O54991	ENSMUSP00000099398	Cntnap1	-0.459785	-0.635093	-0.844665	-1.3066	-0.811536	0.365626	-1.66098	-0.231017	-1.14339	-1.32492	-1.09008	0.611531	0.847813	0.868756	0.784782	0.898821	0.850043	0.048282	0.464017	0.000104567	0.000729777	0.535416	0.000285883	0.00295373	Contactin-associated protein 1	32	32	30.9	30.9	15631
844	2786	JCAD_MOUSE	Q5DTX6	Q5DTX6	ENSMUSP00000038613	Jcad	-0.503951	-0.725635	-0.954252	-0.952067	-0.783977	0.215303	-1.22727	-1.30141	-1.36728	-1.14834	-1.26107	0.0944453	-0.966371	-0.821975	-0.830142	-0.738436	-0.839231	0.0943478	0.00666146	0.654875	0.000733192	0.024001	0.671202	0.00296404	Junctional protein associated with coronary artery disease	12	12	16.2	16.2	1448
845	3	MBP_MOUSE	P04370	P04370	ENSMUSP00000046185;ENSMUSP00000053495;ENSMUSP00000074836;ENSMUSP00000079488;ENSMUSP00000089393;ENSMUSP00000099876;ENSMUSP00000110322;ENSMUSP00000138313	Mbp	-1.23207	-0.792873	-0.102412	-1.17798	-0.826333	0.520723	-0.178852	1.87328	0.563849	-0.267709	0.497641	0.989976	3.62722	3.745	3.49175	3.70694	3.64273	0.111977	0.0557291	2.85972e-06	0.000737068	0.0981661	3.24165e-05	0.00297618	Myelin basic protein	16	16	31.2	31.2	27167
846	2389	B3A3_MOUSE	P16283	P16283	ENSMUSP00000116747	Slc4a3	-0.55674	-0.164735	-0.677965	-0.921522	-0.580241	0.315817	-1.27297	-1.9773	-1.26534	-1.52696	-1.51064	0.334014	-0.477868	-0.451605	-0.368683	-0.479301	-0.444364	0.0520355	0.00674109	0.428434	0.000740227	0.0241857	0.448823	0.00298541	Anion exchange protein 3	11	10	14.6	13.6	13537
847	464	OPA1_MOUSE	P58281	P58281	ENSMUSP00000123880;ENSMUSP00000124223	Opa1	0.622773	0.658096	0.589692	0.575793	0.611589	0.0367369	0.930643	0.667547	0.896162	0.841028	0.833845	0.116848	1.19226	1.27596	1.34501	1.22159	1.25871	0.0671773	0.0109773	2.74001e-06	0.000742787	0.0324283	3.14778e-05	0.00299219	Dynamin-like 120 kDa protein. form S1;Dynamin-like 120 kDa protein. mitochondrial	77	76	71.9	71.9	11134
848	761	SYSC_MOUSE	P26638	P26638	ENSMUSP00000088041	Sars	1.72269	1.61235	1.40753	1.39983	1.5356	0.158877	1.02029	1.17146	1.1163	1.02287	1.08273	0.0741184	0.834751	0.843441	0.866099	0.837731	0.845506	0.0141943	0.00208181	0.000131348	0.000753783	0.0123104	0.000336962	0.00303291	Serine--tRNA ligase. cytoplasmic	34	34	61.1	61.1	58388
849	636	PRRT2_MOUSE	E9PUL5	E9PUL5	ENSMUSP00000124520	Prrt2	0.04536	-0.810307	-0.401825	-0.308501	-0.368818	0.35175	0.391827	-0.144333	0.301777	0.30948	0.214688	0.242792	1.03568	1.00813	0.916943	1.01956	0.995079	0.0533033	0.0341654	0.000257331	0.000758928	0.0695539	0.000576502	0.00305001	Proline-rich transmembrane protein 2	11	11	47.4	47.4	35923
850	109	GSTM1_MOUSE	P10649	P10649	ENSMUSP00000004140	Gstm1	1.24374	1.20779	1.11586	1.1927	1.19002	0.0538797	1.76554	1.58466	1.6684	1.68996	1.67714	0.0744019	1.98657	2.25404	2.3301	2.27311	2.21096	0.153036	4.13843e-05	1.54077e-05	0.000762025	0.00294174	8.15058e-05	0.00305886	Glutathione S-transferase Mu 1	31	19	86.2	48.2	2597
851	2271	JKIP3_MOUSE	Q5DTN8	Q5DTN8	ENSMUSP00000101717	Jakmip3	-0.603839	-0.691396	-0.980151	-0.816272	-0.772915	0.163359	-0.745988	-1.05972	-1.19955	-1.21949	-1.05619	0.218677	-0.297341	-0.323833	-0.438192	-0.278559	-0.334481	0.0715912	0.0832414	0.00266663	0.000762705	0.132906	0.00412071	0.00305799	Janus kinase and microtubule-interacting protein 3	8	7	11.1	10.1	98714
852	1205	CADM1_MOUSE	Q8R5M8	Q8R5M8	ENSMUSP00000034581;ENSMUSP00000083073;ENSMUSP00000110194;ENSMUSP00000110195	Cadm1	-0.396899	-0.562284	-0.826755	-0.841571	-0.656878	0.215644	-0.549296	-0.623495	-0.136634	-0.202365	-0.377947	0.244073	0.552513	0.298489	0.513218	0.483828	0.462012	0.112588	0.137576	9.3052e-05	0.000777779	0.196652	0.000260882	0.00311477	Cell adhesion molecule 1	12	12	39.9	39.9	49788
853	2057	PLCX3_MOUSE	Q8BLJ3	Q8BLJ3		Plcxd3	-0.634351	-0.670646	-0.874645	-1.04406	-0.805925	0.190761	-0.343141	-0.413906	-0.491901	-0.49679	-0.436434	0.0728708	-0.215401	-0.182009	-0.135458	-0.202566	-0.183858	0.0350761	0.0111128	0.000677488	0.000780241	0.0326308	0.0012736	0.00312096	PI-PLC X domain-containing protein 3	9	9	38.9	38.9	36313
854	29	SYN2_MOUSE	Q64332	Q64332	ENSMUSP00000009538;ENSMUSP00000133121	Syn2	-0.103441	-0.203714	-0.117434	-0.068925	-0.123378	0.0573057	1.73514	1.1228	1.91878	1.89366	1.6676	0.372185	2.87104	2.83847	2.86551	2.77121	2.83656	0.0458301	7.69859e-05	2.44217e-10	0.000788022	0.00341137	8.33269e-07	0.0031484	Synapsin-2	34	29	63.7	57.7	63372
855	3116	DHB7_MOUSE	O88736	O88736	ENSMUSP00000027989	Hsd17b7	-0.566244	-0.694944	-0.890366	-0.618657	-0.692553	0.142068	-0.407459	-0.41134	-0.578082	-0.454093	-0.462743	0.079742	-1.46422	-1.46811	-1.03556	-1.05927	-1.25679	0.241963	0.0303077	0.00694441	0.000788654	0.0638727	0.00950434	0.00314724	3-keto-steroid reductase	4	4	18.9	18.9	37316
856	954	S39AC_MOUSE	Q5FWH7	Q5FWH7	ENSMUSP00000080911;ENSMUSP00000110379	Slc39a12	-0.679268	-0.603035	-0.917154	-0.804403	-0.750965	0.138442	-0.521069	-1.34593	-1.60912	-0.627626	-1.02594	0.534178	0.638409	0.760062	0.578265	0.640869	0.654401	0.0761575	0.357445	2.02777e-06	0.000792185	0.430347	2.68169e-05	0.00315763	Zinc transporter ZIP12	3	3	7.3	7.3	76215
857	1428	RL18A_MOUSE	P62717	P62717	ENSMUSP00000058368	Rpl18a	1.71056	1.35779	1.47239	1.32533	1.46652	0.174492	0.850977	1.21663	0.795952	0.817535	0.920275	0.198866	0.219911	0.327894	0.326084	0.23885	0.278185	0.0568868	0.00615158	1.30516e-05	0.000805672	0.0225933	7.4844e-05	0.00320764	60S ribosomal protein L18a	17	17	63.1	63.1	20732
858	1287	PSMD7_MOUSE	P26516	P26516	ENSMUSP00000041968	Psmd7	1.21534	1.21913	1.03122	1.11754	1.1458	0.0897011	1.05275	0.888969	0.966299	0.953481	0.965374	0.067364	0.126982	0.45188	0.501752	0.463745	0.38609	0.174043	0.0182095	0.000240811	0.000806009	0.0453508	0.000547036	0.00320525	26S proteasome non-ATPase regulatory subunit 7	18	18	7.1	7.1	36539
859	416	RS17_MOUSE	P63276	P63276	ENSMUSP00000079628	Rps17	1.61162	1.65317	1.66775	1.7694	1.67548	0.0669717	1.81273	1.76242	2.15167	2.00871	1.93388	0.179913	1.2475	1.35936	1.3594	1.39941	1.34142	0.0653929	0.0359551	0.000380864	0.000818527	0.0719103	0.00078615	0.00325124	40S ribosomal protein S17	16	16	8	8	15524
860	2028	EIF3E_MOUSE	P60229	P60229	ENSMUSP00000022960	Eif3e	0.639888	0.896661	0.702424	0.694488	0.733365	0.112357	0.353906	0.523768	0.219981	0.200942	0.324649	0.149179	-0.229866	-0.108427	-0.136781	-0.193689	-0.167191	0.0547975	0.00468359	7.00136e-06	0.000818771	0.0194409	5.39247e-05	0.00324843	Eukaryotic translation initiation factor 3 subunit E	29	29	54.4	54.4	5222
861	768	RMD3_MOUSE	Q3UJU9	Q3UJU9	ENSMUSP00000092283	Rmdn3	-0.380151	-0.0208535	-0.329717	-0.398807	-0.282382	0.176778	-0.005129	0.327358	-0.0870885	0.276395	0.127884	0.204736	0.729916	0.768717	0.918979	0.933309	0.83773	0.103479	0.0229957	3.46876e-05	0.000819387	0.0536671	0.000131944	0.00324709	Regulator of microtubule dynamics protein 3	12	12	36.8	36.8	52028
862	2721	CLIP3_MOUSE	B9EHT4	B9EHT4	ENSMUSP00000014065	Clip3	-0.635579	-0.87691	-0.731621	-0.632069	-0.719044	0.114907	-0.537265	-0.458989	-0.332444	-0.376541	-0.42631	0.0906763	-0.806587	-0.832152	-0.726619	-0.701363	-0.76668	0.062584	0.00712085	0.493961	0.000826486	0.0250478	0.512589	0.00327143	CAP-Gly domain-containing linker protein 3	10	10	24.5	24.5	59586
863	39	SYN1_MOUSE	O88935	O88935	ENSMUSP00000080568;ENSMUSP00000111002	Syn1	0.921632	0.602519	0.68011	0.664126	0.717097	0.1404	1.79337	1.17108	1.84509	1.87475	1.67107	0.335018	2.77122	2.6622	2.69208	2.74232	2.71695	0.0490048	0.00191526	1.74459e-07	0.000826905	0.0117958	7.44066e-06	0.00326929	Synapsin-1	56	51	8.8	81.3	74096
864	2785	NDUF5_MOUSE	A2APY7	A2APY7	ENSMUSP00000035325	Ndufaf5	-0.77086	-0.741019	-1.09174	-0.98031	-0.895982	0.168425	-1.21585	-1.2872	-1.44345	-1.17274	-1.27981	0.118865	-0.72331	-0.854976	-0.866511	-0.90708	-0.83797	0.0796385	0.00980742	0.55635	0.000828154	0.0301196	0.574535	0.00327044	NADH dehydrogenase [ubiquinone] 1 alpha subcomplex assembly factor 5	2	2	7.6	7.6	38404
865	1678	MANF_MOUSE	Q9CXI5	Q9CXI5		Manf	-0.315715	0.0369175	-0.5585	0.278731	-0.139642	0.370879	0.714804	0.494171	0.776278	0.558581	0.635959	0.131653	0.0490538	0.203427	0.189578	-0.0282702	0.103447	0.112135	0.0076112	0.256221	0.00084083	0.0260475	0.272854	0.00331666	Mesencephalic astrocyte-derived neurotrophic factor	8	8	45.8	45.8	20373
866	374	MTCH2_MOUSE	Q791V5	Q791V5	ENSMUSP00000121851	Mtch2	1.41666	1.11437	1.19115	1.06409	1.19657	0.155752	1.09835	1.15145	1.04651	1.06094	1.08931	0.0468348	1.42753	1.28218	1.485	1.37214	1.39172	0.0863441	0.235298	0.0709145	0.000841816	0.303186	0.0801989	0.00331672	Mitochondrial carrier homolog 2	12	11	42.6	42.6	33499
867	1988	FAD1_MOUSE	Q8R123	Q8R123	ENSMUSP00000051366;ENSMUSP00000103049;ENSMUSP00000122252	Flad1	-0.638489	-0.960095	-1.03806	-0.59817	-0.808704	0.222728	-1.06708	-0.701669	-0.951627	-0.608522	-0.832225	0.213309	-0.0659455	-0.153148	-0.0809076	-0.235335	-0.133834	0.0776433	0.883763	0.00123496	0.000844666	0.908801	0.00212597	0.00332411	FAD synthase;FAD synthase region;Molybdenum cofactor biosynthesis protein-like region	6	6	19.7	19.7	54766
868	163	PRDX2_MOUSE	Q61171	Q61171	ENSMUSP00000005292;ENSMUSP00000105355;ENSMUSP00000105356;ENSMUSP00000126451	Prdx2	2.33573	2.42884	2.43392	2.50113	2.4249	0.0679668	2.2282	2.22852	2.29636	2.29291	2.2615	0.0382886	2.02243	2.03876	1.8436	1.95167	1.96411	0.0887917	0.00575317	0.000172417	0.000846267	0.0217867	0.000417522	0.00332657	Peroxiredoxin-2	11	11	45.5	45.5	21778
869	1065	K1671_MOUSE	Q8BRV5	Q8BRV5	ENSMUSP00000058789	Kiaa1671	-0.595413	-0.672613	-1.03424	-1.11129	-0.85339	0.257198	-0.267495	-1.33751	-0.865941	-0.913897	-0.846211	0.440174	0.453883	0.628499	0.459489	0.732653	0.568631	0.136096	0.978444	6.59822e-05	0.000853052	0.983923	0.000203923	0.00334938	Uncharacterized protein KIAA1671	5	5	22.4	22.4	34668
870	3390	CYTSA_MOUSE	Q2KN98	Q2KN98	ENSMUSP00000101061	Specc1l	0.580091	0.26514	0.294917	0.241413	0.34539	0.157991	-0.41769	-0.778157	-0.159019	-0.391719	-0.436646	0.255659	-1.91003	-1.64589	-1.52629	-1.25349	-1.58392	0.272451	0.00200654	1.80061e-05	0.000853257	0.0120322	8.7767e-05	0.00334634	Cytospin-A	23	21	25.8	24.3	12449
871	2442	TCRG1_MOUSE	Q8CGF7	Q8CGF7	ENSMUSP00000025375;ENSMUSP00000134458	Tcerg1	1.10022	0.789762	0.694049	0.62458	0.802153	0.209933	0.0751596	0.331186	-0.0228595	-0.0476762	0.0839524	0.173144	-0.534606	-0.556067	-0.411708	-0.446884	-0.487316	0.0690755	0.0018679	2.38721e-05	0.000862398	0.0116513	0.000104025	0.0033783	Transcription elongation regulator 1	43	42	39.7	38.5	12379
872	2407	MBD3_MOUSE	Q9Z2D8	Q9Z2D8	ENSMUSP00000089948;ENSMUSP00000100986	Mbd3	0.390935	0.461783	-0.00450895	0.297911	0.28653	0.205302	0.0609579	0.135262	0.217097	0.140281	0.138399	0.0637806	-0.481207	-0.385068	-0.702684	-0.267657	-0.459154	0.184349	0.217365	0.00165602	0.000864238	0.284048	0.0027389	0.00338163	Methyl-CpG-binding domain protein 3	13	12	40.4	36.1	32168
873	2703	PSME1_MOUSE	P97371	P97371	ENSMUSP00000134735	Psme1	-0.469386	-0.260414	-0.37097	-0.153722	-0.313623	0.136565	-0.0608037	0.0220315	-0.132655	0.106701	-0.0161814	0.103469	-0.481038	-0.714731	-0.800798	-1.00269	-0.749813	0.216037	0.0132709	0.0142603	0.000865069	0.0362533	0.0182918	0.003381	Proteasome activator complex subunit 1	12	11	56.2	51.8	28673
874	1712	SCAI_MOUSE	Q8C8N2	Q8C8N2	ENSMUSP00000037194	Scai	-0.746665	-0.890863	-0.596348	-0.780384	-0.753565	0.121566	-0.871807	-0.827789	-0.446024	-0.473714	-0.654833	0.226124	-0.0283052	0.0896828	0.0881748	0.158619	0.0770428	0.0775382	0.470991	2.56984e-05	0.000866709	0.54072	0.000109194	0.00338354	Protein SCAI	13	13	25.7	25.7	70274
875	1204	CADM4_MOUSE	Q8R464	Q8R464	ENSMUSP00000066880	Cadm4	0.0430825	0.218843	-0.0400669	-0.0391442	0.0456788	0.121847	0.0477769	0.14265	-0.113128	-0.0564044	0.00522371	0.113287	0.530849	0.43751	0.336638	0.550772	0.463942	0.0981854	0.643998	0.0017516	0.000869321	0.702468	0.00287745	0.00338986	Cell adhesion molecule 4	12	12	42.5	42.5	42723
876	75	SPTN1_MOUSE	P16546	P16546	ENSMUSP00000047792;ENSMUSP00000092697	Sptan1	0.921509	1.28269	1.11742	1.29922	1.15521	0.176099	2.05079	1.82239	2.01141	2.04213	1.98168	0.10753	2.46277	2.41278	2.44179	2.27665	2.3985	0.0837749	0.000201915	1.42792e-05	0.000872389	0.00478427	7.87088e-05	0.00339794	Spectrin alpha chain. non-erythrocytic 1	313	312	87.3	87.3	28459
877	2679	YTHD3_MOUSE	Q8BYK6	Q8BYK6	ENSMUSP00000103982;ENSMUSP00000103983;ENSMUSP00000141610	Ythdf3	-0.293897	0.387697	0.384106	0.328638	0.201636	0.331459	0.0481816	-0.265877	-0.238549	-0.0228081	-0.119763	0.156061	-0.580587	-0.733356	-0.699424	-0.874034	-0.72185	0.120762	0.129871	0.00194667	0.000882435	0.187603	0.00313451	0.00343315	YTH domain-containing family protein 3	14	9	26.2	18.5	63961
878	2829	TTC3_MOUSE	O88196	O88196		Ttc3	0.793227	0.317448	0.502271	0.29463	0.476894	0.230473	0.213455	-0.347766	0.248524	0.154321	0.0671336	0.279318	-1.07932	-0.836944	-0.755507	-0.861322	-0.883273	0.138307	0.0642764	5.40858e-05	0.000885387	0.109601	0.000177956	0.00344071	E3 ubiquitin-protein ligase TTC3	33	32	20.6	19.3	22393
879	1693	BCAS3_MOUSE	Q8CCN5	Q8CCN5	ENSMUSP00000074416;ENSMUSP00000103691	Bcas3	-0.594064	-0.996173	-1.10546	-0.84124	-0.884235	0.22175	-0.464726	-0.955542	-0.534265	-0.569615	-0.631037	0.220681	0.217394	0.050075	0.041257	0.0505554	0.0898203	0.0851565	0.156646	0.00017722	0.000888094	0.218779	0.000427937	0.0034473	Breast carcinoma-amplified sequence 3 homolog	10	10	13.6	13.6	10102
880	1896	SNF5_MOUSE	Q9Z0H3	Q9Z0H3	ENSMUSP00000000925;ENSMUSP00000112463	Smarcb1	1.54081	1.4628	1.35457	1.07437	1.35814	0.204011	0.590898	0.497188	0.613261	0.437807	0.534789	0.0819054	-0.0004065	-0.0485898	0.106042	-0.314399	-0.0643383	0.178788	0.000292596	4.41203e-05	0.0008895	0.00511969	0.000155515	0.00344883	SWI/SNF-related matrix-associated actin-dependent regulator of chromatin subfamily B member 1	11	11	31.9	31.9	44141
881	2029	CDC5L_MOUSE	Q6A068	Q6A068	ENSMUSP00000024727	Cdc5l	1.42528	0.94219	1.08144	0.876871	1.08145	0.244587	0.333763	0.679466	0.333078	0.318966	0.416318	0.175564	-0.211303	-0.256032	-0.106089	-0.0995269	-0.168238	0.0777736	0.00447879	6.73632e-05	0.000893087	0.0188895	0.000206694	0.00345881	Cell division cycle 5-like protein	48	48	6.3	6.3	92188
882	151	ODPB_MOUSE	Q9D051	Q9D051	ENSMUSP00000022268	Pdhb	0.996949	1.17094	1.07242	1.14916	1.09737	0.0791663	1.44846	1.06121	1.46905	1.49034	1.36727	0.204752	2.04909	2.05656	1.93468	2.01185	2.01304	0.0557843	0.0491913	1.41318e-06	0.000894968	0.0904315	2.21182e-05	0.00346217	Pyruvate dehydrogenase E1 component subunit beta. mitochondrial	22	22	52.1	52.1	38937
883	2976	BCL7A_MOUSE	Q9CXE2	Q9CXE2	ENSMUSP00000031391;ENSMUSP00000113264	Bcl7a	0.480837	0.571486	0.282498	0.449024	0.445961	0.120696	-0.0540323	0.353932	-0.207796	-0.220177	-0.0320186	0.268169	-0.793339	-1.1637	-1.29078	-1.0408	-1.07215	0.212052	0.017451	1.6452e-05	0.000895917	0.0437815	8.41594e-05	0.00346191	B-cell CLL/lymphoma 7 protein family member A	5	4	27.6	22.9	22781
884	179	STX1B_MOUSE	P61264	P61264	ENSMUSP00000101874	Stx1b	1.43679	1.21691	1.1783	0.952643	1.19616	0.198287	1.41751	1.13522	1.3966	1.29621	1.31138	0.128827	1.68324	1.95649	1.98511	1.96305	1.89697	0.143016	0.367421	0.00122304	0.000896138	0.438949	0.00210757	0.00345885	Syntaxin-1B	27	24	68.1	59.7	33244
885	2377	ZFYV1_MOUSE	Q810J8	Q810J8	ENSMUSP00000042224	Zfyve1	-0.367696	-0.680506	-0.802083	-0.815214	-0.666374	0.208149	-1.17783	-1.75114	-1.24961	-1.15167	-1.33256	0.28211	-0.41914	-0.3999	-0.34838	-0.559786	-0.431801	0.0904012	0.00896356	0.0841977	0.000898671	0.0285295	0.0943767	0.00346471	Zinc finger FYVE domain-containing protein 1	11	11	18.7	18.7	86939
886	1132	RANG_MOUSE	P34022	P34022	ENSMUSP00000111309;ENSMUSP00000139059	Ranbp1	1.36569	1.46479	1.26456	1.3257	1.35518	0.0840755	1.04567	0.866537	0.755791	0.948361	0.90409	0.123028	0.523444	0.531455	0.503516	0.546264	0.52617	0.0178168	0.000919845	1.25537e-06	0.000899516	0.00857517	2.07928e-05	0.00346405	Ran-specific GTPase-activating protein	9	9	40.9	40.9	23596
887	3257	STRBP_MOUSE	Q91WM1	Q91WM1	ENSMUSP00000028279;ENSMUSP00000072047;ENSMUSP00000139145	Strbp	0.401649	0.563382	0.525173	0.499267	0.497368	0.0690328	-0.510779	-0.11406	-0.375584	-0.324504	-0.331232	0.164735	-1.34444	-1.51551	-1.01758	-1.76773	-1.41131	0.314848	8.86505e-05	2.1914e-05	0.000900341	0.00355853	9.9034e-05	0.00346332	Spermatid perinuclear RNA-binding protein	28	24	39.1	3.5	73704
888	307	NDUAA_MOUSE	Q99LC3	Q99LC3	ENSMUSP00000027478	Ndufa10	0.53625	0.46357	0.341641	0.443033	0.446124	0.0803192	0.665339	1.06489	0.920883	0.876935	0.88201	0.165254	1.39842	1.50738	1.71985	1.49796	1.5309	0.135267	0.0031762	9.0425e-06	0.000901984	0.0156381	6.14601e-05	0.00346573	NADH dehydrogenase [ubiquinone] 1 alpha subcomplex subunit 10. mitochondrial	31	31	83.4	83.4	40603
889	741	RL3_MOUSE	P27659	P27659	ENSMUSP00000080354	Rpl3	2.17741	1.91701	1.80395	1.75092	1.91232	0.189816	1.23369	1.67901	1.43309	1.37749	1.43082	0.18557	0.873717	0.857186	0.866267	0.869189	0.86659	0.00697816	0.0109947	3.3362e-05	0.000902199	0.0323954	0.000128768	0.00346266	60S ribosomal protein L3	39	39	70.5	70.5	46109
890	2233	NHSL2_MOUSE	B1AXH1	B1AXH1	ENSMUSP00000109258	Nhsl2	-0.554729	-0.796069	-0.650371	-1.30131	-0.82562	0.332289	-1.10979	-1.5129	-1.18925	-1.89234	-1.42607	0.356397	-0.237579	-0.306117	-0.226474	-0.442028	-0.303049	0.0991207	0.0488185	0.0235776	0.000906231	0.0900372	0.0291579	0.00347423	NHS-like protein 2	11	11	14.9	14.9	13235
891	2577	ACY2_MOUSE	Q8R3P0	Q8R3P0	ENSMUSP00000021119;ENSMUSP00000139318	Aspa	-0.366495	-0.759228	-0.867603	-0.963372	-0.739174	0.262076	-1.20119	-1.19412	-1.57143	-1.45589	-1.35566	0.188467	-0.599673	-0.519687	-0.844158	-0.541805	-0.62633	0.149083	0.00876557	0.482445	0.000907457	0.0281091	0.501096	0.00347502	Aspartoacylase	8	7	34.3	30.8	35344
892	1241	ILF2_MOUSE	Q9CXY6	Q9CXY6	ENSMUSP00000001042	Ilf2	1.41782	1.52986	1.29848	1.38642	1.40815	0.09558	0.858383	1.11564	0.772761	0.827083	0.893467	0.152281	0.453293	0.417749	0.427866	0.414432	0.428335	0.0175924	0.00123164	9.66443e-07	0.000908681	0.0099112	1.80191e-05	0.00347581	Interleukin enhancer-binding factor 2	23	23	62.6	62.6	43062
893	2453	INF2_MOUSE	Q0GNC1	Q0GNC1		Inf2	-0.724012	-0.467641	-1.38003	-0.887949	-0.864909	0.384517	-1.19163	-1.98815	-1.72466	-1.51609	-1.60513	0.336603	-0.653326	-0.527649	-0.308461	-0.496248	-0.496421	0.142505	0.0274425	0.12243	0.000910343	0.0599064	0.134578	0.00347827	Inverted formin-2	18	18	25.3	25.3	13856
894	326	SUCB1_MOUSE	Q9Z2I9	Q9Z2I9	ENSMUSP00000022706;ENSMUSP00000123765	Sucla2	0.859625	0.782265	0.655133	0.611658	0.72717	0.114182	0.934988	0.403159	0.827782	0.803304	0.742309	0.23322	1.50528	1.50655	1.38161	1.50188	1.47383	0.0615108	0.910985	2.57903e-05	0.000910812	0.932298	0.000109177	0.00347616	Succinyl-CoA ligase [ADP-forming] subunit beta. mitochondrial	35	35	65.9	65.9	50113
895	2268	DRG1_MOUSE	P32233	P32233	ENSMUSP00000020741	Drg1	1.12664	1.01649	0.922531	0.881935	0.9869	0.108879	0.166848	0.0166795	-8.945e-05	0.0833892	0.0667067	0.0758747	-0.280616	-0.291517	-0.488411	-0.259088	-0.329908	0.106524	8.75421e-06	2.39834e-06	0.000911285	0.00142235	2.9542e-05	0.00347408	Developmentally-regulated GTP-binding protein 1	20	19	58.3	55.9	40512
896	2296	DHSO_MOUSE	Q64442	Q64442	ENSMUSP00000106180	Sord	-0.608259	-0.46097	-0.80577	-0.894443	-0.69236	0.195204	-1.13886	-0.725679	-1.19576	-1.15156	-1.05297	0.21955	-0.358301	-0.296394	-0.442749	-0.35848	-0.363981	0.0600969	0.0494583	0.0182393	0.000920476	0.0908244	0.0229133	0.00350521	Sorbitol dehydrogenase	7	6	23.5	23.5	38249
897	2678	RDH11_MOUSE	Q9QYF1	Q9QYF1	ENSMUSP00000124066	Rdh11	0.824746	0.583471	0.489015	0.491472	0.597176	0.157954	0.249217	-0.182117	-0.163959	0.10372	0.0017151	0.210479	-0.816418	-0.652434	-0.818263	-0.596767	-0.72097	0.113578	0.00399398	1.00195e-05	0.000928765	0.0176522	6.53661e-05	0.00353283	Retinol dehydrogenase 11	9	9	31.6	31.6	35147
898	487	ES1_MOUSE	Q9D172	Q9D172	ENSMUSP00000001242	D10Jhu81e	0.36858	0.193853	0.235314	-0.004866	0.19822	0.154555	0.488227	-0.14793	0.206584	0.488542	0.258856	0.301979	1.20022	1.22402	1.10428	1.34406	1.21814	0.0986181	0.732965	3.14221e-05	0.000931916	0.782747	0.000124088	0.00354087	ES1 protein homolog. mitochondrial	14	14	55.3	55.3	2809
899	2522	CBPM_MOUSE	Q80V42	Q80V42	ENSMUSP00000020399	Cpm	-0.93055	-0.8361	-1.09976	-0.927696	-0.948526	0.109952	-1.205	-1.78567	-1.29913	-1.57327	-1.46577	0.264362	-0.443498	-0.49553	-0.708363	-0.670976	-0.579592	0.12977	0.0111896	0.00488501	0.000949273	0.0327715	0.00695065	0.0036028	Carboxypeptidase M	6	6	18.5	18.5	50555
900	492	COF2_MOUSE	P45591	P45591	ENSMUSP00000077262	Cfl2	1.72972	1.79132	1.6923	1.6558	1.71729	0.0578503	1.55219	1.66915	1.59624	1.56364	1.59531	0.0526446	1.05184	1.20493	1.28697	1.30644	1.21254	0.115812	0.0206114	0.000234447	0.00094989	0.0499474	0.000535073	0.00360114	Cofilin-2	23	16	89.2	74.1	18709
901	3373	RCOR1_MOUSE	Q8CFE3	Q8CFE3		Rcor1	0.01966	-0.261148	0.348439	0.131893	0.0597109	0.253725	-0.840916	-0.1583	-0.703333	-0.361936	-0.516121	0.31217	-1.56356	-1.58966	-1.65985	-1.34581	-1.53972	0.135515	0.0286936	3.15101e-05	0.000951499	0.0616516	0.000124148	0.00360323	REST corepressor 1	10	7	27.9	19.4	52714
902	2416	RED_MOUSE	Q9Z1M8	Q9Z1M8	ENSMUSP00000007042	Ik	0.97893	0.574012	0.749308	0.561813	0.716015	0.195086	0.196765	0.202711	-0.0123176	0.0312848	0.104611	0.111303	-0.629455	-0.554569	-0.361841	-0.308275	-0.463535	0.15304	0.00159592	7.68782e-05	0.0009606	0.0107402	0.000227107	0.00363367	Protein Red	22	21	48.5	45.6	65615
903	2040	EM55_MOUSE	P70290	P70290	ENSMUSP00000033775	Mpp1	-0.585989	-0.45557	-1.17588	-1.04207	-0.814876	0.348055	-1.14963	-0.614505	-1.20786	-1.04727	-1.00482	0.268541	-0.255374	-0.0930895	-0.172939	-0.181948	-0.175838	0.0663803	0.420713	0.0112709	0.000969995	0.492613	0.0147909	0.00366514	55 kDa erythrocyte membrane protein	14	14	47.9	47.9	52227
904	2264	DCAF7_MOUSE	P61963	P61963	ENSMUSP00000058168	Dcaf7	0.49601	0.472351	0.367936	0.249543	0.39646	0.112647	-0.0515905	0.0241433	-0.124631	-0.124851	-0.0692321	0.0711632	-0.285625	-0.393117	-0.295177	-0.339814	-0.328433	0.0491663	0.00042673	2.24299e-05	0.000970135	0.00594287	0.00010004	0.00366161	DDB1- and CUL4-associated factor 7	7	7	25.7	25.7	38926
905	2549	FA13C_MOUSE	Q9DBR2	Q9DBR2	ENSMUSP00000051375	Fam13c	-0.750027	-0.718206	-0.966773	-1.15274	-0.896935	0.203172	-1.2354	-1.61715	-1.69767	-1.26205	-1.45307	0.23848	-0.643674	-0.771123	-0.607433	-0.405618	-0.606962	0.151477	0.0120685	0.0620775	0.000973297	0.0342863	0.0707916	0.00366949	Protein FAM13C	6	6	15.3	15.3	6698
906	901	FAHD2_MOUSE	Q3TC72	Q3TC72		Fahd2	-0.744247	-0.702071	-0.916566	-0.922834	-0.82143	0.1148	-0.452958	0.140742	-0.540177	-0.657655	-0.377512	0.355537	0.654212	0.692801	0.839468	0.674087	0.715142	0.0843685	0.0550408	6.47891e-07	0.000981207	0.0973053	1.51411e-05	0.00369523	Fumarylacetoacetate hydrolase domain-containing protein 2A	10	10	54.3	54.3	3469
907	1328	ARF6_MOUSE	P62331	P62331	ENSMUSP00000055862	Arf6	-0.102332	-0.156207	-0.589056	-0.0094255	-0.214255	0.257117	0.0762382	0.150592	0.120669	0.095493	0.110748	0.0321953	0.262547	0.430171	0.332888	0.408676	0.358571	0.0764139	0.0459985	0.00525657	0.000983784	0.0861871	0.00738995	0.00370085	ADP-ribosylation factor 6	11	11	66.9	66.9	20082
908	983	RL28_MOUSE	P41105	P41105	ENSMUSP00000032597;ENSMUSP00000104217	Rpl28	1.65295	1.51597	1.56221	1.26734	1.49962	0.164975	1.09241	1.39839	1.01762	1.11729	1.15643	0.166777	0.683604	0.616328	0.667655	0.567545	0.633783	0.0526676	0.0264278	5.79416e-05	0.00098447	0.0586674	0.000186506	0.00369935	60S ribosomal protein L28	17	17	6.5	6.5	15733
909	2866	SMCE1_MOUSE	O54941	O54941	ENSMUSP00000099422	Smarce1	0.143113	0.689877	0.209035	0.381331	0.355839	0.244292	-0.0562354	0.0564505	-0.383538	-0.232082	-0.153851	0.193763	-0.925823	-0.760942	-1.1734	-0.869212	-0.932344	0.174656	0.0170493	0.000137786	0.000991416	0.0429634	0.000348759	0.00372136	SWI/SNF-related matrix-associated actin-dependent regulator of chromatin subfamily E member 1	13	13	4.4	4.4	46638
910	2121	FSD1L_MOUSE	Q8BYN5	Q8BYN5	ENSMUSP00000114931	Fsd1l	0.943748	0.844275	0.763092	0.690326	0.810361	0.108911	0.306515	0.119708	0.513231	0.353212	0.323166	0.161967	-0.252982	-0.21558	-0.109205	-0.309577	-0.221836	0.0844464	0.00247129	5.5748e-06	0.000992474	0.0135129	4.7792e-05	0.00372123	FSD1-like protein	17	16	35.5	33.9	56885
911	181	SV2A_MOUSE	Q9JIS5	Q9JIS5	ENSMUSP00000037576	Sv2a	0.358573	0.290205	0.300614	0.177761	0.281788	0.0755929	1.32035	0.86019	1.36229	1.25634	1.19979	0.230556	1.91003	1.85315	1.88671	1.91732	1.8918	0.0288918	0.000276691	1.68408e-08	0.00100215	0.00510309	4.78841e-06	0.0037534	Synaptic vesicle glycoprotein 2A	27	26	31.4	30.3	82646
912	2302	DHAK_MOUSE	Q8VC30	Q8VC30	ENSMUSP00000044556	Dak	0.016894	0.136019	0.123816	-0.155422	0.0303269	0.134901	-0.050508	0.136334	0.0600627	-0.037313	0.027144	0.0879218	-0.297849	-0.383514	-0.29798	-0.513063	-0.373102	0.101659	0.969748	0.00307334	0.00100266	0.977195	0.00467093	0.00375119	ATP-dependent dihydroxyacetone kinase;Bifunctional ATP-dependent dihydroxyacetone kinase/FAD-AMP lyase (cyclizing);FAD-AMP lyase (cyclizing)	11	11	32.2	32.2	5969
913	2946	PTK7_MOUSE	Q8BKG3	Q8BKG3	ENSMUSP00000043703	Ptk7	0.406518	0.508266	0.310142	0.250673	0.3689	0.112942	-0.226069	-0.302522	-0.531721	-0.515241	-0.393888	0.153009	-0.837973	-0.993443	-1.15896	-1.14899	-1.03484	0.151557	0.000200411	5.85775e-06	0.00100573	0.00478184	4.92282e-05	0.00375853	Inactive tyrosine-protein kinase 7	19	19	23.9	23.9	11753
914	449	GSTM5_MOUSE	P48774	P48774	ENSMUSP00000004134	Gstm5	0.540303	0.744105	0.216111	0.455309	0.488957	0.218567	0.639996	0.880807	0.556335	0.628981	0.67653	0.141152	1.06785	1.3484	1.39736	1.32082	1.28361	0.14728	0.199433	0.000939467	0.00100619	0.264772	0.00168354	0.00375615	Glutathione S-transferase Mu 5	20	18	64.3	64.3	26635
915	1820	EIF3F_MOUSE	Q9DCH4	Q9DCH4	ENSMUSP00000033342	Eif3f	-0.204338	0.658516	0.477025	0.572879	0.376021	0.393944	0.348597	0.469826	0.206297	0.384821	0.352385	0.109849	0.0289679	-0.0814945	-0.0105085	0.0274916	-0.00888585	0.0517394	0.911753	0.100793	0.00100728	0.932245	0.11155	0.00375609	Eukaryotic translation initiation factor 3 subunit F	14	14	57.3	57.3	37984
916	718	PSB1_MOUSE	O09061	O09061	ENSMUSP00000014913	Psmb1	1.76122	1.6331	1.47036	1.37624	1.56023	0.170912	1.07841	1.23681	1.23131	1.1342	1.17018	0.0772318	0.838729	0.895173	0.960559	0.894103	0.897141	0.0498227	0.00594854	0.000301574	0.00101523	0.0221094	0.000654562	0.00378163	Proteasome subunit beta type-1	19	19	67.5	67.5	26372
917	1775	PALM2_MOUSE	Q8BR92	Q8BR92	ENSMUSP00000099968;ENSMUSP00000099969	Palm2	-0.301501	-1.14122	-0.970541	-0.862287	-0.818886	0.363532	-0.806613	-1.06985	-0.57182	-0.584279	-0.758139	0.234132	0.210164	-0.0734391	-0.00342341	-0.0169355	0.0290914	0.124466	0.78817	0.00450143	0.00101868	0.828732	0.00646418	0.00379035	Paralemmin-2	10	9	36.2	3.4	42095
918	617	CD81_MOUSE	P35762	P35762	ENSMUSP00000043768	Cd81	-0.675112	-0.621584	-0.489189	-1.07744	-0.715831	0.253422	0.267153	-0.190373	0.00490065	0.36738	0.112265	0.253108	1.03773	0.945163	0.86359	1.27514	1.03041	0.177991	0.00360011	2.90687e-05	0.00102166	0.016758	0.000117934	0.00379727	CD81 antigen	4	4	28.8	28.8	25814
919	1938	REPS1_MOUSE	O54916	O54916	ENSMUSP00000123238	Reps1	-0.846151	-0.712956	-1.12865	-1.2433	-0.982763	0.24537	-0.414446	-0.786176	-0.566879	-0.62672	-0.598555	0.153725	-0.178006	-0.0955043	-0.114047	-0.0134807	-0.100259	0.0677932	0.0378335	0.00044598	0.00102412	0.0751385	0.000892483	0.00380227	RalBP1-associated Eps domain-containing protein 1	12	10	1.9	17.5	86518
920	1526	HEBP1_MOUSE	Q9R257	Q9R257		Hebp1	-0.683941	-0.869691	-0.624399	-1.03522	-0.803312	0.186587	-0.892993	-1.77426	-1.58166	-1.0819	-1.3327	0.4136	0.674102	0.0263676	0.0899083	0.0322182	0.205649	0.313616	0.058364	0.00147358	0.00102797	0.101757	0.00247799	0.00381244	Heme-binding protein 1	7	7	51.6	51.6	21067
921	192	VPP1_MOUSE	Q9Z1G4	Q9Z1G4	ENSMUSP00000044838;ENSMUSP00000090333;ENSMUSP00000099399	Atp6v0a1	0.382916	0.184709	0.114992	0.0517714	0.183597	0.143543	1.14716	0.657834	1.28008	1.12237	1.05186	0.27166	1.87183	1.81421	1.89834	1.85755	1.86048	0.0351743	0.00131678	4.79484e-07	0.00104967	0.00993994	1.26822e-05	0.00388866	V-type proton ATPase 116 kDa subunit a isoform 1	44	40	36.2	33.3	96466
922	721	AUHM_MOUSE	Q9JLZ3	Q9JLZ3		Auh	-0.647339	-0.986093	-0.452923	-0.421645	-0.627	0.259381	-0.32569	-0.61266	-0.069889	0.177383	-0.207714	0.339213	0.883517	0.9649	0.681168	1.04643	0.894003	0.156704	0.097183	5.66729e-05	0.00105615	0.149769	0.000183461	0.00390846	Methylglutaconyl-CoA hydratase. mitochondrial	14	14	36.6	36.6	33395
923	2036	RB27B_MOUSE	Q99P58	Q99P58	ENSMUSP00000068349;ENSMUSP00000112807;ENSMUSP00000114094	Rab27b	-0.555465	-0.697313	-0.904037	-0.94778	-0.776149	0.183238	-1.22144	-1.47771	-0.870243	-0.81294	-1.09558	0.312264	-0.162823	-0.188806	-0.153847	-0.189173	-0.173662	0.0180746	0.128084	0.00060874	0.00105804	0.185652	0.00116687	0.0039112	Ras-related protein Rab-27B	7	6	35.8	31.2	2456
924	2493	UCHL5_MOUSE	Q9WUP7	Q9WUP7	ENSMUSP00000018333;ENSMUSP00000140106	Uchl5	0.210528	0.561406	0.286941	0.29781	0.339171	0.153162	0.266647	0.107772	-0.101573	0.0226928	0.0738846	0.154609	-0.743487	-0.539542	-0.445881	-0.442532	-0.54286	0.141106	0.0506113	0.000147956	0.00105996	0.091952	0.000371469	0.00391404	Ubiquitin carboxyl-terminal hydrolase isozyme L5	15	15	52.9	52.9	37616
925	2064	CDK14_MOUSE;CDK15_MOUSE	O35495;Q3V3A1	O35495	ENSMUSP00000030763;ENSMUSP00000109886;ENSMUSP00000111110;ENSMUSP00000111111	Cdk14;Cdk15	-0.260968	-0.437383	-0.568175	-0.906864	-0.543347	0.273086	-0.955153	-0.751736	-0.594267	-0.91766	-0.804704	0.165814	-0.177402	-0.226278	-0.0181209	-0.326425	-0.187057	0.128575	0.152931	0.056223	0.00106518	0.214381	0.0646337	0.00392907	Cyclin-dependent kinase 14;Cyclin-dependent kinase 15	7	6	18.6	16.8	52995
926	1053	SRBP1_MOUSE;STMN1_MOUSE	P54227;Q9WTN3	P54227	ENSMUSP00000020846;ENSMUSP00000030636;ENSMUSP00000101494	Srebf1;Stmn1	2.01684	1.84667	2.01468	1.83359	1.92794	0.101546	1.74941	1.41981	1.44534	1.8734	1.62199	0.224741	0.941189	0.368215	0.356559	0.635015	0.575245	0.275785	0.0477261	9.26691e-05	0.00106781	0.0887419	0.000260451	0.00393451	Processed sterol regulatory element-binding protein 1;Stathmin;Sterol regulatory element-binding protein 1	27	19	79.2	66.4	17274
927	2204	PLCE_MOUSE	Q9D1E8	Q9D1E8	ENSMUSP00000117025	Agpat5	-0.425474	-0.894905	-1.11967	-1.00742	-0.861869	0.305058	-1.0408	-0.819777	-1.09538	-1.12168	-1.01941	0.137286	-0.401892	-0.342024	-0.419529	0.023985	-0.284865	0.208555	0.382617	0.0205097	0.00106852	0.453452	0.0255025	0.00393289	1-acyl-sn-glycerol-3-phosphate acyltransferase epsilon	4	4	1.7	1.7	42202
928	1711	RBGPR_MOUSE	Q8BMG7	Q8BMG7		Rab3gap2	-0.823231	-0.719916	-0.991607	-1.08506	-0.904954	0.164179	-1.00036	-0.609641	-0.72899	-1.34911	-0.922026	0.328321	0.0397803	0.0903473	0.197314	-0.0152086	0.0780582	0.0904376	0.928918	4.4093e-05	0.00107845	0.943294	0.00015558	0.00396516	Rab3 GTPase-activating protein non-catalytic subunit	28	28	27.6	27.6	15253
929	2655	PTPRE_MOUSE	P49446	P49446	ENSMUSP00000073616	Ptpre	-0.718442	-0.620749	-0.740468	-1.05549	-0.783787	0.188459	-1.12908	-1.57343	-1.18254	-1.27587	-1.29023	0.198307	-0.730986	-0.710887	-0.650613	-0.704823	-0.699327	0.0343474	0.0100594	0.411813	0.0010797	0.0304278	0.431809	0.0039655	Receptor-type tyrosine-protein phosphatase epsilon	7	7	14.4	14.4	80687
930	3328	ERG7_MOUSE	Q8BLN5	Q8BLN5	ENSMUSP00000046856	Lss	0.224205	0.297789	0.199227	0.260086	0.245327	0.0429781	-0.218658	-0.815982	-0.261865	-0.292639	-0.397286	0.280775	-1.75945	-1.24063	-1.57106	-1.3242	-1.47383	0.236505	0.00399753	7.30529e-06	0.0010865	0.017645	5.45419e-05	0.00398617	Lanosterol synthase	11	11	19.5	19.5	8314
931	1708	NOMO1_MOUSE	Q6GQT9	Q6GQT9	ENSMUSP00000033121	Nomo1	0.445012	0.518151	0.486573	0.164343	0.40352	0.16224	0.445954	0.2691	0.388396	0.396425	0.374969	0.0750284	0.0695919	0.174168	0.0597698	0.015537	0.0797665	0.0671823	0.760214	0.0102403	0.00108905	0.806044	0.0135742	0.00399123	Nodal modulator 1	33	33	42.3	42.3	13342
932	1269	COX1_MOUSE	P00397	P00397	ENSMUSP00000080993	Mtco1	-0.656189	-0.737247	-0.454836	-0.319677	-0.541988	0.1899	-0.535258	-0.623498	-0.161344	-0.775507	-0.523902	0.26128	0.592225	0.331626	0.188844	0.491737	0.401108	0.177598	0.914488	0.000348684	0.00109534	0.933363	0.000735751	0.00400999	Cytochrome c oxidase subunit 1	4	4	13.8	13.8	56909
933	255	DYHC1_MOUSE	Q9JHU4	Q9JHU4	ENSMUSP00000018851	Dync1h1	2.14305	2.15584	2.03063	1.98074	2.07757	0.0856183	1.77422	1.82793	1.89963	1.81467	1.82911	0.0522665	1.67343	1.66416	1.66958	1.61269	1.65496	0.0284387	0.00256854	8.39174e-05	0.00109772	0.0138231	0.000243268	0.00401439	Cytoplasmic dynein 1 heavy chain 1	374	374	69.6	69.6	53204
934	1865	TMED9_MOUSE	Q99KF1	Q99KF1	ENSMUSP00000105531	Tmed9	0.677044	0.740609	0.477795	0.460704	0.589038	0.140906	0.38903	0.233392	0.180555	0.341627	0.286151	0.0959092	-0.0606267	0.0224311	-0.126288	-0.0288143	-0.0483245	0.0622271	0.0120141	0.000168527	0.00109995	0.0342743	0.000411311	0.00401822	Transmembrane emp24 domain-containing protein 9	9	9	31.1	31.1	27127
935	2418	SESD1_MOUSE	Q80UK0	Q80UK0	ENSMUSP00000099720;ENSMUSP00000099721	Sestd1	0.0284655	0.329477	0.164951	0.160155	0.170762	0.123268	0.172099	0.457734	0.357696	0.202687	0.297554	0.134181	-0.404458	-0.700842	-0.183041	-0.5706	-0.464735	0.223561	0.213407	0.0025053	0.00110388	0.280163	0.00390502	0.00402827	SEC14 domain and spectrin repeat-containing protein 1	20	20	38.6	38.6	79375
936	2186	NUDC3_MOUSE	Q8R1N4	Q8R1N4	ENSMUSP00000064668	Nudcd3	-0.475396	-0.499435	-0.324893	-0.375088	-0.418703	0.0825316	-0.606953	-0.829203	-0.704515	-0.538797	-0.669867	0.12613	-0.334516	-0.220684	-0.270551	-0.281149	-0.276725	0.046684	0.015756	0.0241735	0.00110472	0.0405732	0.0297976	0.00402703	NudC domain-containing protein 3	13	13	44.9	44.9	4089
937	2768	S12A6_MOUSE	Q924N4	Q924N4	ENSMUSP00000028549;ENSMUSP00000051490	Slc12a6	-0.648575	-0.932177	-0.896683	-0.776048	-0.813371	0.128591	-1.31922	-1.54143	-1.48347	-1.18707	-1.3828	0.160884	-0.825623	-0.689273	-0.822851	-0.946731	-0.821119	0.105174	0.00147387	0.928714	0.00110666	0.0104333	0.93254	0.0040298	Solute carrier family 12 member 6	11	7	11.1	7.9	12753
938	305	SV2B_MOUSE	Q8BG39	Q8BG39	ENSMUSP00000082254;ENSMUSP00000127245	Sv2b	-0.383005	-0.545388	-0.656166	-0.628915	-0.553369	0.122966	0.656044	-0.102413	0.48021	0.705264	0.434776	0.370927	1.45299	1.51315	1.57164	1.59726	1.53376	0.0643327	0.0023168	8.95803e-08	0.0011125	0.0131093	5.18048e-06	0.00404676	Synaptic vesicle glycoprotein 2B	23	19	33.4	31.2	77456
939	2476	PANK4_MOUSE	Q80YV4	Q80YV4	ENSMUSP00000030931;ENSMUSP00000064330	Pank4	-0.653835	-0.335338	-0.93247	-0.8398	-0.690361	0.263517	-1.01532	-1.60967	-1.70071	-1.3697	-1.42385	0.306057	-0.476384	-0.585498	-0.516821	-0.50919	-0.521973	0.0458393	0.0109352	0.254763	0.00112243	0.0323319	0.271472	0.00407851	Pantothenate kinase 4	8	8	11.5	11.5	91521
940	3330	SPD2B_MOUSE	A2AAY5	A2AAY5	ENSMUSP00000044276	Sh3pxd2b	0.879167	0.458433	0.422389	0.167563	0.481888	0.2948	-0.459454	0.0285535	-0.487982	-0.608632	-0.381879	0.281157	-1.55122	-1.2159	-1.3565	-1.79347	-1.47927	0.250558	0.00543604	5.35633e-05	0.00112307	0.0211974	0.00017692	0.0040765	SH3 and PX domain-containing protein 2B	12	11	19.6	18.7	10152
941	1785	LACTB_MOUSE	Q9EP89	Q9EP89	ENSMUSP00000034929	Lactb	-0.860649	-1.03928	-0.703183	-0.807689	-0.8527	0.140541	-0.622646	-0.36433	-0.487289	-0.373037	-0.461826	0.120969	0.003213	0.0753855	-0.129814	0.1327	0.0203711	0.113276	0.00558711	6.99692e-05	0.00113179	0.021516	0.000212587	0.00410381	Serine beta-lactamase-like protein LACTB. mitochondrial	10	10	20.9	20.9	60705
942	1353	SRS10_MOUSE	Q9R0U0	Q9R0U0	ENSMUSP00000095455;ENSMUSP00000101479;ENSMUSP00000114564	Srsf10	1.66656	1.37343	1.22592	1.22433	1.37256	0.208095	0.75209	1.08902	0.83836	0.721091	0.850141	0.166805	0.367667	0.300144	0.398994	0.263674	0.332619	0.0617576	0.00782267	7.3857e-05	0.00113192	0.0262706	0.000220087	0.00409989	Serine/arginine-rich splicing factor 10	11	11	2.9	2.9	313
943	2845	SEC63_MOUSE	Q8VHE0	Q8VHE0	ENSMUSP00000019937	Sec63	0.591141	0.210245	0.402037	0.164762	0.342047	0.195319	-0.405128	-0.301814	-0.497061	-0.527199	-0.4328	0.101594	-0.935505	-0.932086	-0.723015	-1.01535	-0.901489	0.125047	0.000410928	3.88308e-05	0.00113298	0.00596633	0.00014277	0.00409938	Translocation protein SEC63 homolog	9	9	15.1	15.1	87869
944	2981	STABP_MOUSE	Q9CQ26	Q9CQ26	ENSMUSP00000070876	Stambp	-0.639024	-0.625618	-0.526613	-0.445729	-0.559246	0.0907759	-0.316304	-0.421692	-0.62185	-0.589849	-0.487424	0.143949	-1.01986	-1.26165	-0.922315	-1.13052	-1.08359	0.146035	0.430993	0.00088517	0.00113642	0.503267	0.00160223	0.00410747	STAM-binding protein	4	4	14.9	14.9	48513
945	1214	NOS1_MOUSE	Q9Z0J4	Q9Z0J4	ENSMUSP00000120421;ENSMUSP00000127432	Nos1	-0.649779	-0.668126	-0.401922	-0.28599	-0.501454	0.18807	0.0706609	-0.128814	-0.0888142	0.0492732	-0.0244236	0.0991898	0.488457	0.261432	0.532035	0.545701	0.456906	0.132583	0.00416086	0.000162504	0.00113723	0.0180621	0.000399758	0.00410607	Nitric oxide synthase. brain	27	27	24.6	24.6	16047
946	762	DLGP3_MOUSE	Q6PFD5	Q6PFD5	ENSMUSP00000039724;ENSMUSP00000101700	Dlgap3	-0.741271	-0.441043	-1.06655	-1.13055	-0.844855	0.318625	-0.108469	-1.11965	-0.20425	-0.609632	-0.5105	0.460546	0.8537	0.743483	0.920871	0.863394	0.845362	0.0741068	0.27751	4.80202e-05	0.00113782	0.34824	0.000164338	0.00410385	Disks large-associated protein 3	25	24	37.1	36.2	10587
947	243	PCLO_MOUSE	Q9QYX7	Q9QYX7	ENSMUSP00000030691;ENSMUSP00000138419	Pclo	-0.641884	-0.405286	-0.84416	-0.757784	-0.662278	0.190318	0.795589	0.144828	0.893498	0.79393	0.656962	0.344581	1.66493	1.58989	1.76101	1.70259	1.67961	0.0716933	0.000535401	4.39217e-07	0.00114002	0.0066188	1.18001e-05	0.00410743	Protein piccolo	176	172	4.7	46.2	55083
948	3371	OS9_MOUSE	Q8K2C7	Q8K2C7	ENSMUSP00000079770;ENSMUSP00000128914	Os9	-0.246991	-0.992453	-0.971887	-1.12444	-0.833944	0.397097	-1.02067	-0.390284	-0.799015	-0.819651	-0.757406	0.264383	-1.50329	-1.53696	-1.50494	-1.60722	-1.5381	0.0486124	0.759188	0.0125148	0.00114277	0.805457	0.0161866	0.004113	Protein OS-9	8	8	1.9	1.9	76107
949	2130	RHG35_MOUSE	Q91YM2	Q91YM2	ENSMUSP00000075242;ENSMUSP00000127379	Arhgap35	0.640289	0.569056	0.469952	0.433949	0.528311	0.094002	0.2143	-0.0172225	0.0783121	0.0752405	0.0876575	0.0953584	-0.182542	-0.293839	-0.188168	-0.259819	-0.231092	0.0546561	0.000590374	8.39459e-06	0.00115132	0.00689848	5.93009e-05	0.00413942	Rho GTPase-activating protein 35	53	53	4.3	4.3	17039
950	2851	NIBL1_MOUSE	Q8R1F1	Q8R1F1	ENSMUSP00000028135	Fam129b	0.114565	0.586678	-0.0879806	0.30685	0.230028	0.287264	-0.367091	-0.432919	-0.150344	-0.0503723	-0.250181	0.17977	-0.967786	-0.748164	-1.0646	-0.848885	-0.90736	0.138009	0.0297961	0.000380917	0.00115204	0.0631848	0.000785786	0.00413766	Niban-like protein 1	12	12	23.1	23.1	84818
951	166	VATD_MOUSE	P57746	P57746	ENSMUSP00000021536	Atp6v1d	0.216778	-0.434216	0.205361	0.407023	0.0987365	0.367143	1.04913	1.00563	1.45555	1.40185	1.22804	0.233416	1.84051	1.96825	2.0688	1.95067	1.95706	0.0935178	0.00203154	6.46114e-05	0.00115305	0.0121394	0.000200961	0.00413692	V-type proton ATPase subunit D	25	25	73.7	73.7	28369
952	1158	PDIA4_MOUSE	P08003	P08003		Pdia4	1.52096	1.59122	1.30879	1.41212	1.45827	0.123933	1.17642	0.804446	1.08575	1.07659	1.0358	0.160684	0.481936	0.635116	0.452132	0.448394	0.504395	0.0884303	0.00591924	1.58014e-05	0.00115687	0.0220245	8.25642e-05	0.00414627	Protein disulfide-isomerase A4	57	57	58.8	58.8	71982
953	2425	BRD3_MOUSE;BRDT_MOUSE	Q8K2F0;Q91Y44	Q8K2F0	ENSMUSP00000028282;ENSMUSP00000031215;ENSMUSP00000076918;ENSMUSP00000108297;ENSMUSP00000109574;ENSMUSP00000128812	Brd3;Brdt	1.23073	0.801731	0.917848	0.753224	0.925883	0.214648	0.222665	0.201693	0.136335	0.110021	0.167679	0.0531893	-0.479632	-0.767414	-0.285137	-0.349479	-0.470416	0.21389	0.000473469	9.20906e-05	0.00116159	0.00621337	0.000259252	0.00415883	Bromodomain testis-specific protein;Bromodomain-containing protein 3	26	21	38.2	31.4	79761
954	620	GABR1_MOUSE	Q9WV18	Q9WV18	ENSMUSP00000025338;ENSMUSP00000134268	Gabbr1	0.345416	0.208362	0.31093	0.004789	0.217374	0.153211	0.524409	0.703511	0.707518	0.67801	0.653362	0.0869564	1.10232	1.02711	1.0902	0.893062	1.02817	0.0959196	0.00257875	0.000107204	0.00116179	0.0137911	0.000290763	0.00415518	Gamma-aminobutyric acid type B receptor subunit 1	17	17	17.1	17.1	10821
955	250	SDHA_MOUSE	Q8K2B3	Q8K2B3	ENSMUSP00000022062	Sdha	1.58723	1.51367	1.33239	1.29859	1.43297	0.139623	1.42439	1.26073	1.48138	1.35893	1.38136	0.0947116	1.66133	1.67527	1.70006	1.6327	1.66734	0.0281037	0.563101	0.0165898	0.00116236	0.627056	0.0210035	0.00415284	Succinate dehydrogenase [ubiquinone] flavoprotein subunit. mitochondrial	34	34	58.1	58.1	72585
956	2857	RAP2C_MOUSE	Q8BU31	Q8BU31	ENSMUSP00000058391	Rap2c	-0.409328	-0.611298	-1.13939	-0.942958	-0.775743	0.327364	-1.18161	-1.41381	-1.54543	-1.43535	-1.39405	0.152912	-0.931686	-0.842077	-0.878725	-0.994431	-0.911729	0.0662788	0.0140999	0.446594	0.00116377	0.0377622	0.466558	0.00415355	Ras-related protein Rap-2c	13	3	7.1	20.8	20745
957	211	BSN_MOUSE	O88737	O88737	ENSMUSP00000035208	Bsn	-0.825667	-0.938619	-1.84878	-2.05847	-1.41789	0.626217	0.446562	-0.736793	0.348035	0.440891	0.124674	0.576085	1.76682	1.74113	1.83627	1.84661	1.79771	0.0517524	0.0110212	5.07265e-05	0.00116707	0.0324177	0.000170858	0.00416096	Protein bassoon	203	199	62.4	61.7	41884
958	1378	LRP1_MOUSE	Q91ZX7	Q91ZX7		Lrp1	0.479728	0.759638	0.637061	0.662928	0.634839	0.116086	0.783485	0.504401	0.763196	0.77152	0.70565	0.134425	0.290392	0.346276	0.309321	0.29666	0.310662	0.0250142	0.455624	0.0015729	0.00117491	0.527515	0.00261792	0.00418453	Low-density lipoprotein receptor-related protein 1 515 kDa subunit;Low-density lipoprotein receptor-related protein 1 85 kDa subunit;Low-density lipoprotein receptor-related protein 1 intracellular domain;Prolow-density lipoprotein receptor-related protein 1	84	83	23.7	23.4	50474
959	1014	PDC6I_MOUSE	Q9WU78	Q9WU78	ENSMUSP00000035086;ENSMUSP00000107492	Pdcd6ip	-0.119998	0.162876	0.107958	0.101279	0.0630287	0.1251	0.136624	0.369093	0.167931	0.0882846	0.190483	0.123498	0.52317	0.63771	0.682215	0.564901	0.601999	0.0714148	0.19722	0.000294175	0.00118378	0.262448	0.000641357	0.00421174	Programmed cell death 6-interacting protein	45	45	57.8	57.8	96023
960	278	PHB2_MOUSE	O35129	O35129	ENSMUSP00000004375	Phb2	1.90904	1.79204	1.74493	1.59831	1.76108	0.128587	1.50835	1.44067	1.45871	1.40847	1.45405	0.0417398	1.57963	1.56381	1.60446	1.58695	1.58371	0.0168685	0.00392457	0.0339491	0.00119337	0.01755	0.0403463	0.00424145	Prohibitin-2	29	29	84.9	84.9	33296
961	2553	EMC8_MOUSE	O70378	O70378	ENSMUSP00000034277	Emc8	-0.591055	-0.405316	-0.369765	-0.16088	-0.381754	0.176344	-0.136361	-0.139673	-0.286786	-0.170545	-0.183341	0.07066	-0.703256	-0.669172	-0.642957	-0.417067	-0.608113	0.129734	0.0817285	0.08413	0.00120368	0.130919	0.0943318	0.00427363	ER membrane protein complex subunit 8	5	5	30.9	30.9	23348
962	1302	CC50A_MOUSE	Q8VEK0	Q8VEK0	ENSMUSP00000034878	Tmem30a	-0.33801	-0.680673	-1.00719	-0.978785	-0.751165	0.312531	-0.567443	-0.309209	-0.0781334	-0.249507	-0.301073	0.202797	0.436343	0.397601	0.473944	0.202548	0.377609	0.120797	0.0521322	0.000520604	0.00120402	0.0942634	0.00102145	0.00427041	Cell cycle control protein 50A	9	9	27.2	27.2	4106
963	2185	CD82_MOUSE	P40237	P40237	ENSMUSP00000028644;ENSMUSP00000097287;ENSMUSP00000106888;ENSMUSP00000112158	Cd82	-0.744709	-0.360758	-1.13109	-0.99859	-0.808786	0.338988	-1.09837	-1.6808	-1.87908	-1.12689	-1.44628	0.393855	-0.246868	-0.171741	-0.420442	-0.263649	-0.275675	0.104458	0.0495504	0.023828	0.00120911	0.0908957	0.0294144	0.00428398	CD82 antigen	4	4	13.2	13.2	29628
964	1654	NMT2_MOUSE	O70311	O70311	ENSMUSP00000080600	Nmt2	1.17205	0.74578	0.879914	0.728009	0.881438	0.205265	0.764029	0.590044	0.433886	0.658992	0.611738	0.138477	0.0990857	0.0126015	0.252431	0.1278	0.12298	0.0992222	0.0722157	0.000557029	0.00121744	0.119612	0.00108049	0.00430903	Glycylpeptide N-tetradecanoyltransferase 2	22	15	45.9	38.6	60484
965	873	RL34_MOUSE	Q9D1R9	Q9D1R9	ENSMUSP00000078092;ENSMUSP00000086614	Rpl34	2.02284	1.8609	1.77821	1.63278	1.82368	0.162848	1.31933	0.998613	1.24639	1.38133	1.23641	0.167853	0.67866	0.765412	0.762598	0.756721	0.740848	0.0416163	0.00239877	1.34394e-05	0.00122501	0.0132652	7.5544e-05	0.00433133	60S ribosomal protein L34	8	8	3.5	3.5	13293
966	1842	ERGI1_MOUSE	Q9DC16	Q9DC16	ENSMUSP00000132922	Ergic1	1.21501	1.12104	0.934492	0.827956	1.02462	0.175448	0.57277	0.251083	0.309451	0.415894	0.387299	0.141223	-0.0311065	-0.0394162	-0.0411134	0.0144651	-0.0242927	0.0262059	0.0013076	2.21002e-05	0.00122515	0.00998107	9.96116e-05	0.00432736	Endoplasmic reticulum-Golgi intermediate compartment protein 1	10	10	45.2	45.2	32562
967	1167	LPPRC_MOUSE	Q6PB66	Q6PB66	ENSMUSP00000107927	Lrpprc	0.746233	0.917778	0.819187	0.781263	0.816115	0.0740334	0.761042	0.647242	0.691759	0.718387	0.704607	0.0477168	0.431513	0.51529	0.560701	0.478511	0.496504	0.0548386	0.0445588	0.000444355	0.00123129	0.0846046	0.000889753	0.00434452	Leucine-rich PPR motif-containing protein. mitochondrial	66	66	51.2	51.2	15661
968	789	RFIP5_MOUSE	Q8R361	Q8R361	ENSMUSP00000058305	Rab11fip5	-0.32929	0.0306698	-0.237883	-0.49915	-0.258913	0.221335	-0.0793605	0.177444	0.392757	0.270612	0.190363	0.200267	0.896833	0.723873	0.862657	0.758235	0.810399	0.0824814	0.0236904	0.00010177	0.0012314	0.0548755	0.000280938	0.00434042	Rab11 family-interacting protein 5	20	20	42.6	42.6	69552
969	2272	CH037_MOUSE	Q3UJP5	Q3UJP5	ENSMUSP00000079361		-0.352442	-1.09555	-0.980949	-0.983545	-0.853121	0.338034	-0.569203	-0.710357	-0.659403	-0.728473	-0.666859	0.0713692	-0.287808	-0.265966	-0.319696	-0.468167	-0.33541	0.0912135	0.322347	0.0253716	0.00123341	0.393224	0.0311395	0.00434303	Protein C8orf37 homolog	4	4	19.1	19.1	23848
970	2688	COQ6_MOUSE	Q8R1S0	Q8R1S0	ENSMUSP00000021661;ENSMUSP00000105905	Coq6	-0.757336	-0.854321	-1.08719	-0.974191	-0.918258	0.143351	-1.16335	-1.35095	-1.40546	-1.32803	-1.31195	0.104255	-0.683074	-0.735303	-0.547415	-0.964526	-0.732579	0.173727	0.00436597	0.150293	0.00123858	0.0185976	0.16352	0.00435674	Ubiquinone biosynthesis monooxygenase COQ6. mitochondrial	6	6	17.6	17.6	51392
971	2558	ILDR2_MOUSE	B5TVM2	B5TVM2	ENSMUSP00000107047	Ildr2	-0.48575	-1.06955	-1.12841	-0.951338	-0.908762	0.291462	-1.78909	-1.63061	-1.7914	-1.1105	-1.5804	0.32218	-0.564222	-0.76242	-0.596718	-0.526647	-0.612501	0.103966	0.0213367	0.104019	0.00123969	0.0510524	0.114859	0.00435616	Immunoglobulin-like domain-containing receptor 2	8	8	16.2	16.2	73235
972	1627	PDE1B_MOUSE	Q01065	Q01065	ENSMUSP00000023132	Pde1b	-1.02323	-0.811257	-1.42616	-1.18555	-1.11155	0.259766	-1.27949	-0.658926	-0.530203	-1.10037	-0.892247	0.355333	0.144629	0.235032	0.0844725	0.0983682	0.140625	0.0679888	0.357492	8.60687e-05	0.00124887	0.430251	0.00024782	0.00438391	Calcium/calmodulin-dependent 3'.5'-cyclic nucleotide phosphodiesterase 1B	21	20	50.7	4.8	61225
973	2674	FA81A_MOUSE	Q3UXZ6	Q3UXZ6	ENSMUSP00000034749	Fam81a	-0.708153	-0.817831	-1.08437	-0.817847	-0.85705	0.160123	-1.18792	-1.45177	-1.54167	-1.65518	-1.45913	0.199043	-0.851966	-0.870358	-0.605541	-0.547438	-0.718826	0.166229	0.00327898	0.27618	0.00124944	0.0159145	0.293103	0.00438138	Protein FAM81A	10	10	35.2	35.2	41709
974	89	PACN1_MOUSE	Q61644	Q61644	ENSMUSP00000044168;ENSMUSP00000094973;ENSMUSP00000110522;ENSMUSP00000110523	Pacsin1	-0.746174	-0.739091	-1.15283	-0.629174	-0.816817	0.230322	1.47358	0.796294	1.50427	1.44051	1.30366	0.339246	2.17241	2.44963	2.35237	2.32823	2.32566	0.114853	4.77798e-05	3.10044e-07	0.00125231	0.00291116	1.03713e-05	0.00438695	Protein kinase C and casein kinase substrate in neurons protein 1	53	48	82.1	78.7	50575
975	3351	RELN_MOUSE	Q60841	Q60841	ENSMUSP00000058025;ENSMUSP00000124052	Reln	-0.695052	0.285297	0.33918	0.0718555	0.00032025	0.477737	-1.07473	-1.15204	-1.26726	-1.14169	-1.15893	0.0799355	-1.51684	-1.40389	-1.63225	-1.49003	-1.51075	0.0942451	0.00304235	0.000807131	0.00126718	0.0152879	0.00147743	0.00443449	Reelin	14	13	5.7	5.2	38749
976	480	GTR3_MOUSE	P32037	P32037	ENSMUSP00000032476	Slc2a3	-0.681007	-0.753221	-0.550589	-0.599795	-0.646153	0.0893682	0.609037	-0.077292	0.456218	0.468786	0.364187	0.302361	1.28354	1.21186	1.20571	1.22202	1.23078	0.03581	0.000680592	1.90127e-08	0.00126895	0.00727956	4.63366e-06	0.00443611	Solute carrier family 2. facilitated glucose transporter member 3	16	16	30.8	30.8	53478
977	1435	NUCKS_MOUSE	Q80XU3	Q80XU3	ENSMUSP00000062576	Nucks1	1.18545	1.03098	1.11182	0.762961	1.0228	0.184357	0.689316	0.527862	0.67566	0.646381	0.634805	0.0735107	0.152127	0.246337	0.404546	0.282644	0.271413	0.104417	0.00789387	0.000394242	0.00127007	0.0264058	0.000806447	0.00443548	Nuclear ubiquitous casein and cyclin-dependent kinase substrate 1	13	13	43.2	43.2	26313
978	849	HS71A_MOUSE;HS71B_MOUSE	Q61696;P17879	Q61696;P17879	ENSMUSP00000084586;ENSMUSP00000133815	Hspa1a;Hspa1b	-0.663015	-1.29883	-0.70297	-0.979936	-0.911188	0.294356	-0.0122859	-0.574958	0.0161704	0.0793001	-0.122943	0.303764	0.796139	0.836662	0.745425	0.673219	0.762861	0.0704597	0.00977077	3.24894e-05	0.00128176	0.0300341	0.000126401	0.00447174	Heat shock 70 kDa protein 1A;Heat shock 70 kDa protein 1B	29	15	4.7	26.8	70078
979	254	SHPS1_MOUSE	P97797	P97797		Sirpa	-0.38141	-0.728223	-0.534369	-0.72732	-0.59283	0.167864	0.688206	-0.127504	0.76002	0.613386	0.483527	0.41173	1.62102	1.70793	1.64871	1.65107	1.65718	0.0364797	0.00287629	2.04152e-07	0.00128468	0.0146915	8.1949e-06	0.00447737	Tyrosine-protein phosphatase non-receptor type substrate 1	20	20	41.5	41.5	56413
980	1994	COQ9_MOUSE	Q8K1Z0	Q8K1Z0	ENSMUSP00000034234	Coq9	-0.47217	-0.991333	-0.75234	-1.21716	-0.858251	0.319793	-1.28912	-0.889807	-1.65891	-1.58288	-1.35518	0.348823	0.135401	-0.265545	0.00139755	-0.420108	-0.137213	0.251681	0.0804594	0.012166	0.00130326	0.129678	0.0157954	0.00453748	Ubiquinone biosynthesis protein COQ9. mitochondrial	6	6	26.2	26.2	35082
981	1843	ZN207_MOUSE	Q9JMD0	Q9JMD0	ENSMUSP00000017567;ENSMUSP00000054168;ENSMUSP00000132968;ENSMUSP00000136727;ENSMUSP00000139653	Znf207	1.6185	1.27167	1.27872	1.08797	1.31421	0.221241	0.749783	0.726815	0.402821	0.473545	0.588241	0.175911	-0.190276	-0.0597036	0.0889265	0.0583721	-0.0256703	0.127081	0.00214257	4.37509e-05	0.00130955	0.0125179	0.000155013	0.00455473	BUB3-interacting and GLEBS motif-containing protein ZNF207	10	9	19.6	16.4	52792
982	1365	LRC57_MOUSE	Q9D1G5	Q9D1G5		Lrrc57	0.0582681	0.0166592	-0.127162	-0.419771	-0.118002	0.216297	-0.0975527	-0.586768	-0.475473	-0.332473	-0.373067	0.211117	0.458972	0.216915	0.212807	0.38981	0.319626	0.124235	0.142422	0.0126881	0.00131225	0.20214	0.0163797	0.00455948	Leucine-rich repeat-containing protein 57	10	10	44.8	44.8	2676
983	977	K0513_MOUSE	Q8R0A7	Q8R0A7	ENSMUSP00000034281;ENSMUSP00000104578	Kiaa0513	-0.433969	-0.692708	-0.965877	-0.905386	-0.749485	0.240766	-0.0571395	-0.854158	-0.302078	-0.275548	-0.372231	0.339512	0.491423	0.608167	0.717006	0.739702	0.639075	0.113953	0.119813	4.56416e-05	0.00132165	0.176436	0.000159395	0.00458746	Uncharacterized protein KIAA0513	19	19	41.5	41.5	46318
984	2949	NFIA_MOUSE	Q02780	Q02780	ENSMUSP00000074899;ENSMUSP00000130032	Nfia	1.70839	1.76732	1.52055	1.5257	1.63049	0.126305	0.249055	1.34995	0.362274	0.267646	0.557231	0.530799	-0.966328	-0.812463	-1.10659	-1.26299	-1.03709	0.192635	0.00767664	4.24684e-07	0.00132273	0.0261144	1.18772e-05	0.00458653	Nuclear factor 1 A-type	16	13	45.3	4.1	58552
985	2815	SP16H_MOUSE	Q920B9	Q920B9		Supt16h	1.4395	1.33864	1.22114	1.13888	1.28454	0.131879	0.136109	0.977824	0.133668	0.132348	0.344987	0.421894	-0.819612	-0.985205	-0.883103	-0.79047	-0.869597	0.0862304	0.00537352	1.58191e-07	0.0013297	0.0210983	7.19663e-06	0.00460601	FACT complex subunit SPT16	49	49	48.8	48.8	11982
986	3369	FCSD2_MOUSE	Q3USJ8	Q3USJ8	ENSMUSP00000032931;ENSMUSP00000095850	Fchsd2	-0.533953	-0.00062935	-0.325657	-0.172163	-0.258101	0.226815	-0.579226	-0.87736	-0.805202	-0.547747	-0.702384	0.163573	-1.74066	-1.69603	-1.20019	-1.50297	-1.53496	0.245868	0.0191369	0.000263548	0.00133267	0.0472126	0.000586962	0.00461163	F-BAR and double SH3 domains protein 2	12	12	25.4	25.4	84281
987	2091	CSPG4_MOUSE	Q8VHY0	Q8VHY0	ENSMUSP00000038909	Cspg4	-0.65831	-0.621102	-0.668264	-0.482897	-0.607643	0.0856055	0.724776	0.186297	0.758537	0.711923	0.595383	0.273432	-0.0962574	-0.244717	-0.220058	-0.237096	-0.199532	0.0696173	0.000155313	0.000313386	0.00133769	0.00423942	0.000673771	0.00462431	Chondroitin sulfate proteoglycan 4	38	38	2.6	2.6	25231
988	206	UCRI_MOUSE	Q9CR68	Q9CR68	ENSMUSP00000045284	Uqcrfs1	1.18635	1.28086	1.21631	1.19411	1.21941	0.0428928	1.41921	1.08009	1.42175	1.37564	1.32417	0.164093	1.85675	1.85356	1.73412	1.80898	1.81335	0.0571434	0.262861	3.02124e-06	0.00134262	0.333661	3.33608e-05	0.00463666	Cytochrome b-c1 complex subunit 11;Cytochrome b-c1 complex subunit Rieske. mitochondrial	18	18	65.3	65.3	29367
989	465	TCPQ_MOUSE	P42932	P42932	ENSMUSP00000026704	Cct8	2.29055	2.31059	2.25031	2.18919	2.26016	0.053546	1.88467	1.54142	1.77121	1.81255	1.75246	0.148299	1.27649	1.33961	1.12095	1.292	1.25726	0.0947625	0.00066326	1.64607e-06	0.00134632	0.00723017	2.38995e-05	0.00464474	T-complex protein 1 subunit theta	52	52	70.1	70.1	59555
990	3143	GPR56_MOUSE	Q8K209	Q8K209	ENSMUSP00000090959;ENSMUSP00000137520	Gpr56	-0.441505	-0.738447	-0.982585	-0.465116	-0.656913	0.255537	-0.591911	-0.774783	-0.514843	-0.578145	-0.61492	0.111734	-1.34463	-1.17068	-1.55254	-1.07306	-1.28523	0.210649	0.773475	0.0090252	0.00135291	0.817311	0.0120855	0.00466277	GPR56 C-terminal fragment;GPR56 N-terminal fragment;G-protein coupled receptor 56	4	4	7.3	7.3	77254
991	2791	P85A_MOUSE	P26450	P26450	ENSMUSP00000056774	Pik3r1	-0.339359	-0.0733632	-0.545061	-0.210651	-0.292109	0.200584	-0.294548	-0.515677	-0.0393724	-0.160138	-0.252434	0.204111	-0.792994	-0.882597	-0.806685	-0.890061	-0.843084	0.0503388	0.790874	0.00178074	0.00135676	0.830807	0.0029141	0.00467132	Phosphatidylinositol 3-kinase regulatory subunit alpha	15	13	25.7	22.5	83516
992	530	ANXA5_MOUSE	P48036	P48036	ENSMUSP00000029266	Anxa5	0.360683	0.796604	0.357415	0.507126	0.505457	0.206273	0.679302	0.790516	0.660496	0.692348	0.705665	0.0580583	0.980282	1.32691	1.12015	1.12382	1.13779	0.142688	0.110894	0.0023517	0.00136792	0.166317	0.00368919	0.00470497	Annexin A5	31	31	87.1	87.1	35752
993	2329	CPSF7_MOUSE	Q8BTV2	Q8BTV2	ENSMUSP00000038958	Cpsf7	1.17911	0.828771	0.733605	0.601783	0.835817	0.247062	0.122662	0.277572	-0.109485	0.0381234	0.0822181	0.161754	-0.437775	-0.442241	-0.324568	-0.38338	-0.396991	0.0552006	0.00221291	6.73105e-05	0.00137122	0.0128409	0.000206904	0.0047116	Cleavage and polyadenylation specificity factor subunit 7	13	13	3.5	3.5	5201
994	2004	CC127_MOUSE	Q3TC33	Q3TC33	ENSMUSP00000022063;ENSMUSP00000124193	Ccdc127	-0.759521	-0.981608	-0.581237	-0.664911	-0.746819	0.17264	-1.24537	-0.617082	-0.98661	-1.14443	-0.998374	0.275599	-0.30422	-0.147072	0.00518656	-0.154497	-0.15015	0.126353	0.172815	0.00140921	0.00138665	0.235857	0.00239335	0.0047598	Coiled-coil domain-containing protein 127	6	6	26.2	26.2	30509
995	2355	TTL12_MOUSE	Q3UDE2	Q3UDE2	ENSMUSP00000016901	Ttll12	-0.0314619	0.481778	0.298485	0.242353	0.247788	0.212392	-0.105035	0.248475	-0.0047872	-0.0346228	0.0260075	0.154152	-0.454563	-0.394572	-0.427139	-0.382611	-0.414721	0.0325508	0.141954	0.000835059	0.00138758	0.201727	0.00151958	0.00475821	Tubulin--tyrosine ligase-like protein 12	20	20	34.4	34.4	74042
996	618	KIF5C_MOUSE	P28738	P28738	ENSMUSP00000028102	Kif5c	1.70058	1.69954	1.55915	1.47785	1.60928	0.109956	1.48044	1.22965	1.56713	1.46433	1.43539	0.144393	1.01729	1.01873	1.04138	1.04194	1.02984	0.0136704	0.103812	4.48187e-05	0.00139066	0.157425	0.000157165	0.00476399	Kinesin heavy chain isoform 5C	87	62	72.5	56.6	10927
997	81	NFM_MOUSE	P08553	P08553		Nefm	1.54418	1.51172	1.35264	1.34918	1.43943	0.103079	1.92705	2.09849	2.04706	1.9792	2.01295	0.0752708	2.37159	2.53733	2.28744	2.33335	2.38243	0.108844	0.000106146	1.54372e-05	0.00140144	0.00389431	8.1535e-05	0.0047961	Neurofilament medium polypeptide	84	77	67.6	63.8	95915
998	3303	CASC3_MOUSE	Q8K3W3	Q8K3W3	ENSMUSP00000017384;ENSMUSP00000130926	Casc3	-0.65251	-0.445129	-0.452553	-0.705101	-0.563823	0.134529	-1.04055	-0.728119	-0.606197	-1.00356	-0.844607	0.211399	-1.46517	-1.50697	-1.38902	-1.44053	-1.45042	0.0492718	0.0662451	1.69762e-05	0.00140416	0.112173	8.60667e-05	0.0048006	Protein CASC3	4	4	9.6	9.6	75769
999	293	ROA1_MOUSE	P49312	P49312	ENSMUSP00000084609	Hnrnpa1	2.96823	2.91413	2.77612	2.6902	2.83717	0.127055	2.13296	2.85136	2.52879	2.28185	2.44874	0.314155	1.50442	1.54207	1.65185	1.51541	1.55344	0.0674816	0.0617357	1.9893e-06	0.00141613	0.106171	2.66176e-05	0.00483667	Heterogeneous nuclear ribonucleoprotein A1;Heterogeneous nuclear ribonucleoprotein A1. N-terminally processed	36	32	75.3	73.1	34196
1000	3085	DMAP1_MOUSE	Q9JI44	Q9JI44	ENSMUSP00000099748	Dmap1	0.811467	-0.135423	0.367401	0.229099	0.318136	0.391342	-0.666695	0.048975	-0.305213	-0.32136	-0.311073	0.292257	-1.38773	-1.03719	-1.19495	-1.26879	-1.22217	0.146677	0.0419686	0.000319536	0.00141638	0.0810854	0.000684835	0.00483269	DNA methyltransferase 1-associated protein 1	10	10	28.8	28.8	53129
1001	1318	CLMN_MOUSE	Q8C5W0	Q8C5W0	ENSMUSP00000105562;ENSMUSP00000105563	Clmn	-0.342942	-0.62555	-1.02608	-0.897103	-0.722918	0.303374	-0.046924	-0.151018	-0.0457292	-0.172102	-0.103943	0.0670864	0.397735	0.566359	0.252092	0.236465	0.363163	0.153702	0.0072472	0.000693107	0.00141884	0.0253615	0.00129654	0.00483625	Calmin	13	13	18.1	18.1	11723
1002	2394	SSRA_MOUSE	Q9CY50	Q9CY50	ENSMUSP00000021864	Ssr1	0.801369	-0.012634	0.581071	0.423516	0.44833	0.34417	0.316119	0.120834	-0.00483215	0.271425	0.175887	0.146609	-0.546366	-0.350982	-0.628667	-0.263319	-0.447334	0.169149	0.195499	0.00342744	0.00142173	0.26036	0.00512463	0.00484126	Translocon-associated protein subunit alpha	3	3	11.9	11.9	32065
1003	2363	MACD1_MOUSE	Q922B1	Q922B1	ENSMUSP00000039507	Macrod1	-0.517525	-0.644205	-0.852596	-1.07884	-0.773292	0.246123	-0.964206	-1.61112	-1.67844	-1.28703	-1.3852	0.328586	-0.544547	-0.411558	-0.448566	-0.280141	-0.421203	0.109474	0.0246058	0.0398978	0.00142391	0.0563456	0.0468127	0.00484386	O-acetyl-ADP-ribose deacetylase MACROD1	3	3	15.5	15.5	35294
1004	2124	CHIP_MOUSE	Q9WUD1	Q9WUD1	ENSMUSP00000040431	Stub1	-0.302496	0.0835219	-0.05008	0.0909786	-0.0445188	0.183791	0.478576	0.042265	0.288498	0.311125	0.280116	0.179807	-0.191991	-0.222198	-0.256146	-0.232547	-0.225721	0.0265982	0.044971	0.0988532	0.001425	0.0851033	0.109544	0.00484275	STIP1 homology and U box-containing protein 1	17	17	55.9	55.9	34909
1005	3139	CT2NL_MOUSE	Q99LJ0	Q99LJ0	ENSMUSP00000076751;ENSMUSP00000096359	Cttnbp2nl	-0.689965	-0.0689224	-0.221289	-0.064779	-0.261239	0.294949	0.115255	-0.141769	0.234491	-0.132484	0.0188731	0.186633	-1.06668	-1.79157	-0.814959	-1.44424	-1.27936	0.42835	0.159604	0.00784439	0.00143675	0.22173	0.0106211	0.00487779	CTTNBP2 N-terminal-like protein	26	26	46.7	46.7	6984
1006	3190	PYR1_MOUSE	B2RQC6	B2RQC6	ENSMUSP00000013773;ENSMUSP00000130789	Cad	0.833106	0.861093	0.685347	0.69099	0.767634	0.0924962	-0.328616	0.456871	-0.192352	-0.335065	-0.0997905	0.376897	-1.17039	-1.66805	-1.15191	-1.37559	-1.34148	0.240154	0.00423596	3.28461e-06	0.00143698	0.018295	3.48046e-05	0.00487372	Aspartate carbamoyltransferase;CAD protein;Dihydroorotase;Glutamine-dependent carbamoyl-phosphate synthase	55	54	33.8	33.4	24324
1007	3344	DYR_MOUSE	P00375	P00375	ENSMUSP00000022218	Dhfr	0.922508	0.870378	0.568744	0.548017	0.727412	0.19652	-0.601716	0.488625	-0.309482	-0.100594	-0.130792	0.461263	-1.5258	-1.24899	-1.63217	-1.58702	-1.4985	0.171955	0.0140856	2.60565e-06	0.00143716	0.0377533	3.07629e-05	0.00486949	Dihydrofolate reductase	10	10	6.2	6.2	21606
1008	536	PLPP_MOUSE	P60487	P60487	ENSMUSP00000086796	Pdxp	1.06349	1.08679	0.895138	0.874402	0.979956	0.110647	0.976856	0.79669	0.760201	0.842854	0.844151	0.0947142	1.17882	1.0842	1.11237	1.14976	1.13129	0.0415366	0.111473	0.0428585	0.00144247	0.166892	0.0501313	0.00488264	Pyridoxal phosphate phosphatase	17	17	53.8	53.8	31512
1009	1868	TIM22_MOUSE	Q9CQ85	Q9CQ85	ENSMUSP00000021203	Timm22	-0.531995	-0.890137	-1.0364	-0.959326	-0.854463	0.223125	-0.668145	-0.858792	-0.535716	-0.430519	-0.623293	0.184664	-0.131541	-0.0996629	-0.0464813	0.0802677	-0.0493542	0.093266	0.161532	0.000554829	0.0014481	0.223861	0.00107806	0.00489684	Mitochondrial import inner membrane translocase subunit Tim22	6	6	38.1	38.1	20114
1010	2879	TF_MOUSE	P20352	P20352		F3	-0.659305	-0.671576	-1.06291	-1.25112	-0.911227	0.294069	-1.45574	-1.47881	-1.68613	-1.4312	-1.51297	0.117063	-1.14604	-0.774891	-0.86561	-1.02384	-0.952595	0.164966	0.0089435	0.814343	0.00145882	0.0285189	0.824492	0.00492822	Tissue factor	3	3	10.5	10.5	32935
1011	2101	LUC7L_MOUSE	Q9CYI4	Q9CYI4	ENSMUSP00000110627	Luc7l	1.03929	0.70294	0.814608	0.542717	0.774888	0.208618	0.283183	0.0293014	0.176729	0.0916275	0.14521	0.110054	-0.237634	-0.284334	-0.174479	-0.138358	-0.208701	0.0650044	0.00176254	0.000105097	0.00146265	0.0112197	0.000286642	0.00493625	Putative RNA-binding protein Luc7-like 1	16	10	38.3	3.1	43934
1012	149	AP2B1_MOUSE	Q9DBG3	Q9DBG3	ENSMUSP00000018875;ENSMUSP00000070714	Ap2b1	1.31286	1.39953	1.18978	1.26158	1.29094	0.0882574	1.64604	1.3684	1.69164	1.64022	1.58658	0.147256	2.0034	2.03329	2.06871	1.95522	2.01516	0.0480522	0.013732	6.98542e-06	0.0014681	0.0372445	5.39236e-05	0.00494975	AP-2 complex subunit beta	67	42	65.6	49.4	10458
1013	96	LDHB_MOUSE	P16125	P16125	ENSMUSP00000032373	Ldhb	1.58876	1.66951	1.52677	1.42307	1.55203	0.103956	1.64616	2.00622	1.64752	1.60811	1.727	0.187035	2.29068	2.27763	2.282	2.19063	2.26023	0.0467186	0.153076	1.65757e-05	0.00147048	0.214494	8.46649e-05	0.0049529	L-lactate dehydrogenase B chain	33	31	79.6	72.2	36572
1014	115	AT1A1_MOUSE;ATP4A_MOUSE	Q8VDN2;Q64436	Q8VDN2	ENSMUSP00000039657	Atp1a1;Atp4a	1.68387	1.55046	1.49216	1.37235	1.52471	0.129443	1.79672	1.41438	1.71175	1.7155	1.65959	0.168106	2.12611	2.19751	2.16779	2.08472	2.14403	0.0492046	0.250647	0.000108998	0.00147113	0.320302	0.000294459	0.00495021	Potassium-transporting ATPase alpha chain 1;Sodium/potassium-transporting ATPase subunit alpha-1	78	52	57.4	39.7	11298
1015	3222	POGZ_MOUSE	Q8BZH4	Q8BZH4	ENSMUSP00000102891	Pogz	0.589678	0.384736	0.504698	0.415731	0.473711	0.0925325	-0.718598	-0.151688	-0.742094	-0.561605	-0.543496	0.273217	-1.44664	-1.27466	-1.26204	-1.51059	-1.37348	0.124279	0.000406603	3.5738e-07	0.00147266	0.00600576	1.1187e-05	0.00495046	Pogo transposable element with ZNF domain	20	20	22.7	22.7	15491
1016	2290	SYIC_MOUSE	Q8BU30	Q8BU30	ENSMUSP00000048096;ENSMUSP00000126806;ENSMUSP00000132082	Iars	0.910861	0.832709	0.617775	0.624783	0.746532	0.148135	0.0866977	0.0987395	-0.105008	-0.0690011	0.00285697	0.104915	-0.353181	-0.39017	-0.432648	-0.251989	-0.356997	0.077168	0.000178132	1.16051e-05	0.00147853	0.00450212	7.08346e-05	0.00496528	Isoleucine--tRNA ligase. cytoplasmic	40	40	35.6	35.6	14427
1017	1377	DPP3_MOUSE	Q99KK7	Q99KK7	ENSMUSP00000025851	Dpp3	0.267917	0.798535	0.555708	0.698641	0.5802	0.230809	0.606159	0.478262	0.516423	0.619004	0.554962	0.0685337	0.242193	0.2899	0.348096	0.363874	0.311016	0.0558313	0.840881	0.063918	0.00148782	0.87339	0.072696	0.00499158	Dipeptidyl peptidase 3	34	34	58.9	58.9	82897
1018	912	TOLIP_MOUSE	Q9QZ06	Q9QZ06	ENSMUSP00000001950	Tollip	-0.377168	-0.774328	-0.789546	-0.837317	-0.69459	0.213309	0.137371	0.0329832	0.128687	0.342307	0.160337	0.130206	0.883724	0.681729	0.531567	0.685685	0.695676	0.144439	0.000479231	3.74142e-05	0.00150673	0.00624097	0.000139516	0.00505005	Toll-interacting protein	9	9	47.1	47.1	30345
1019	722	DNJC5_MOUSE	P60904	P60904	ENSMUSP00000072175;ENSMUSP00000104424;ENSMUSP00000104425	Dnajc5	-0.478774	-0.833607	-0.296861	-0.546492	-0.538934	0.222941	0.123261	-0.610773	0.136797	-0.217925	-0.14216	0.352895	1.02334	0.985248	0.780597	0.781004	0.892548	0.129969	0.10601	3.19471e-05	0.00151095	0.159905	0.000125436	0.00505923	DnaJ homolog subfamily C member 5	10	10	59.1	59.1	22101
1020	2225	PLXB1_MOUSE	Q8CJH3	Q8CJH3	ENSMUSP00000071966	Plxnb1	-0.615919	-0.648725	-0.880006	-1.04545	-0.797524	0.202807	-0.671608	-0.57626	-0.590103	-0.553916	-0.597972	0.0513045	-0.274537	-0.346718	-0.397251	-0.176103	-0.298652	0.0959719	0.105026	0.00434354	0.00151352	0.158913	0.00626645	0.00506286	Plexin-B1	19	19	12.9	12.9	23137
1021	2600	CCG3_MOUSE	Q9JJV5	Q9JJV5	ENSMUSP00000081664	Cacng3	-0.643782	-0.772552	-0.997621	-1.3111	-0.931265	0.292414	-1.13821	-1.53348	-1.40569	-1.63414	-1.42788	0.214551	-0.519425	-0.885367	-0.493795	-0.710483	-0.652268	0.183016	0.0337989	0.156889	0.00151386	0.0689724	0.170371	0.00505905	Voltage-dependent calcium channel gamma-3 subunit	9	7	32.1	27.9	35515
1022	2524	KC1G3_MOUSE	Q8C4X2	Q8C4X2	ENSMUSP00000070259	Csnk1g3	-0.777393	-0.933708	-0.543358	-0.687889	-0.735587	0.163531	-0.824044	-0.824917	-0.948283	-0.824847	-0.855523	0.0618415	-0.653878	-0.628849	-0.47877	-0.569596	-0.582773	0.0778228	0.219146	0.142461	0.00153218	0.286266	0.155495	0.00511526	Casein kinase I isoform gamma-3	11	4	29.5	13.2	48937
1023	127	ATP5I_MOUSE	Q06185	Q06185	ENSMUSP00000051222	Atp5i	1.85565	1.72403	1.55065	1.41974	1.63752	0.19152	1.81326	1.51104	1.72106	1.78873	1.70853	0.137307	2.09316	2.11849	2.08434	2.06472	2.09018	0.0223054	0.568809	0.00334241	0.00153308	0.631763	0.00501508	0.00511327	ATP synthase subunit e. mitochondrial	12	12	81.7	81.7	82355
1024	3186	PSMG3_MOUSE	Q9CZH3	Q9CZH3	ENSMUSP00000031531;ENSMUSP00000138161	Psmg3	-0.945957	-0.299925	-1.07669	-0.674806	-0.749344	0.343193	-0.882691	-0.199987	-0.520061	-0.577214	-0.544988	0.279719	-1.27824	-1.31913	-1.43914	-1.30872	-1.33631	0.0707197	0.391551	0.0154152	0.00153569	0.462594	0.0196402	0.00511698	Proteasome assembly chaperone 3	3	3	31.1	31.1	13331
1025	2757	HBS1L_MOUSE	Q69ZS7	Q69ZS7	ENSMUSP00000020153	Hbs1l	0.300588	0.144829	0.007579	-0.0481609	0.101209	0.155706	-0.398639	-0.585813	-0.409984	-0.324626	-0.429766	0.110703	-0.753221	-0.802631	-0.753129	-0.929667	-0.809662	0.0833312	0.00143471	4.85046e-05	0.00153845	0.0103933	0.000165498	0.00512117	HBS1-like protein	11	11	22.6	22.6	751
1026	2900	SRSF6_MOUSE	Q3TWW8	Q3TWW8	ENSMUSP00000119065	Srsf6	1.66515	1.25582	1.20013	1.06758	1.29717	0.257712	0.517796	0.571367	0.162391	0.250371	0.375481	0.199737	-0.812607	-0.680129	-1.65718	-0.776959	-0.981719	0.453773	0.00131461	0.000124638	0.00155075	0.00996769	0.000323394	0.00515707	Serine/arginine-rich splicing factor 6	16	13	3.6	31.3	39025
1027	1705	ADPRH_MOUSE	P54923	P54923	ENSMUSP00000002923	Adprh	0.812207	1.08764	0.934852	0.976723	0.952855	0.113788	0.688217	0.487743	0.375273	0.706332	0.564391	0.160334	0.140305	-0.019586	0.0977755	0.118109	0.0841508	0.0713054	0.00752317	1.31179e-05	0.00155266	0.0259022	7.47216e-05	0.00515841	[Protein ADP-ribosylarginine] hydrolase	13	13	44.8	44.8	40068
1028	2773	DUS15_MOUSE	Q8R4V2	Q8R4V2	ENSMUSP00000045815;ENSMUSP00000123090	Dusp15	-0.687606	-0.64465	-0.867108	-1.01055	-0.802478	0.168893	-1.21367	-1.61239	-1.7271	-1.56231	-1.52887	0.221162	-0.751548	-0.728483	-1.01705	-0.799551	-0.824158	0.131958	0.00197499	0.846365	0.00155403	0.0119692	0.854884	0.00515792	Dual specificity protein phosphatase 15	4	4	29.8	29.8	26186
1029	2646	CG043_MOUSE	Q3UTZ3	Q3UTZ3			-0.412955	-0.737032	-0.674825	-0.893895	-0.679677	0.200286	-1.49086	-1.55844	-1.32296	-1.0856	-1.36447	0.210624	-0.656779	-0.519992	-0.772536	-0.8052	-0.688627	0.129206	0.00328462	0.942577	0.00155755	0.0158517	0.945626	0.00516459	Uncharacterized protein C7orf43 homolog	6	6	14.1	14.1	62779
1030	1721	KCC4_MOUSE	P08414	P08414		Camk4	-0.431092	-0.677342	-1.10522	-0.872119	-0.771442	0.286493	0.891887	0.378001	0.684037	0.760959	0.678721	0.21807	0.006258	0.0962406	0.106329	0.0703259	0.0697884	0.0449864	0.000195811	0.00114988	0.00155853	0.0047722	0.00199766	0.00516282	Calcium/calmodulin-dependent protein kinase type IV	27	26	6.1	6.1	52627
1031	2229	RHG21_MOUSE	Q6DFV3	Q6DFV3		Arhgap21	-0.0252848	-0.379881	-0.299395	-0.410264	-0.278706	0.175304	-0.592993	-0.459643	-0.441182	-0.542375	-0.509048	0.0711903	-0.267647	-0.295357	-0.326474	-0.317512	-0.301748	0.0262272	0.0508288	0.803569	0.00156554	0.0921998	0.81455	0.00518101	Rho GTPase-activating protein 21	22	22	16.6	16.6	21574
1032	434	RL38_MOUSE	Q9JJI8	Q9JJI8	ENSMUSP00000080741;ENSMUSP00000102209;ENSMUSP00000102211;ENSMUSP00000102213	Rpl38	2.21673	2.10522	1.83543	1.937	2.02359	0.170164	1.76806	1.98232	2.14358	2.02997	1.98098	0.157242	1.03528	1.32847	1.48716	1.36539	1.30408	0.191592	0.725629	0.00136097	0.00156947	0.77637	0.00231719	0.00518899	60S ribosomal protein L38	7	7	57.1	57.1	82038
1033	495	WIPF3_MOUSE	P0C7L0	P0C7L0		Wipf3	-0.697931	-0.82087	-0.833622	-1.01804	-0.842615	0.131985	0.313401	-0.895362	-0.197568	-0.193067	-0.243149	0.49656	1.17757	1.25977	0.971113	1.43401	1.21062	0.192159	0.058364	2.14852e-06	0.00157151	0.101809	2.7456e-05	0.00519069	WAS/WASL-interacting protein family member 3	18	18	48.7	48.7	49452
1034	2740	GRP2_MOUSE	Q9QUG9	Q9QUG9	ENSMUSP00000041135;ENSMUSP00000109099;ENSMUSP00000109100;ENSMUSP00000109103;ENSMUSP00000109104;ENSMUSP00000129873	Rasgrp2	1.0297	0.443288	0.21845	-0.252709	0.359683	0.532568	1.21174	0.731744	1.40342	1.28821	1.15878	0.295388	-1.74498	-0.583576	-0.574214	-0.268527	-0.792824	0.651425	0.0393602	0.0337606	0.00157704	0.0772266	0.0401643	0.00520391	RAS guanyl-releasing protein 2	20	20	42.4	42.4	69445
1035	2117	SMCA2_MOUSE	Q6DIC0	Q6DIC0		Smarca2	0.983367	0.532015	0.7509	0.468825	0.683777	0.233449	0.334211	0.0897391	0.118586	0.0840271	0.156641	0.119342	-0.143924	-0.311547	-0.219874	-0.203152	-0.219624	0.0694061	0.00695015	0.000308482	0.00158612	0.024702	0.000666166	0.00522884	Probable global transcription activator SNF2L2	34	17	25.7	15.4	18025
1036	1963	GSTM7_MOUSE	Q80W21	Q80W21	ENSMUSP00000004137	Gstm7	-0.92494	-0.485465	-0.898925	-1.11921	-0.857134	0.266561	-1.08506	-0.612416	-1.43368	-1.23487	-1.09151	0.34986	-0.165816	0.00267945	-0.130256	-0.164207	-0.1144	0.0797566	0.327541	0.0017632	0.00159339	0.397995	0.00288955	0.00524772	Glutathione S-transferase Mu 7	15	7	61.9	33.9	25709
1037	72	PRDX5_MOUSE	P99029	P99029	ENSMUSP00000025904	Prdx5	1.63488	1.3462	1.47694	1.3774	1.45885	0.129917	1.92988	1.61832	1.95099	2.02205	1.88031	0.179054	2.43968	2.48984	2.30464	2.41513	2.41233	0.0782305	0.00886091	1.54842e-05	0.00159415	0.028282	8.1657e-05	0.00524517	Peroxiredoxin-5. mitochondrial	16	16	58.6	58.6	21897
1038	1755	RU2B_MOUSE	Q9CQI7	Q9CQI7	ENSMUSP00000008477	Snrpb2	1.52338	1.28056	1.32398	1.13475	1.31567	0.160395	0.862397	0.687921	0.396567	0.57103	0.629479	0.19607	-0.0251235	-0.0290355	0.162498	0.0597912	0.0420326	0.0901627	0.00163645	8.84284e-06	0.0015961	0.0108419	6.10764e-05	0.00524651	U2 small nuclear ribonucleoprotein B''	14	12	5.6	52.9	25323
1039	2592	SPIR1_MOUSE	Q52KF3	Q52KF3	ENSMUSP00000080871	Spire1	-0.703327	-0.796422	-0.822704	-1.23371	-0.889041	0.235419	-1.39026	-0.956023	-1.44129	-1.48686	-1.31861	0.244921	-0.633413	-0.614654	-0.700082	-0.627158	-0.643827	0.0383058	0.0447432	0.0855079	0.00159636	0.0848131	0.0957823	0.00524234	Protein spire homolog 1	5	5	1.1	1.1	6845
1040	2897	TRHDE_MOUSE	Q8K093	Q8K093	ENSMUSP00000057449	Trhde	-0.835961	-0.694936	-1.11078	-1.35629	-0.999492	0.293931	-1.25901	-1.50771	-1.55265	-1.34241	-1.41545	0.138015	-0.93631	-0.887931	-1.08297	-0.995708	-0.97573	0.0839887	0.0427965	0.881555	0.00159728	0.0819425	0.8878	0.00524032	Thyrotropin-releasing hormone-degrading ectoenzyme	8	8	1.1	1.1	11746
1041	3194	PKN1_MOUSE	P70268	P70268	ENSMUSP00000005616;ENSMUSP00000116235	Pkn1	-0.561257	0.0256239	-0.315379	-0.0114857	-0.215625	0.276458	-0.905685	-0.486395	-0.526155	-0.466595	-0.596207	0.207799	-1.10969	-1.30195	-1.45569	-1.51317	-1.34513	0.180515	0.0700174	0.000479251	0.00159997	0.117107	0.000949596	0.00524409	Serine/threonine-protein kinase N1	13	13	19.3	19.3	10441
1042	1223	TM1L2_MOUSE	Q5SRX1	Q5SRX1	ENSMUSP00000063414;ENSMUSP00000092884;ENSMUSP00000099743;ENSMUSP00000099744	Tom1l2	-0.664246	-0.645001	-1.02951	-0.827536	-0.791574	0.178517	-0.738823	-0.0381316	-0.395475	-0.383259	-0.388922	0.2861	0.517868	0.442163	0.537254	0.289337	0.446656	0.112618	0.0541722	2.31331e-05	0.00160956	0.0962686	0.000102241	0.00527046	TOM1-like protein 2	22	22	57.6	57.6	55662
1043	2487	RFOX2_MOUSE	Q8BP71	Q8BP71	ENSMUSP00000048056;ENSMUSP00000129372;ENSMUSP00000130673;ENSMUSP00000130739	Rbfox2	0.153814	0.583956	0.368389	0.463365	0.392381	0.18187	-0.17046	0.114166	-0.166296	-0.114322	-0.0842277	0.134706	-0.526748	-0.653902	-0.418984	-0.53477	-0.533601	0.0960167	0.00561227	0.000104943	0.00161291	0.0215158	0.000286681	0.00527637	RNA binding protein fox-1 homolog 2	14	4	36.7	20.9	4733
1044	2010	ASAP1_MOUSE	Q9QWY8	Q9QWY8	ENSMUSP00000105742;ENSMUSP00000134825;ENSMUSP00000135190;ENSMUSP00000135718	Asap1	-0.355408	-0.68091	-1.64251	-1.04828	-0.931776	0.551919	-1.42806	-1.92502	-1.06183	-0.99612	-1.35276	0.42622	-0.154232	-0.277197	-0.184356	0.0014631	-0.15358	0.115855	0.272709	0.032862	0.00161747	0.343606	0.0392046	0.00528621	Arf-GAP with SH3 domain. ANK repeat and PH domain-containing protein 1	26	25	29.3	28.4	12742
1045	356	HNRPU_MOUSE	Q8VEK3	Q8VEK3	ENSMUSP00000047571	Hnrnpu	2.90007	2.73276	2.65313	2.56352	2.71237	0.142962	1.89753	2.42026	2.03543	1.9439	2.07428	0.237662	1.42449	1.39495	1.45673	1.42557	1.42544	0.0252278	0.00368674	2.06784e-06	0.00161792	0.0168848	2.71364e-05	0.00528264	Heterogeneous nuclear ribonucleoprotein U	48	48	50.1	50.1	87917
1046	3291	ZC3HE_MOUSE	Q8BJ05	Q8BJ05	ENSMUSP00000021399;ENSMUSP00000055879;ENSMUSP00000105731;ENSMUSP00000105732	Zc3h14	-0.621707	-0.206233	-0.34094	-0.189271	-0.339538	0.199976	-0.492331	-0.28219	-0.691657	-0.740436	-0.551653	0.20926	-1.5549	-1.39278	-1.69322	-1.10939	-1.43758	0.250885	0.193096	0.000478093	0.00162749	0.257662	0.000947851	0.0053088	Zinc finger CCCH domain-containing protein 14	14	14	29.3	29.3	82408
1047	2572	PDIP3_MOUSE	Q8BG81	Q8BG81	ENSMUSP00000054548	Poldip3	1.14681	0.996688	0.908555	0.775836	0.956974	0.155748	0.0556278	0.378637	-0.123485	-0.140549	0.0425576	0.240983	-0.636112	-0.639448	-0.559501	-0.645294	-0.620089	0.0405694	0.000700846	1.14399e-06	0.00162786	0.00738051	1.98136e-05	0.00530493	Polymerase delta-interacting protein 3	19	19	53.3	53.3	46132
1048	3248	SC24A_MOUSE	Q3U2P1	Q3U2P1	ENSMUSP00000068065;ENSMUSP00000104725	Sec24a	-0.512338	-0.517765	-0.802195	-0.612697	-0.611249	0.135383	-0.750776	-0.506354	-0.774896	-0.986943	-0.754742	0.196669	-1.30397	-1.58211	-1.42053	-1.29433	-1.40023	0.134134	0.274653	0.00016804	0.00162814	0.345545	0.000410417	0.00530078	Protein transport protein Sec24A	8	8	10.8	10.8	11878
1049	1922	TIM9_MOUSE	Q9WV98	Q9WV98	ENSMUSP00000021486;ENSMUSP00000126298	Timm9	-0.666645	-0.732971	-1.17274	-1.21107	-0.945858	0.28583	-0.945932	-0.94368	-0.892518	-0.862923	-0.911263	0.0405826	-0.477967	0.112118	-0.171219	0.181556	-0.0888781	0.300946	0.818572	0.00615031	0.00163847	0.854903	0.00851312	0.00532933	Mitochondrial import inner membrane translocase subunit Tim9	5	5	41.6	41.6	10344
1050	1054	OGT1_MOUSE	Q8CGY8	Q8CGY8	ENSMUSP00000045409;ENSMUSP00000113454	Ogt	0.478676	0.762629	0.586892	0.574327	0.600631	0.118317	0.343056	0.408529	0.20316	0.212072	0.291704	0.100774	0.616268	0.567596	0.560864	0.555064	0.574948	0.0280186	0.00732113	0.687415	0.00163909	0.0255677	0.702234	0.00532625	UDP-N-acetylglucosamine--peptide N-acetylglucosaminyltransferase 110 kDa subunit	37	37	40.8	40.8	11695
1051	2108	PLCG1_MOUSE	Q62077	Q62077	ENSMUSP00000099404	Plcg1	0.651953	0.700406	0.453347	0.461782	0.566872	0.127804	-0.0322803	0.0296305	-0.0234958	-0.00114015	-0.00682142	0.0276117	-0.134128	-0.22517	-0.303557	-0.189427	-0.21307	0.071005	0.000121377	3.99861e-05	0.00164136	0.00387046	0.000145917	0.00532856	1-phosphatidylinositol 4.5-bisphosphate phosphodiesterase gamma-1	28	28	30.6	30.6	14967
1052	853	BPNT1_MOUSE	Q9Z0S1	Q9Z0S1	ENSMUSP00000027916	Bpnt1	0.151303	0.356305	0.157902	0.156634	0.205536	0.100554	0.544587	0.623255	0.478269	0.536554	0.545666	0.0595724	0.802059	0.797785	0.737734	0.695366	0.758236	0.0511775	0.00113061	6.50896e-05	0.00164319	0.00943193	0.000201896	0.00532942	3'(2').5'-bisphosphate nucleotidase 1	14	14	52.3	52.3	33196
1053	3343	NGLY1_MOUSE	Q9JI78	Q9JI78	ENSMUSP00000022310	Ngly1	-0.711341	-0.502228	-0.908134	-0.866402	-0.747026	0.183853	-0.746121	-1.05214	-0.955584	-0.824491	-0.894584	0.136014	-1.69482	-1.58079	-1.41126	-1.29859	-1.49637	0.175945	0.244395	0.00106334	0.00164515	0.313487	0.00187791	0.00533073	Peptide-N(4)-(N-acetyl-beta-glucosaminyl)asparagine amidase	6	6	13.4	13.4	74274
1054	1290	NECA2_MOUSE	Q91ZP9	Q91ZP9	ENSMUSP00000095966	Necab2	-0.615015	-0.344006	-0.67662	-1.00213	-0.659443	0.270312	-0.101754	-0.631278	-0.370837	-0.126551	-0.307605	0.2476	0.41267	0.399975	0.437514	0.290218	0.385094	0.0651437	0.103321	0.000287754	0.00164647	0.156819	0.000630177	0.00532993	N-terminal EF-hand calcium-binding protein 2	11	11	39.3	39.3	4344
1055	3254	ERGI2_MOUSE	Q9CR89	Q9CR89	ENSMUSP00000032447;ENSMUSP00000120456	Ergic2	-0.365689	-0.597984	-1.06684	-0.794143	-0.706164	0.297463	-0.659101	-0.598761	-1.09524	-0.831665	-0.796192	0.222458	-1.35353	-1.43714	-1.39521	-1.45799	-1.41097	0.0463432	0.645044	0.0033879	0.00164677	0.70316	0.00507887	0.00532587	Endoplasmic reticulum-Golgi intermediate compartment protein 2	5	5	19.9	19.9	42481
1056	1676	PLCH2_MOUSE	A2AP18	A2AP18	ENSMUSP00000101256;ENSMUSP00000118292;ENSMUSP00000119864	Plch2	-0.752086	-0.810167	-1.02427	-0.820272	-0.851699	0.118906	-0.636553	-1.5139	-0.775559	-0.868934	-0.948736	0.388685	0.132616	0.0739786	0.0944827	0.118206	0.104821	0.0258836	0.649923	4.19906e-06	0.00164956	0.707348	4.03583e-05	0.00532983	1-phosphatidylinositol 4.5-bisphosphate phosphodiesterase eta-2	23	22	24.3	23.5	1643
1057	1219	GSHB_MOUSE	P51855	P51855	ENSMUSP00000078630	Gss	-0.712495	-0.468556	-0.869607	-0.741101	-0.69794	0.167493	-0.803327	-0.0195422	-0.706451	-0.755031	-0.571088	0.369818	0.47222	0.556082	0.418011	0.363669	0.452495	0.0820536	0.55503	1.73015e-05	0.00165733	0.619281	8.65584e-05	0.00534985	Glutathione synthetase	12	12	40.3	40.3	52246
1058	2896	DDX21_MOUSE	Q9JIK5	Q9JIK5	ENSMUSP00000042691	Ddx21	1.4218	0.989915	1.04047	0.855989	1.07704	0.242662	-0.152149	0.544712	-0.168625	-0.0673446	0.0391483	0.339951	-0.890602	-1.03702	-0.805813	-1.1652	-0.974658	0.158923	0.00252713	7.79426e-06	0.00165892	0.0136649	5.61055e-05	0.00534994	Nucleolar RNA helicase 2	44	44	54.5	54.5	9355
1059	966	TPR_MOUSE	F6ZDS4	F6ZDS4	ENSMUSP00000117616	Tpr	0.786003	1.51101	1.1991	1.34	1.20903	0.309516	1.11881	1.46795	1.23379	1.06592	1.22162	0.178548	0.570333	0.774948	0.713136	0.527895	0.646578	0.11663	0.946108	0.0144789	0.00167532	0.957047	0.0185443	0.00539774	Nucleoprotein TPR	123	123	5.4	5.4	27399
1060	1613	RDH14_MOUSE	Q9ERI6	Q9ERI6	ENSMUSP00000020947	Rdh14	-0.642023	-0.342805	0.00400565	-0.148751	-0.282393	0.278609	-0.143489	-0.40751	-0.228195	-0.182053	-0.240312	0.11672	0.115123	0.0426665	0.223367	0.205879	0.146759	0.0840635	0.789889	0.0256344	0.00169258	0.830028	0.0314169	0.0054482	Retinol dehydrogenase 14	6	6	2.1	2.1	36365
1061	1382	MTFP1_MOUSE	Q9CRB8	Q9CRB8	ENSMUSP00000004868	Mtfp1	-0.719508	-0.320199	-0.751436	-1.2198	-0.752736	0.368033	-0.56018	-1.5209	-0.778548	-0.655048	-0.878669	0.437389	0.333807	0.237488	0.357179	0.296513	0.306247	0.0522053	0.674925	0.00126274	0.00169573	0.730135	0.00217052	0.0054532	Mitochondrial fission process protein 1	9	9	56.6	56.6	18314
1062	1462	DHX15_MOUSE	O35286	O35286	ENSMUSP00000031061	Dhx15	1.98917	1.66892	1.63331	1.53455	1.70649	0.196844	0.762015	1.10186	0.673176	0.702266	0.809828	0.198166	0.217214	0.207879	0.330006	0.269259	0.256089	0.0561918	0.00067413	7.71644e-06	0.00170104	0.00725593	5.58992e-05	0.00546512	Pre-mRNA-splicing factor ATP-dependent RNA helicase DHX15	44	43	54.6	53.5	91006
1063	2940	NCBP1_MOUSE	Q3UYV9	Q3UYV9	ENSMUSP00000030014	Ncbp1	0.871555	0.821962	0.77432	0.687673	0.788877	0.0782824	-0.0299995	0.150562	-0.444562	-0.438781	-0.190695	0.29904	-1.04337	-1.06945	-1.10347	-0.900872	-1.02929	0.0890771	0.000722193	7.9853e-08	0.00170343	0.00753554	5.04553e-06	0.00546764	Nuclear cap-binding protein subunit 1	14	14	20.4	20.4	91926
1064	1361	FRS1L_MOUSE	B1AXV0	B1AXV0	ENSMUSP00000052507	Frrs1l	-0.623083	-0.892644	-0.729263	-0.845652	-0.77266	0.121079	-0.617481	-0.180189	-0.33625	-0.104835	-0.309689	0.226698	0.377765	0.249713	0.383843	0.287087	0.324602	0.0667126	0.0113284	3.96517e-06	0.0017146	0.0329237	3.88769e-05	0.00549831	DOMON domain-containing protein FRRS1L	6	6	29.4	29.4	32506
1065	2630	PCM1_MOUSE	Q9R0L6	Q9R0L6	ENSMUSP00000039709	Pcm1	0.0639849	-0.0442936	-0.0790075	0.004561	-0.0136888	0.0621006	-0.205996	-0.266404	-0.251323	-0.404557	-0.28207	0.085598	-0.823001	-0.671538	-0.530815	-0.679071	-0.676106	0.119328	0.00227523	6.31792e-05	0.00171772	0.0130253	0.00019868	0.00550314	Pericentriolar material 1 protein	18	18	11.6	11.6	22884
1066	726	SHLB2_MOUSE	Q8R3V5	Q8R3V5	ENSMUSP00000028214;ENSMUSP00000097788;ENSMUSP00000131545	Sh3glb2	-0.571123	-0.321017	-0.662811	-0.697325	-0.563069	0.169929	0.237549	-0.288388	0.143046	0.255422	0.0869074	0.255008	0.657731	0.993584	0.964053	0.935046	0.887604	0.155101	0.00542705	1.52272e-05	0.00171944	0.0211866	8.10535e-05	0.0055035	Endophilin-B2	23	22	59.8	59.8	44503
1067	698	SYHC_MOUSE	Q61035	Q61035	ENSMUSP00000001416	Hars	1.65301	1.5554	1.44005	1.32623	1.49367	0.14155	1.26739	1.15047	1.27449	1.25304	1.23635	0.0579463	0.794362	0.916082	1.04117	0.940531	0.923036	0.101434	0.0151401	0.000604045	0.00172145	0.0395847	0.00115917	0.00550478	Histidine--tRNA ligase. cytoplasmic	35	32	63.7	59.9	57432
1068	2627	ACM1_MOUSE	P12657	P12657	ENSMUSP00000042632;ENSMUSP00000126103	Chrm1	-0.542007	-0.441215	-1.16197	-0.90114	-0.761583	0.331982	-1.27387	-1.14302	-1.61017	-1.31143	-1.33462	0.197373	-0.484955	-0.674295	-0.682688	-0.847919	-0.672464	0.148382	0.0250414	0.641428	0.00172292	0.0566587	0.658211	0.0055043	Muscarinic acetylcholine receptor M1	4	4	11.1	11.1	51378
1069	813	RIMS1_MOUSE	Q99NE5	Q99NE5		Rims1	-0.58597	-0.782294	-0.730251	-1.10363	-0.800535	0.21846	0.0593375	-0.488077	0.0879555	0.160128	-0.0451642	0.298305	0.821774	0.656242	0.880166	0.82057	0.794688	0.0963972	0.00645895	1.08771e-05	0.00173138	0.0234696	6.80965e-05	0.00552616	Regulating synaptic membrane exocytosis protein 1	52	51	47.2	46.6	16316
1070	2232	DGKZ_MOUSE	Q80UP3	Q80UP3	ENSMUSP00000028667	Dgkz	-0.390624	-0.819257	-0.858383	-0.815179	-0.720861	0.221018	-0.957299	-0.589127	-0.94833	-0.751842	-0.81165	0.176057	-0.258765	-0.322014	-0.39474	-0.234745	-0.302566	0.0716299	0.544245	0.0113557	0.00173342	0.610041	0.0148851	0.00552751	Diacylglycerol kinase zeta	10	9	15.3	13.7	10403
1071	1116	SC31A_MOUSE	Q3UPL0	Q3UPL0	ENSMUSP00000092157;ENSMUSP00000138213	Sec31a	1.02149	1.06208	0.791879	0.821201	0.924164	0.13735	0.804613	0.755824	0.791317	0.744066	0.773955	0.0286558	0.556176	0.530666	0.630519	0.427225	0.536147	0.0840658	0.076031	0.00294292	0.00173618	0.124361	0.00449674	0.00553112	Protein transport protein Sec31A	40	40	36.3	36.3	13357
1072	403	ODO2_MOUSE	Q9D2G2	Q9D2G2	ENSMUSP00000060346	Dlst	0.897735	1.02163	0.741262	0.747348	0.851993	0.134263	1.07957	0.72471	1.01579	0.904427	0.931122	0.15548	1.39125	1.39828	1.32639	1.32496	1.36022	0.039998	0.470308	0.000348401	0.00175194	0.540118	0.00073561	0.00557614	Dihydrolipoyllysine-residue succinyltransferase component of 2-oxoglutarate dehydrogenase complex. mitochondrial	20	20	43.4	43.4	48994
1073	1455	PGTA_MOUSE	Q9JHK4	Q9JHK4	ENSMUSP00000061498;ENSMUSP00000128668;ENSMUSP00000133032	Rabggta	-0.969068	-0.344333	-0.408183	-0.714844	-0.609107	0.289384	-0.0440166	-0.366508	-0.177549	-0.0444369	-0.158128	0.152476	0.262381	0.227073	0.242298	0.307275	0.259757	0.0348228	0.0329639	0.000997276	0.00175503	0.067714	0.00177224	0.00558078	Geranylgeranyl transferase type-2 subunit alpha	17	17	34.7	34.7	64989
1074	1282	MCCA_MOUSE	Q99MR8	Q99MR8	ENSMUSP00000029259	Mccc1	0.167249	0.0684178	-0.12105	0.143331	0.064487	0.13066	-0.124576	0.160396	0.0533091	-0.0962888	-0.00178989	0.13335	0.402629	0.46063	0.311183	0.387885	0.390581	0.0615448	0.504344	0.00403623	0.00175593	0.572462	0.00588279	0.00557842	Methylcrotonoyl-CoA carboxylase subunit alpha. mitochondrial	23	22	46.3	45.2	79343
1075	2500	PI3R4_MOUSE	Q8VD65	Q8VD65	ENSMUSP00000067400;ENSMUSP00000139427	Pik3r4	-0.580217	-0.683378	-1.09876	-1.26206	-0.906105	0.326412	-0.759132	-0.818187	-0.991301	-0.916308	-0.871232	0.103003	-0.549924	-0.588132	-0.602788	-0.467798	-0.55216	0.0604953	0.84527	0.0769549	0.00175764	0.876348	0.0865711	0.00557866	Phosphoinositide 3-kinase regulatory subunit 4	18	18	20.5	20.5	1526
1076	2603	PARP1_MOUSE	P11103	P11103		Parp1	1.51522	1.30453	1.19856	1.06489	1.2708	0.19017	0.0516589	0.651394	-0.00947707	0.0621692	0.188936	0.30992	-0.703772	-0.702879	-0.571864	-0.643432	-0.655487	0.0624913	0.00100723	1.2733e-06	0.00175828	0.00902011	2.09879e-05	0.0055755	Poly [ADP-ribose] polymerase 1	37	37	39.7	39.7	1131
1077	1096	PAK2_MOUSE	Q8CIN4	Q8CIN4	ENSMUSP00000023467	Pak2	1.91868	1.75196	1.60719	1.56943	1.71182	0.158773	1.2509	0.856412	1.13552	1.11479	1.08941	0.166473	0.519404	0.630503	0.399499	0.648276	0.54942	0.115071	0.0016465	2.17781e-05	0.00176704	0.0108453	9.88121e-05	0.00559808	PAK-2p27;PAK-2p34;Serine/threonine-protein kinase PAK 2	31	18	68.3	45.2	5793
1078	200	SYNJ1_MOUSE;SYNJ2_MOUSE	Q8CHC4;Q9D2G5	Q8CHC4	ENSMUSP00000060382;ENSMUSP00000079164;ENSMUSP00000111450;ENSMUSP00000111455	Synj1;Synj2	0.382026	0.0450852	0.224557	0.132048	0.195929	0.144091	1.14318	0.485295	1.13711	1.13101	0.974147	0.32594	1.86325	1.81989	1.84082	1.8539	1.84446	0.0187871	0.00473189	4.79849e-07	0.00177562	0.0195937	1.25942e-05	0.00562005	Synaptojanin-1;Synaptojanin-2	76	76	53.5	53.5	17262
1079	2982	NFIX_MOUSE	P70257	P70257	ENSMUSP00000076005;ENSMUSP00000096669	Nfix	1.36565	1.40964	1.13109	1.23761	1.286	0.126451	-0.132291	0.763251	-0.022485	0.175115	0.195898	0.399049	-0.769684	-1.39397	-0.984556	-1.19743	-1.08641	0.269325	0.00199878	3.86016e-06	0.00178312	0.0120492	3.82874e-05	0.00563857	Nuclear factor 1 X-type	12	11	35.7	33.4	53394
1080	3247	PTN12_MOUSE	P35831	P35831	ENSMUSP00000030556	Ptpn12	0.516869	0.587794	0.497611	0.391692	0.498492	0.0810755	-0.33619	0.260754	-0.329847	-0.543335	-0.237155	0.346438	-1.01481	-1.62641	-1.45218	-1.50218	-1.39889	0.266327	0.00611146	9.68061e-06	0.00180007	0.0225919	6.38883e-05	0.00568688	Tyrosine-protein phosphatase non-receptor type 12	7	7	11.4	11.4	86525
1081	970	S7A14_MOUSE	Q8BXR1	Q8BXR1	ENSMUSP00000088803	Slc7a14	-0.599681	-0.489185	-0.663219	-1.0543	-0.701596	0.245885	-0.294894	-1.21182	-0.327564	-0.353083	-0.54684	0.443959	0.73225	0.597278	0.665392	0.585178	0.645024	0.0680306	0.564314	4.24935e-05	0.00181708	0.627588	0.000152619	0.0057353	Probable cationic amino acid transporter	9	9	13.1	13.1	83983
1082	2821	RT09_MOUSE	Q9D7N3	Q9D7N3	ENSMUSP00000056855	Mrps9	0.148961	-0.235565	-0.226827	-0.37813	-0.17289	0.225499	-0.473188	-0.522383	-0.676103	-0.579875	-0.562887	0.0871647	-0.87342	-0.963655	-0.773626	-0.880485	-0.872797	0.0777808	0.0179933	0.00108327	0.00181999	0.044878	0.00190228	0.0057392	28S ribosomal protein S9. mitochondrial	13	12	34.9	34.9	44929
1083	2345	ELAV4_MOUSE	Q61701	Q61701	ENSMUSP00000102207	Elavl4	0.918941	0.759412	0.448742	0.532975	0.665017	0.214163	0.279368	0.234343	0.271261	0.274109	0.26477	0.020561	-0.0917571	-0.353204	-0.493136	-0.693821	-0.40798	0.252952	0.00984453	0.000644452	0.00182683	0.0302064	0.00122159	0.00575546	ELAV-like protein 4	23	7	57.4	22.9	42368
1084	540	MARCS_MOUSE	P26645	P26645	ENSMUSP00000090245	Marcks	2.50971	1.12942	2.28044	1.9818	1.97534	0.603946	1.48978	1.64813	1.6508	1.86275	1.66286	0.153054	1.26677	0.995541	1.02913	1.20949	1.12524	0.133153	0.354543	0.033329	0.00182934	0.427004	0.0396924	0.00575803	Myristoylated alanine-rich C-kinase substrate	18	18	71.5	71.5	29661
1085	2340	HMGN1_MOUSE	P18608	P18608	ENSMUSP00000061012	Hmgn1	1.29617	1.17493	1.01425	1.00511	1.12261	0.139533	0.324335	1.12042	0.741262	0.382285	0.642075	0.368376	-0.524884	-0.294582	-0.266047	-0.536122	-0.405409	0.144988	0.0504862	5.1421e-06	0.00184405	0.0918713	4.5453e-05	0.00579899	Non-histone chromosomal protein HMG-14	10	10	67.7	67.7	10152
1086	2043	C1QA_MOUSE	P98086	P98086	ENSMUSP00000048836	C1qa	-0.558669	-0.869843	-0.870166	-1.23998	-0.884665	0.278659	-0.908552	-1.46375	-1.58058	-1.17172	-1.28115	0.302103	-0.584399	-0.110247	-0.114361	0.0967101	-0.178074	0.288251	0.101931	0.0124456	0.00185905	0.155331	0.0161155	0.00584078	Complement C1q subcomponent subunit A	5	5	29.8	29.8	25974
1087	2097	TBCD_MOUSE	Q8BYA0	Q8BYA0	ENSMUSP00000099302	Tbcd	0.647832	0.828037	0.632211	0.615023	0.680775	0.0990845	0.478714	0.0863282	0.247002	0.301909	0.278488	0.161819	-0.15517	-0.206877	-0.328067	-0.134197	-0.206078	0.0868723	0.00543794	1.04194e-05	0.00187115	0.0211807	6.74595e-05	0.00587339	Tubulin-specific chaperone D	21	21	22.7	22.7	13332
1088	1004	STRAP_MOUSE	Q9Z1Z2	Q9Z1Z2	ENSMUSP00000068267	Strap	0.692858	1.11265	1.10407	1.00632	0.978976	0.196749	0.922987	1.01437	0.791949	0.870255	0.89989	0.0933966	0.686829	0.597306	0.618841	0.55733	0.615076	0.0542005	0.495031	0.0118373	0.00187402	0.563955	0.0154156	0.00587699	Serine-threonine kinase receptor-associated protein	20	20	63.7	63.7	38442
1089	940	RSMB_MOUSE;RSMN_MOUSE	P27048;P63163	P27048;P63163	ENSMUSP00000055941;ENSMUSP00000096003;ENSMUSP00000099488	Snrpb;Snrpn	2.26486	1.90952	1.58104	1.88508	1.91013	0.279741	1.03356	1.11576	1.16879	1.15543	1.11839	0.0608691	0.482098	0.598996	0.802103	0.801844	0.67126	0.1583	0.00147166	0.000249837	0.00187826	0.0104393	0.000562298	0.00588488	Small nuclear ribonucleoprotein-associated protein B;Small nuclear ribonucleoprotein-associated protein N	7	7	20.3	20.3	23656
1090	1783	ADCY8_MOUSE	P97490	P97490	ENSMUSP00000023007	Adcy8	-0.213155	-0.870749	-1.03737	-0.950569	-0.767961	0.376078	-1.22986	-0.561354	-0.85689	-1.00777	-0.91397	0.280585	0.0957185	0.00384	0.25359	-0.265777	0.0218431	0.217726	0.556607	0.0108999	0.00188333	0.620837	0.0143703	0.00589534	Adenylate cyclase type 8	4	4	3.2	3.2	14009
1091	535	HDHD2_MOUSE	Q3UGR5	Q3UGR5	ENSMUSP00000026485;ENSMUSP00000095128;ENSMUSP00000095129;ENSMUSP00000114212;ENSMUSP00000116152;ENSMUSP00000116243;ENSMUSP00000123320	Hdhd2	0.144482	0.0007885	-0.338254	0.13912	-0.013466	0.22651	0.335722	0.717948	0.642615	0.405513	0.52545	0.183634	0.952623	1.15924	1.28964	1.12586	1.13184	0.13881	0.0101325	0.00013396	0.00188592	0.030487	0.000341864	0.00589803	Haloacid dehalogenase-like hydrolase domain-containing protein 2	13	13	65.6	65.6	2873
1092	608	PGM1_MOUSE	Q9D0F9	Q9D0F9	ENSMUSP00000061227	Pgm1	-0.0147797	-0.0012575	-0.150056	-0.0850676	-0.0627901	0.068806	0.603047	0.838368	0.600688	0.499121	0.635306	0.143782	1.01063	1.07607	1.09238	0.978847	1.03948	0.0536828	0.00012263	2.53465e-07	0.00188875	0.00383866	9.40024e-06	0.00590148	Phosphoglucomutase-1	37	37	70.3	70.3	61417
1093	866	KCNA2_MOUSE	P63141	P63141	ENSMUSP00000041702	Kcna2	-0.727827	-0.66432	-0.887696	-1.15402	-0.858466	0.2183	-1.21321	-0.183307	-0.437385	-1.15472	-0.747154	0.515492	0.66515	0.78217	0.489818	1.0588	0.748986	0.238946	0.704631	6.01748e-05	0.00188967	0.757229	0.000191526	0.00589894	Potassium voltage-gated channel subfamily A member 2	10	5	26.1	1.3	567
1094	14	H4_MOUSE	P62806	P62806	ENSMUSP00000085006;ENSMUSP00000100029;ENSMUSP00000100030;ENSMUSP00000100032;ENSMUSP00000100033;ENSMUSP00000100036;ENSMUSP00000100037;ENSMUSP00000100042;ENSMUSP00000100044;ENSMUSP00000100048;ENSMUSP00000100546;ENSMUSP00000129930;ENSMUSP00000136357	Hist1h4a	4.34687	4.2993	4.0888	4.00625	4.1853	0.163781	3.46214	3.98293	3.74432	3.64593	3.70883	0.216953	3.05973	3.14989	3.13289	3.15979	3.12558	0.0452805	0.0127387	1.62314e-05	0.00189534	0.035337	8.3406e-05	0.00591125	Histone H4	25	25	71.8	71.8	11367
1095	524	RL35_MOUSE	Q6ZWV7	Q6ZWV7	ENSMUSP00000079672;ENSMUSP00000099843	Rpl35	2.05486	1.89669	1.63114	1.70105	1.82094	0.192229	1.67627	1.40634	1.6425	1.73562	1.61518	0.144449	1.0445	1.11895	1.13217	1.29174	1.14684	0.104023	0.137855	0.000833833	0.00189758	0.196803	0.00151816	0.00591283	60S ribosomal protein L35	10	10	49.6	49.6	14552
1096	327	EF1G_MOUSE	Q9D8N0	Q9D8N0	ENSMUSP00000093955	Eef1g	2.41398	2.39668	2.11797	2.1311	2.26493	0.16236	1.92191	1.65654	1.95784	1.93163	1.86698	0.14111	1.43575	1.48259	1.4186	1.53984	1.4692	0.0543047	0.0100886	8.76878e-05	0.00189817	0.0304354	0.000250369	0.00590926	Elongation factor 1-gamma	29	29	65.9	65.9	5006
1097	1168	PEX5R_MOUSE	Q8C437	Q8C437	ENSMUSP00000103856	Pex5l	-0.643395	-0.736505	-1.13414	-0.876169	-0.847552	0.213668	-0.154002	-1.03788	-0.368418	-0.458634	-0.504735	0.377699	0.46183	0.555618	0.462113	0.502876	0.495609	0.0444105	0.16519	1.75227e-05	0.00189995	0.227361	8.69005e-05	0.0059094	PEX5-related protein	19	19	44.8	44.8	63134
1098	1073	PPT1_MOUSE	O88531	O88531	ENSMUSP00000030412	Ppt1	-0.245816	-0.637142	-1.11324	-1.238	-0.80855	0.45582	0.338085	0.193562	0.217231	0.184927	0.233452	0.0710801	0.619812	0.559774	0.651985	0.419145	0.562679	0.103038	0.00402871	0.00108315	0.00190101	0.0177367	0.00190304	0.00590734	Palmitoyl-protein thioesterase 1	7	7	26.5	26.5	3449
1099	1025	MK10_MOUSE	Q61831	Q61831		Mapk10	-0.588075	-0.614369	-0.208132	-0.753178	-0.540939	0.233395	-0.455666	-0.123656	0.0371507	0.145379	-0.099198	0.262092	0.571381	0.617213	0.591662	0.58519	0.591362	0.0191981	0.0454463	7.01036e-05	0.00190963	0.0856228	0.000212616	0.00592871	Mitogen-activated protein kinase 10	16	5	42.2	16.8	52532
1100	2650	GRID1_MOUSE	Q61627	Q61627	ENSMUSP00000044009	Grid1	-0.731711	-0.875247	-0.804486	-0.876402	-0.821961	0.0689288	-1.21085	-1.35971	-1.01235	-1.201	-1.19598	0.14233	-0.535883	-0.686673	-0.848507	-0.702665	-0.693432	0.127803	0.00322418	0.12707	0.00191187	0.0157381	0.139365	0.00593027	Glutamate receptor ionotropic. delta-1	6	5	10.1	8.8	11221
1101	796	MINK1_MOUSE	Q9JM52	Q9JM52	ENSMUSP00000099618;ENSMUSP00000099619	Mink1	1.20241	0.797412	0.814941	0.760765	0.893882	0.20692	0.567154	0.356233	0.433116	0.558638	0.478785	0.102127	0.766599	0.793002	0.909828	0.75379	0.805805	0.0712444	0.0113967	0.451562	0.00191539	0.0330377	0.471171	0.00593578	Misshapen-like kinase 1	49	32	39.5	30.3	14729
1102	2862	DHI1_MOUSE	P50172	P50172	ENSMUSP00000016338;ENSMUSP00000125620	Hsd11b1	-0.690481	-0.659539	-1.03716	-0.972344	-0.839881	0.192622	-1.29864	-1.34099	-1.17115	-1.49815	-1.32723	0.134884	-0.914599	-0.909788	-0.852089	-1.0252	-0.925418	0.0723284	0.00604476	0.437549	0.00191851	0.0224182	0.457809	0.00594006	Corticosteroid 11-beta-dehydrogenase isozyme 1	3	3	1.1	1.1	32364
1103	1826	MYCT_MOUSE	Q3UHK1	Q3UHK1	ENSMUSP00000104906	Slc2a13	-1.13984	-0.582144	-0.668386	-0.9065	-0.824218	0.251178	-0.520096	-1.05172	-0.526037	-0.631964	-0.682455	0.251485	-0.0145989	-0.061606	0.0209329	-0.00970975	-0.0162454	0.0340844	0.455455	0.000700079	0.00191942	0.527499	0.00130671	0.0059375	Proton myo-inositol cotransporter	7	7	12.2	12.2	69062
1104	46	TPPP_MOUSE	Q7TQD2	Q7TQD2	ENSMUSP00000022057	Tppp	-0.0826139	-0.971102	-0.643151	-0.803888	-0.625189	0.385703	1.09623	-0.0971174	1.27079	1.28804	0.889482	0.663415	2.5321	2.65493	2.6605	2.72701	2.64363	0.0812475	0.00755845	3.06374e-06	0.00192158	0.0259451	3.3721e-05	0.0059388	Tubulin polymerization-promoting protein	30	30	82.1	82.1	23574
1105	2748	ZCH18_MOUSE	Q0P678	Q0P678	ENSMUSP00000090761	Zc3h18	0.613823	0.184787	0.350357	0.10565	0.313654	0.224589	-0.0732046	-0.449108	-0.261003	-0.232015	-0.253833	0.15415	-1.00903	-0.706572	-0.7574	-0.730324	-0.800833	0.140346	0.00590117	0.00015337	0.00192388	0.0219812	0.000381969	0.00594054	Zinc finger CCCH domain-containing protein 18	10	10	11.7	11.7	10569
[truncated: 2,307 more rows]
