# Supplementary material for: Cyclase-associated protein (CAP) inhibits inverted formin 2 (INF2) to induce dendritic spine maturation
Source: Cell Mol Life Sci. 2024 Aug 18;81(1):353. doi: 10.1007/s00018-024-05393-y (PMC11335277; doi:10.1007/s00018-024-05393-y)
Supplement: Supplementary file 2 — Supplementary file2 Table S2: Complete list of proteins identified by mass spectrometry in cerebral cortex lysates from E18.5, P10 and P40 C57BL/6N mice (XLSX 1584 KB) [file 18_2024_5393_MOESM2_ESM.xlsx]

## Sheet: CTX_E18-P10-P40
										Normalized log2 LFQ														p-value (Student's t-test)			Adjusted p-value (Benjamini-Hochberg)
Number	T: UniProt names	T: T: Protein IDs	T: T: Majority protein Ids	T: ENSP	T: Gene name	E18-CTX-1	E18-CTX-2	E18-CTX-3	E18-CTX-4	E18-CTX-AVERAGE	E18-CTX-ST.DEV	P10-CTX-1	P10-CTX-2	P10-CTX-3	P10-CTX-4	P10-CTX-AVERAGE	P10-CTX-ST.DEV	P40-CTX-1	P40-CTX-2	P40-CTX-3	P40-CTX-4	P40-CTX-AVERAGE	P40-CTX-ST.DEV	E18-P10	E18-P40	P10-P40	E18-P10	E18-P40	P10-P40	C: Protein name	N: N: Peptides	N: N: Unique peptides	N: N: Sequence coverage [%]	N: N: Unique sequence coverage [%]	N: N: Mol. weight [kDa]
1	S12A5_MOUSE;S12A7_MOUSE	Q91V14;Q9WVL3	Q91V14	ENSMUSP00000017900;ENSMUSP00000096690	Slc12a5;Slc12a7	-0.95746	-1.04074	-0.977464	-1.0607	-1.00909	0.0494331	0.803615	0.855066	0.78188	0.723388	0.790987	0.0545223	1.41677	1.35092	1.382	1.23866	1.34709	0.0771317	4.89365e-09	3.62269e-09	2.26598e-05	1.83659e-05	3.39899e-06	0.000194605	Solute carrier family 12 member 5;Solute carrier family 12 member 7	39	33	37.7	32.5	12627
2	SAE2_MOUSE	Q9Z1F9	Q9Z1F9	ENSMUSP00000099807	Uba2	0.772327	0.778782	0.765942	0.755297	0.768087	0.0100087	0.0379258	0.0893218	0.0325913	0.0255739	0.0463532	0.0290889	-0.308491	-0.270508	-0.255404	-0.133963	-0.242091	0.0754663	6.27911e-09	1.8893e-07	0.000382365	1.17827e-05	9.09043e-06	0.0012767	SUMO-activating enzyme subunit 2	33	33	60.8	60.8	70568
3	NCDN_MOUSE	Q9Z0E0	Q9Z0E0	ENSMUSP00000030637;ENSMUSP00000101722	Ncdn	0.169329	0.225104	0.233241	0.215103	0.210694	0.0285566	1.22678	1.28558	1.20402	1.20578	1.23054	0.0381221	1.40723	1.29437	1.39948	1.17277	1.31846	0.109923	1.08535e-08	1.17551e-06	0.181446	1.35777e-05	1.95207e-05	0.215359	Neurochondrin	38	38	63.1	63.1	78894
4	SATB2_MOUSE	Q8VI24	Q8VI24	ENSMUSP00000046067;ENSMUSP00000110057	Satb2	0.626974	0.598013	0.588118	0.519938	0.583261	0.045321	-0.529169	-0.55757	-0.602571	-0.481417	-0.542682	0.050808	-1.20607	-1.56062	-1.40711	-1.55444	-1.43206	0.166531	5.08234e-08	4.04246e-07	5.12595e-05	4.76851e-05	1.21371e-05	0.000316931	DNA-binding protein SATB2	14	10	28.6	23.6	82558
5	NCBP1_MOUSE	Q3UYV9	Q3UYV9	ENSMUSP00000030014	Ncbp1	0.770494	0.634288	0.705296	0.646498	0.689144	0.0624678	-0.387684	-0.415679	-0.368905	-0.401965	-0.393558	0.0200192	-1.20433	-1.44095	-0.94073	-1.0306	-1.15416	0.220293	5.14186e-08	3.64944e-06	0.000466169	3.85948e-05	3.70171e-05	0.00147515	Nuclear cap-binding protein subunit 1	14	14	20.4	20.4	91926
6	NED4L_MOUSE	Q8CFI0	Q8CFI0		Nedd4l	0.928191	0.907644	0.863359	0.930813	0.907502	0.031199	0.29892	0.24512	0.279682	0.310626	0.283587	0.0286422	0.270373	0.307885	0.354558	0.280552	0.303342	0.0376388	1.01346e-07	2.88598e-07	0.435518	6.33921e-05	1.06187e-05	0.477645	E3 ubiquitin-protein ligase NEDD4-like	32	29	41.2	38.1	11542
7	EAA2_MOUSE	P43006	P43006	ENSMUSP00000005220;ENSMUSP00000079100;ENSMUSP00000106843	Slc1a2	-0.649478	-0.669748	-0.541554	-0.720221	-0.64525	0.0752583	1.1456	1.4056	1.27187	1.1932	1.25407	0.113653	2.55619	2.47937	2.56752	2.64093	2.561	0.0661257	1.41237e-07	9.77704e-10	1.05141e-06	7.57234e-05	1.22311e-06	3.2611e-05	Excitatory amino acid transporter 2	33	32	55.4	55.4	6203
8	E9Q7G0_MOUSE	E9Q7G0	E9Q7G0	ENSMUSP00000081912	Numa1	1.12644	1.08131	1.23501	1.16345	1.15155	0.0649921	-0.0111949	-0.0811964	-0.0191148	0.0485979	-0.0157271	0.053091	-0.438565	-0.325566	-0.436796	-0.170241	-0.342792	0.126596	1.42714e-07	7.59141e-07	0.00311037	6.69509e-05	1.64685e-05	0.00640682		106	106	57.4	57.4	23563
9	GDN_MOUSE	Q07235	Q07235	ENSMUSP00000027467	Serpine2	-0.933641	-0.923104	-0.860667	-1.04259	-0.94	0.0755954	0.107447	0.151223	0.183352	0.161085	0.150777	0.0318591	-0.835442	-0.861615	-0.863641	-0.990649	-0.887837	0.0697339	1.86663e-07	0.349543	1.6702e-07	7.78383e-05	0.368908	1.74118e-05	Glia-derived nexin	13	13	41.8	41.8	44207
10	LMNB1_MOUSE	P14733	P14733	ENSMUSP00000025486	Lmnb1	2.40107	2.31824	2.48529	2.38857	2.39829	0.0685056	1.33664	1.427	1.37417	1.337	1.3687	0.042665	0.892792	0.94496	0.887661	1.03333	0.939686	0.0675842	2.38826e-07	8.55066e-08	3.85905e-05	8.96313e-05	5.62993e-06	0.000273265	Lamin-B1	85	74	83.2	75.9	66785
11	GUAD_MOUSE	Q9R111	Q9R111	ENSMUSP00000084882	Gda	-0.344207	-0.347123	-0.170432	-0.42766	-0.322356	0.108413	1.30514	1.44623	1.2689	1.35948	1.34494	0.0771124	1.74534	1.6786	1.70876	1.7024	1.70877	0.0276215	2.65534e-07	2.91046e-08	0.000113265	9.05954e-05	3.52353e-06	0.000532685	Guanine deaminase	31	31	70.9	70.9	51012
12	GAPD1_MOUSE	Q6PAR5	Q6PAR5	ENSMUSP00000028224;ENSMUSP00000099864;ENSMUSP00000108723	Gapvd1	0.599743	0.588012	0.577415	0.545328	0.577625	0.0233823	0.0960766	0.0910434	0.0380042	0.117606	0.0856826	0.0338089	-0.331707	-0.343209	-0.312559	-0.055474	-0.260737	0.137425	3.49336e-07	2.00336e-05	0.00272292	0.000109255	0.000106798	0.0057282	GTPase-activating protein and VPS9 domain-containing protein 1	28	27	25.2	24.5	1624
13	MCM5_MOUSE	P49718	P49718		Mcm5	0.10189	0.19174	0.348836	0.386804	0.257318	0.133667	-1.63335	-1.5255	-1.72705	-1.60017	-1.62152	0.0835722	-1.57182	-1.26931	-1.60793	-1.45674	-1.47645	0.1524	3.57977e-07	2.55457e-06	0.146112	0.000103345	3.02439e-05	0.177061	DNA replication licensing factor MCM5	26	26	4.8	4.8	82406
14	FIBG_MOUSE	Q8VCM7	Q8VCM7	ENSMUSP00000037018	Fgg	0.20538	0.314766	0.362605	0.218047	0.2752	0.0760403	-1.11542	-0.981766	-1.17347	-1.16685	-1.10938	0.0889406	-0.219343	-0.197209	-0.265433	0.0280207	-0.163491	0.130799	3.73705e-07	0.00115238	2.07028e-05	0.00010018	0.00233147	0.000181962	Fibrinogen gamma chain	13	13	36.9	36.9	49391
15	FLNA_MOUSE	Q8BTM8	Q8BTM8	ENSMUSP00000033699	Flna	1.02378	0.962966	0.933009	1.03239	0.988037	0.0479646	0.0906853	0.062877	-0.0606249	-0.00883006	0.0210268	0.0687075	-0.251409	-0.254669	-0.470897	-0.375999	-0.338243	0.105747	4.33535e-07	4.60935e-07	0.0012627	0.00010847	1.29096e-05	0.00315718	Filamin-A	88	81	4.3	41.3	28122
16	ESTD_MOUSE	Q9R0P3	Q9R0P3	ENSMUSP00000022573	Esd	1.3397	1.26867	1.36261	1.30228	1.31832	0.041398	0.752445	0.704493	0.674215	0.723634	0.713697	0.0328823	0.826444	0.904254	0.888308	1.03167	0.91267	0.0861416	4.57497e-07	0.000146207	0.00500492	0.000107312	0.000449396	0.00943419	S-formylglutathione hydrolase	11	11	41.1	41.1	31319
17	NEDD4_MOUSE	P46935	P46935	ENSMUSP00000034740	Nedd4	0.954087	0.937335	0.987745	0.988563	0.966932	0.0254429	0.477531	0.545353	0.505095	0.474558	0.500634	0.0328297	-0.233779	-0.223764	-0.223004	-0.0229285	-0.175869	0.102078	5.10642e-07	6.20905e-07	1.51759e-05	0.000112732	1.48424e-05	0.000147552	E3 ubiquitin-protein ligase NEDD4	38	35	41.5	3.8	10271
18	IF2B2_MOUSE	Q5SF07	Q5SF07	ENSMUSP00000097629	Igf2bp2	0.224401	0.241785	0.271292	0.260626	0.249526	0.0207217	-1.65035	-1.31177	-1.62947	-1.60326	-1.54871	0.159134	-1.59383	-1.21582	-1.35119	-1.33265	-1.37337	0.158719	5.16403e-07	9.3465e-07	0.169718	0.00010767	1.84618e-05	0.202529	Insulin-like growth factor 2 mRNA-binding protein 2	14	11	26.9	2.4	65583
19	KCC4_MOUSE	P08414	P08414		Camk4	-0.94838	-0.703431	-0.831908	-0.889371	-0.843272	0.104654	0.688371	0.845669	0.947981	0.773182	0.813801	0.110155	0.549467	0.563911	0.62303	0.716028	0.613109	0.0756342	6.06542e-07	4.96757e-07	0.023888	0.000119808	1.31291e-05	0.0353934	Calcium/calmodulin-dependent protein kinase type IV	27	26	6.1	6.1	52627
20	SFXN5_MOUSE	Q925N0	Q925N0	ENSMUSP00000041872	Sfxn5	-0.763893	-0.834828	-0.848704	-0.54508	-0.748126	0.140368	0.945043	1.07376	0.952998	0.906483	0.969571	0.0723688	1.53819	1.48581	1.58	1.42995	1.50849	0.0650128	6.16296e-07	1.07447e-07	3.21941e-05	0.000115648	6.30074e-06	0.000242133	Sideroflexin-5	18	18	49.7	49.7	37328
21	GABT_MOUSE	P61922	P61922	ENSMUSP00000063548;ENSMUSP00000111505	Abat	-0.424026	-0.44517	-0.693901	-0.423667	-0.496691	0.131857	0.97619	1.07885	0.998363	1.01038	1.01594	0.0442604	1.79809	1.74235	1.74519	1.41111	1.67419	0.177245	6.16701e-07	1.12474e-06	0.000361612	0.000110213	1.91003e-05	0.00122485	4-aminobutyrate aminotransferase. mitochondrial	42	42	8.2	8.2	56451
22	SYN2_MOUSE	Q64332	Q64332	ENSMUSP00000009538;ENSMUSP00000133121	Syn2	-0.230946	-0.140088	0.0826101	-0.0473035	-0.083932	0.133971	1.51438	1.65423	1.59279	1.49814	1.56488	0.0724954	2.49873	2.45996	2.54424	2.35227	2.4638	0.0819452	6.34255e-07	5.69998e-08	3.23666e-06	0.000108198	4.65044e-06	5.78438e-05	Synapsin-2	34	29	63.7	57.7	63372
23	RADI_MOUSE	P26043	P26043	ENSMUSP00000000590;ENSMUSP00000128249	Rdx	0.961475	0.897363	1.0279	0.936674	0.955854	0.0548083	0.154513	0.112991	0.222203	0.196487	0.171548	0.0479827	0.123464	0.18076	0.164544	0.284708	0.188369	0.0686036	6.54526e-07	2.24783e-06	0.701728	0.000106802	2.8027e-05	0.731958	Radixin	57	41	68.8	5.2	68542
24	TBR1_MOUSE	Q64336	Q64336	ENSMUSP00000046787	Tbr1	0.223372	0.327686	0.321354	0.370561	0.310743	0.0622133	-0.700077	-0.889073	-0.767632	-0.735733	-0.773129	0.0820739	-0.553341	-0.629608	-0.570603	-0.273683	-0.506809	0.15881	7.49289e-07	7.36481e-05	0.0246507	0.00011717	0.000273124	0.0363655	T-box brain protein 1	12	11	27.2	25.8	73939
25	Q9CZN7_MOUSE	Q9CZN7	Q9CZN7	ENSMUSP00000026470	Shmt2	0.639059	0.638468	0.677734	0.770273	0.681383	0.0620421	-0.0603585	-0.00382375	-0.0754174	-0.0476889	-0.0468221	0.030825	-0.555454	-0.430243	-0.609267	-0.653104	-0.562017	0.0965005	7.54721e-07	6.29381e-07	5.25703e-05	0.000113299	1.49498e-05	0.000319767	Serine hydroxymethyltransferase	24	23	5.5	52.2	55758
26	WDR82_MOUSE	Q8BFQ4	Q8BFQ4	ENSMUSP00000020490	Wdr82	1.11851	1.16437	1.14183	1.14532	1.14251	0.0188206	0.460612	0.528961	0.380167	0.412378	0.44553	0.0647035	0.305957	0.388836	0.200963	0.470773	0.341632	0.115421	8.30466e-07	9.41308e-06	0.167377	0.000119875	6.74185e-05	0.199989	WD repeat-containing protein 82	10	10	27.8	27.8	35079
27	PURA_MOUSE	P42669	P42669	ENSMUSP00000059404	Pura	0.219919	0.332069	0.206994	0.421717	0.295175	0.101346	1.42729	1.51426	1.42395	1.40052	1.44151	0.0499473	2.11822	2.15975	2.10838	2.03944	2.10644	0.0499094	9.30928e-07	6.11435e-08	1.44703e-06	0.000129399	4.68309e-06	3.71966e-05	Transcriptional activator protein Pur-alpha	29	25	69.8	63.9	34883
28	CNTN1_MOUSE	P12960	P12960	ENSMUSP00000000109;ENSMUSP00000067842;ENSMUSP00000133063	Cntn1	0.532725	0.444346	0.760602	0.577769	0.578861	0.133234	2.2651	2.44936	2.34868	2.19054	2.31342	0.111295	2.26634	2.24513	2.25541	2.26862	2.25888	0.0108241	1.01935e-06	2.61053e-07	0.366958	0.000136629	1.0313e-05	0.408663	Contactin-1	63	63	59.6	59.6	11339
29	LMNB2_MOUSE	P21619	P21619	ENSMUSP00000100969;ENSMUSP00000136524	Lmnb2	1.05797	0.997274	1.13783	1.05293	1.0615	0.0578419	0.374339	0.364256	0.278197	0.354349	0.342785	0.0438255	0.447607	0.515738	0.441234	0.651034	0.513904	0.0974405	1.074e-06	7.0316e-05	0.0185255	0.000138991	0.000263107	0.0283665	Lamin-B2	62	50	7.8	70.6	67317
30	CNN3_MOUSE	Q9DAW9	Q9DAW9	ENSMUSP00000029773	Cnn3	0.949632	0.982216	0.927554	0.979937	0.959835	0.0261477	-0.0246771	0.1058	-0.127083	-0.0130142	-0.0147437	0.0953108	-0.219548	-0.0196919	-0.210335	-0.112732	-0.140577	0.09397	1.10196e-06	4.96056e-07	0.109113	0.000137855	1.32035e-05	0.135507	Calponin-3	18	17	62.1	62.1	36428
31	POGZ_MOUSE	Q8BZH4	Q8BZH4	ENSMUSP00000102891	Pogz	0.586372	0.540276	0.584388	0.691546	0.600646	0.0642276	-0.555848	-0.556176	-0.749805	-0.743036	-0.651216	0.109968	-0.988268	-1.0192	-1.05621	-0.750921	-0.953649	0.137976	1.12258e-06	8.95373e-07	0.014002	0.000135905	1.8164e-05	0.0222008	Pogo transposable element with ZNF domain	20	20	22.7	22.7	15491
32	PITM2_MOUSE	Q6ZPQ6	Q6ZPQ6	ENSMUSP00000083292;ENSMUSP00000124111;ENSMUSP00000124740	Pitpnm2	-0.795852	-0.89578	-0.708997	-0.894119	-0.823687	0.089604	0.282382	0.271345	0.183322	0.158814	0.223966	0.0620588	0.569451	0.417666	0.662896	0.382269	0.50807	0.131324	1.2821e-06	2.88747e-06	0.00787448	0.000150366	3.25425e-05	0.01372	Membrane-associated phosphatidylinositol transfer protein 2	33	33	31.9	31.9	14803
33	RBM4B_MOUSE	Q8VE92	Q8VE92	ENSMUSP00000038256	Rbm4b	0.415718	0.565264	0.487787	0.388931	0.464425	0.079133	-1.22841	-0.955429	-1.00422	-0.9367	-1.03119	0.134526	-1.27751	-1.6798	-1.6021	-1.44298	-1.5006	0.178421	1.30533e-06	9.74553e-07	0.00567672	0.000148452	1.83794e-05	0.0104898	RNA-binding protein 4B	14	4	49.9	26.6	39991
34	GFAP_MOUSE	P03995	P03995	ENSMUSP00000064691;ENSMUSP00000077061	Gfap	-0.06929	0.120715	0.2558	0.0464505	0.088419	0.136251	1.72046	1.86005	1.60279	1.733	1.72908	0.105184	1.68114	1.79638	1.77106	1.50974	1.68958	0.129688	1.34726e-06	2.62751e-06	0.652908	0.000148713	3.07197e-05	0.685416	Glial fibrillary acidic protein	63	57	86.7	82.1	49899
35	MFF_MOUSE	Q6PCP5	Q6PCP5	ENSMUSP00000072784;ENSMUSP00000077446;ENSMUSP00000124200;ENSMUSP00000125230	Mff	-0.390652	-0.496695	-0.533062	-0.660234	-0.520161	0.11122	0.678448	0.850906	0.752163	0.719881	0.750349	0.0735144	0.893118	0.931659	0.863297	0.912033	0.900026	0.0291066	1.34883e-06	2.89278e-07	0.00911504	0.000144633	1.05404e-05	0.0154163	Mitochondrial fission factor	17	17	71.1	71.1	32931
36	IF2B3_MOUSE	Q9CPN8	Q9CPN8	ENSMUSP00000031838	Igf2bp3	1.16718	1.21426	1.27335	1.33123	1.24651	0.0712489	-0.334386	-0.656264	-0.737483	-0.503736	-0.557967	0.17778	-0.317765	-0.226265	-0.163696	-1.32088	-0.507152	0.546162	1.44305e-06	0.000704334	0.865375	0.000150438	0.00155951	0.879911	Insulin-like growth factor 2 mRNA-binding protein 3	21	17	40.9	3.4	63574
37	SF3B1_MOUSE	Q99NB9	Q99NB9		Sf3b1	1.02544	0.965681	1.1168	1.15067	1.06465	0.0845586	0.267275	0.236588	0.230322	0.267719	0.250476	0.0198206	-0.356066	-0.388039	-0.308387	-0.637942	-0.422608	0.147239	1.48651e-06	2.21945e-06	0.000101336	0.00015078	2.81406e-05	0.000492637	Splicing factor 3B subunit 1	59	59	55.1	55.1	14581
38	MAOX_MOUSE	P06801	P06801	ENSMUSP00000034989	Me1	-0.637921	-0.515545	-0.850728	-0.662241	-0.666609	0.138518	0.862233	0.93035	0.744956	0.79466	0.83305	0.0807329	0.525764	0.446564	0.532271	0.397648	0.475562	0.0649297	1.50608e-06	5.67916e-06	0.000457429	0.000148745	4.82214e-05	0.00145363	NADP-dependent malic enzyme	27	27	49.3	49.3	63953
39	PCNA_MOUSE	P17918	P17918	ENSMUSP00000028817	Pcna	0.36448	0.466016	0.464245	0.278814	0.393389	0.0899229	-1.03398	-1.31916	-1.18444	-1.02883	-1.1416	0.138636	-0.936182	-1.25429	-1.64625	-1.59983	-1.35914	0.33179	1.56899e-06	5.18391e-05	0.271812	0.000150985	0.00021193	0.311865	Proliferating cell nuclear antigen	11	11	62.1	62.1	28785
40	IGS21_MOUSE	Q7TNR6	Q7TNR6	ENSMUSP00000046558	Igsf21	-0.807773	-0.76692	-0.610285	-0.59433	-0.694827	0.108322	0.770259	0.659111	0.532934	0.685904	0.662052	0.0982476	0.578817	0.446576	0.485738	-0.498092	0.25326	0.503962	1.57974e-06	0.0103489	0.162416	0.000148219	0.0149844	0.194743	Immunoglobulin superfamily member 21	11	11	33.1	33.1	51937
41	IDHP_MOUSE	P54071	P54071	ENSMUSP00000103007	Idh2	1.30166	1.21651	1.38005	1.34035	1.30964	0.0698521	0.434962	0.563895	0.466161	0.458495	0.480878	0.0569143	0.530126	0.595503	0.542497	0.646455	0.578645	0.0533644	1.66316e-06	3.01442e-06	0.0461383	0.00015224	3.30793e-05	0.0628064	Isocitrate dehydrogenase [NADP]. mitochondrial	30	27	54.4	51.3	50906
42	AT1A2_MOUSE	Q6PIE5	Q6PIE5	ENSMUSP00000083077	Atp1a2	0.212938	0.0623438	0.316178	0.194543	0.196501	0.104235	1.29482	1.40997	1.28708	1.27174	1.3159	0.0634391	2.04515	2.06706	2.01765	2.00257	2.03311	0.0286886	1.68926e-06	4.32847e-08	8.50812e-07	0.000150947	4.51243e-06	3.13049e-05	Sodium/potassium-transporting ATPase subunit alpha-2	85	55	6.1	42.1	11222
43	LRRT3_MOUSE;LRRT4_MOUSE	Q80XG9;Q8BZ81	Q80XG9	ENSMUSP00000074232;ENSMUSP00000101079;ENSMUSP00000115016;ENSMUSP00000117445;ENSMUSP00000121124	Lrrtm3;Lrrtm4	-0.875857	-0.782285	-0.89005	-0.787341	-0.833883	0.0569944	-1.40402	-1.39564	-1.46264	-1.44356	-1.42647	0.031912	-0.841549	-0.839453	-0.668895	-0.845148	-0.798761	0.0866095	1.80434e-06	0.523338	9.80486e-06	0.000157482	0.541071	0.000116081	Leucine-rich repeat transmembrane neuronal protein 3;Leucine-rich repeat transmembrane neuronal protein 4	3	3	5.8	5.8	67147
44	FKBP4_MOUSE	P30416	P30416	ENSMUSP00000032508	Fkbp4	1.4807	1.40441	1.3153	1.37983	1.39506	0.0683486	0.613468	0.70615	0.661561	0.602532	0.645928	0.0476373	0.403089	0.46135	0.451603	0.548463	0.466126	0.0605166	1.9013e-06	9.14837e-07	0.00343444	0.000162172	1.82627e-05	0.00691866	Peptidyl-prolyl cis-trans isomerase FKBP4;Peptidyl-prolyl cis-trans isomerase FKBP4. N-terminally processed	42	42	7.4	7.4	51572
45	PVRL1_MOUSE	Q9JKF6	Q9JKF6	ENSMUSP00000034510	Pvrl1	-0.789975	-0.662262	-0.701564	-0.804882	-0.739671	0.0688649	0.165555	0.0774905	0.0179042	0.117391	0.0945852	0.0625274	-0.0834572	0.080923	-0.0633551	0.120305	0.0136038	0.102079	1.93027e-06	1.81507e-05	0.224814	0.000160985	9.92999e-05	0.261945	Nectin-1	12	12	30.3	30.3	57034
46	STRP1_MOUSE	Q8C079	Q8C079	ENSMUSP00000068587	Strip1	0.29573	0.279854	0.311633	0.34742	0.308659	0.0289145	-0.238701	-0.226213	-0.305771	-0.353021	-0.280927	0.0594182	-0.39748	-0.552323	-0.510584	-0.271759	-0.433037	0.125854	1.99057e-06	2.61377e-05	0.0714798	0.000162405	0.000128396	0.0926324	Striatin-interacting protein 1	15	13	25.9	22.8	95584
47	AT1B1_MOUSE	P14094	P14094	ENSMUSP00000027863	Atp1b1	1.40204	1.33397	1.42609	1.55342	1.42888	0.0917334	2.53593	2.53053	2.40234	2.40944	2.46956	0.0736083	2.8485	2.81977	2.82456	2.76661	2.81486	0.0345367	2.09101e-06	1.29402e-07	0.000145736	0.00016697	7.24842e-06	0.000636727	Sodium/potassium-transporting ATPase subunit beta-1	31	31	55.3	55.3	35194
48	FIBA_MOUSE	E9PV24	E9PV24	ENSMUSP00000029630;ENSMUSP00000133117	Fga	0.93396	0.765193	0.897378	0.856139	0.863168	0.0726416	-1.2752	-1.08621	-1.05797	-0.777245	-1.04916	0.205329	-0.476317	-0.194956	-0.413724	-0.617542	-0.425635	0.175833	2.18842e-06	1.00285e-05	0.00364174	0.000171107	6.93133e-05	0.00725449	Fibrinogen alpha chain;Fibrinopeptide A	16	16	21.7	21.7	87428
49	GARL3_MOUSE	Q3V0G7	Q3V0G7	ENSMUSP00000099874;ENSMUSP00000122576	Garnl3	-0.877461	-0.918202	-0.912142	-0.763332	-0.867784	0.0719111	1.66134	1.12061	1.22372	1.24378	1.31236	0.238825	0.450792	0.445374	0.700727	0.392052	0.497236	0.138225	2.24693e-06	2.21732e-06	0.00104587	0.000172097	2.82088e-05	0.00270699	GTPase-activating Rap/Ran-GAP domain-like protein 3	11	11	16.4	16.4	11544
50	CTBP1_MOUSE	O88712	O88712	ENSMUSP00000078682	Ctbp1	0.845488	0.862039	0.9135	0.943596	0.891156	0.0453965	0.366239	0.424034	0.332051	0.373422	0.373937	0.0379635	0.852962	0.810566	0.911011	0.83822	0.85319	0.0423642	2.24841e-06	0.26723	2.79185e-06	0.000168766	0.286138	5.34583e-05	C-terminal-binding protein 1	20	14	42.4	32.9	47744
51	GRM3_MOUSE	Q9QYS2	Q9QYS2	ENSMUSP00000004076	Grm3	-0.887716	-0.772235	-0.610777	-0.567616	-0.709586	0.147844	0.910034	0.967419	0.91567	0.721442	0.878641	0.107935	1.19679	1.09683	1.169	1.25099	1.1784	0.0641581	2.34742e-06	3.9661e-07	0.00307973	0.000172743	1.20038e-05	0.00635416	Metabotropic glutamate receptor 3	20	18	27.9	25.4	99113
52	ASTN1_MOUSE	Q61137	Q61137	ENSMUSP00000039711;ENSMUSP00000142322	Astn1	-0.875408	-1.0455	-0.798246	-0.938372	-0.914381	0.104521	0.307991	0.270362	0.119164	0.226522	0.23101	0.0816585	0.406014	0.386755	0.315389	0.407588	0.378937	0.0434109	2.41375e-06	4.59651e-07	0.0186212	0.000174207	1.29704e-05	0.0284665	Astrotactin-1	20	20	26.1	26.1	14488
53	CBPD_MOUSE	O89001	O89001	ENSMUSP00000021201	Cpd	-0.808629	-0.985528	-0.742161	-0.855495	-0.847953	0.10283	0.361056	0.412955	0.249427	0.233507	0.314236	0.0869	-0.649231	-0.688457	-0.618078	-0.438179	-0.598487	0.110683	2.41891e-06	0.0163573	1.29205e-05	0.000171286	0.0224293	0.000136593	Carboxypeptidase D	24	24	25.8	25.8	1524
54	DDX6_MOUSE	P54823	P54823	ENSMUSP00000128421	Ddx6	1.42603	1.39218	1.57248	1.48934	1.47	0.0792984	0.787682	0.745097	0.767023	0.777198	0.76925	0.0181772	0.361797	0.491544	0.477799	0.69444	0.506395	0.138212	2.45028e-06	1.94043e-05	0.0092759	0.000170294	0.000104483	0.015632	Probable ATP-dependent RNA helicase DDX6	24	24	68.5	68.5	54191
55	AT1A3_MOUSE	Q6PIC6	Q6PIC6	ENSMUSP00000079691	Atp1a3	2.09145	1.97474	2.19705	2.05096	2.07855	0.09264	2.94809	3.00491	2.91452	2.92175	2.94732	0.0410144	3.22711	3.24933	3.27309	3.15999	3.22738	0.0486903	2.51574e-06	5.83539e-07	0.000119596	0.000171665	1.42209e-05	0.000552083	Sodium/potassium-transporting ATPase subunit alpha-3	90	59	66.4	52.3	11169
56	TPD52_MOUSE	Q62393	Q62393	ENSMUSP00000088913;ENSMUSP00000088914;ENSMUSP00000112830	Tpd52	-0.970101	-0.865232	-0.777712	-0.767829	-0.845218	0.094061	0.0383538	0.036468	-0.0361501	0.0268775	0.0163873	0.0353836	0.324664	0.416206	0.311165	0.478825	0.382715	0.0792636	2.51844e-06	1.02464e-06	0.000150948	0.000168781	1.8225e-05	0.000651906	Tumor protein D52	8	8	50.4	50.4	24313
57	RFOX2_MOUSE	Q8BP71	Q8BP71	ENSMUSP00000048056;ENSMUSP00000129372;ENSMUSP00000130673;ENSMUSP00000130739	Rbfox2	0.501623	0.511219	0.640889	0.57856	0.558073	0.0649617	-0.019873	-0.009614	-0.0178775	0.0085695	-0.00969875	0.0129633	-0.18373	-0.1537	-0.286203	-0.627329	-0.312741	0.217262	2.52265e-06	0.000254957	0.0317991	0.000166097	0.000688383	0.0451199	RNA binding protein fox-1 homolog 2	14	4	36.7	20.9	4733
58	CRYM_MOUSE	O54983	O54983	ENSMUSP00000033198	Crym	0.423264	0.473405	0.576052	0.367835	0.460139	0.0884901	1.63224	1.77913	1.56477	1.54956	1.63142	0.104818	1.84219	1.88349	1.73335	1.79796	1.81425	0.0642521	2.57993e-06	2.85213e-07	0.0248249	0.000166939	1.05981e-05	0.0365937	Ketimine reductase mu-crystallin	22	22	7.8	7.8	33523
59	EAA1_MOUSE	P56564	P56564	ENSMUSP00000005493	Slc1a3	0.983085	0.91864	0.879293	0.917135	0.924538	0.0430672	1.64625	1.79747	1.71759	1.62012	1.69536	0.0795686	2.04743	2.1157	2.06013	2.04714	2.0676	0.0326307	2.6139e-06	1.16638e-08	0.000130996	0.000166271	2.91827e-06	0.000584573	Excitatory amino acid transporter 1	17	16	37.6	37.6	59622
60	PDE12_MOUSE	Q3TIU4	Q3TIU4	ENSMUSP00000059666	Pde12	0.300644	0.263507	0.337128	0.231857	0.283284	0.045594	-0.295442	-0.261597	-0.389349	-0.33063	-0.319254	0.0545713	-0.864643	-0.62924	-0.792941	-0.950566	-0.809348	0.13627	2.69945e-06	5.10176e-06	0.000546362	0.000168851	4.53718e-05	0.00166167	2'.5'-phosphodiesterase 12	10	10	25.7	25.7	67513
61	DEMA_MOUSE	Q9WV69	Q9WV69	ENSMUSP00000022694;ENSMUSP00000022695;ENSMUSP00000106612	Dmtn	-0.361637	-0.600764	-0.378254	-0.587183	-0.481959	0.129639	0.781469	0.807983	0.83216	0.986065	0.851919	0.091795	1.10715	1.37177	1.195	1.27984	1.23844	0.113455	2.84645e-06	1.02246e-06	0.00183519	0.000175127	1.84485e-05	0.00421509	Dematin	22	22	62.2	62.2	45468
62	BZW2_MOUSE	Q91VK1	Q91VK1	ENSMUSP00000020856	Bzw2	1.89634	1.80773	1.65709	1.83706	1.79955	0.101873	0.828762	0.886278	0.851105	0.925902	0.873011	0.0424709	-0.508737	-0.165195	-0.562563	-0.33978	-0.394069	0.179694	2.85146e-06	7.10225e-07	9.30161e-06	0.000172606	1.5772e-05	0.00011153	Basic leucine zipper and W2 domain-containing protein 2	27	26	4.8	46.3	48063
63	STMN3_MOUSE	O70166	O70166	ENSMUSP00000099334	Stmn3	-0.0030705	-0.0362442	-0.0818985	0.0232986	-0.0244787	0.0453742	0.506508	0.588434	0.58932	0.642659	0.58173	0.0561938	-0.404427	-0.263229	-0.424919	-0.291184	-0.34594	0.0806179	2.85442e-06	0.000440344	1.42645e-06	0.000170042	0.0010662	3.77003e-05	Stathmin-3	19	17	57.8	57.8	20954
64	DLG3_MOUSE	P70175	P70175	ENSMUSP00000085299	Dlg3	-0.231937	-0.145647	-0.349747	-0.205416	-0.233187	0.085678	0.571931	0.592394	0.516946	0.519929	0.5503	0.0377475	0.748584	0.794335	0.768597	0.757696	0.767303	0.0197915	2.90477e-06	4.71692e-07	5.2229e-05	0.000170338	1.2828e-05	0.000319243	Disks large homolog 3	40	38	55.4	53.7	93481
65	DMXL2_MOUSE	Q8BPN8	Q8BPN8	ENSMUSP00000113693	Dmxl2	-0.319788	-0.260371	-0.192546	-0.338358	-0.277766	0.0658337	0.724087	0.87807	0.78473	0.628892	0.753945	0.104697	1.28268	1.23773	1.27365	1.22601	1.25502	0.0274024	2.95904e-06	1.06025e-08	8.96361e-05	0.000170851	2.84224e-06	0.000455215	DmX-like protein 2	116	113	47.3	46.5	3382
66	SNAG_MOUSE	Q9CWZ7	Q9CWZ7	ENSMUSP00000025474	Napg	0.0634195	-0.081224	-0.205392	-0.247948	-0.117786	0.139987	1.09819	1.27411	1.21049	1.18854	1.19283	0.0727837	1.65878	1.67146	1.60652	1.49876	1.60888	0.078608	3.03404e-06	6.58878e-07	0.000239594	0.000172527	1.51704e-05	0.000900096	Gamma-soluble NSF attachment protein	25	25	57.4	57.4	34732
67	FETA_MOUSE	P02772	P02772	ENSMUSP00000041006	Afp	1.59309	1.82597	1.71158	1.55535	1.6715	0.122617	-0.394645	0.0491078	-0.104494	-0.240604	-0.172659	0.189492	0.736124	0.329897	0.305434	-0.997163	0.0935728	0.753506	3.34373e-06	0.00612062	0.518734	0.000187299	0.00955121	0.559267	Alpha-fetoprotein	25	25	41.5	41.5	67337
68	EZRI_MOUSE	P26040	P26040	ENSMUSP00000063734	Ezr	0.773704	0.653129	0.616085	0.706888	0.687451	0.0685286	-0.0069174	-0.0116206	0.0113934	0.0848699	0.0194313	0.0447411	0.325145	0.452906	0.42159	0.638424	0.459517	0.13108	3.36373e-06	0.0216071	0.00071204	0.000185648	0.0286239	0.0020214	Ezrin	54	40	73.7	5.7	69406
69	MSH6_MOUSE	P54276	P54276	ENSMUSP00000005503	Msh6	0.244174	0.328877	0.573067	0.29854	0.361165	0.145549	-1.4367	-1.73195	-1.31485	-1.53608	-1.5049	0.176348	-1.15956	-1.29903	-1.54796	-1.17869	-1.29631	0.178766	3.36709e-06	7.08162e-06	0.147712	0.00018314	5.5485e-05	0.178769	DNA mismatch repair protein Msh6	31	31	3	3	15108
70	ANXA2_MOUSE	P07356	P07356	ENSMUSP00000034756	Anxa2	1.06871	1.03079	1.05918	1.08527	1.06099	0.0228371	0.367889	0.429856	0.232538	0.377553	0.351959	0.0841395	0.0550164	0.0400146	-0.0494504	0.0362312	0.020453	0.047303	3.43699e-06	1.72798e-08	0.000469167	0.000184272	3.24256e-06	0.00148214	Annexin A2	18	18	54.3	54.3	38676
71	CNTN2_MOUSE	Q61330	Q61330	ENSMUSP00000083707	Cntn2	0.765543	0.797724	0.996661	0.880675	0.860151	0.103125	-0.401096	-0.357283	-0.632068	-0.561064	-0.487878	0.130043	0.133997	-0.107083	-0.010563	-0.113356	-0.0242514	0.115514	3.46305e-06	2.70022e-05	0.00177658	0.000183054	0.000131269	0.00410814	Contactin-2	36	36	46.4	46.4	11322
72	K1045_MOUSE	Q80TL4	Q80TL4	ENSMUSP00000071011;ENSMUSP00000103609;ENSMUSP00000103610	Kiaa1045	0.216341	0.08873	-0.0749775	0.096033	0.0815317	0.119626	1.08265	1.10797	1.06794	1.04034	1.07473	0.0282655	1.58035	1.62389	1.66763	1.24602	1.52948	0.192297	3.57063e-06	1.40465e-05	0.0033981	0.000186119	8.58575e-05	0.00687497	Protein KIAA1045	23	23	5.9	5.9	45222
73	RAB3B_MOUSE	Q9CZT8	Q9CZT8	ENSMUSP00000003502;ENSMUSP00000102261	Rab3b	-0.915728	-1.02994	-0.805167	-0.946847	-0.92442	0.0929763	0.489997	0.913142	0.632467	0.7589	0.698626	0.180327	0.792493	0.76837	0.725313	0.627879	0.728514	0.0726168	3.78633e-06	1.36654e-07	0.768867	0.000194659	7.54212e-06	0.793389	Ras-related protein Rab-3B	10	6	45.7	31.5	24757
74	OSBL1_MOUSE	Q91XL9	Q91XL9	ENSMUSP00000073957;ENSMUSP00000112681;ENSMUSP00000112895;ENSMUSP00000113268;ENSMUSP00000113357;ENSMUSP00000113735;ENSMUSP00000113841	Osbpl1a	-0.75617	-1.0827	-0.936434	-1.12792	-0.975806	0.167685	0.404407	0.574627	0.505471	0.451053	0.483889	0.0732456	0.581979	0.560975	0.660984	0.470944	0.568721	0.078121	3.85001e-06	2.94414e-06	0.164209	0.000195258	3.26904e-05	0.19658	Oxysterol-binding protein-related protein 1	19	19	31.2	31.2	10779
75	SERPH_MOUSE	P19324	P19324	ENSMUSP00000091706;ENSMUSP00000126390	Serpinh1	1.40651	1.28781	1.43534	1.36714	1.3742	0.0640155	0.606532	0.730365	0.658666	0.579846	0.643852	0.0663163	-0.500821	-0.525869	-0.64996	-0.414687	-0.522834	0.0972119	4.00531e-06	5.54485e-08	1.06731e-06	0.000200426	4.72951e-06	3.2833e-05	Serpin H1	27	27	69.8	69.8	46533
76	SNAB_MOUSE	P28663	P28663	ENSMUSP00000028926	Napb	0.395691	0.402501	0.50351	0.29487	0.399143	0.0852223	1.2357	1.40772	1.35481	1.26914	1.31684	0.0786524	1.91247	1.92356	1.9531	1.93922	1.93209	0.0177916	4.03652e-06	3.49432e-08	5.00144e-06	0.00019933	3.85711e-06	7.63025e-05	Beta-soluble NSF attachment protein	29	25	80.9	70.1	33557
77	RASL3_MOUSE;SYGP1_MOUSE	F6SEU4;Q8C2K5	F6SEU4	ENSMUSP00000064084;ENSMUSP00000123141;ENSMUSP00000141686	Rasal3;Syngap1	-1.35623	-1.67619	-1.47781	-1.07161	-1.39546	0.252986	0.65585	0.592495	0.643123	0.596988	0.622114	0.0320841	1.62533	1.61546	1.64554	1.71481	1.65029	0.0448017	4.04116e-06	3.69541e-07	2.47158e-08	0.000196967	1.19559e-05	8.43259e-06	RAS protein activator like-3;Ras/Rap GTPase-activating protein SynGAP	79	75	65.5	63.4	14824
78	GLSK_MOUSE	D3Z7P3	D3Z7P3	ENSMUSP00000110155;ENSMUSP00000110158	Gls	-0.53789	-0.298706	-0.401258	-0.449833	-0.421921	0.0997278	0.665457	0.913176	0.85028	0.710676	0.784897	0.116197	1.66427	1.6853	1.7564	1.62966	1.68391	0.0534962	4.13373e-06	2.51216e-08	8.09193e-06	0.000198896	3.36719e-06	0.000103649	Glutaminase kidney isoform. mitochondrial	41	41	56.4	56.4	73963
79	AT1B2_MOUSE	P14231	P14231	ENSMUSP00000047353	Atp1b2	0.21382	0.0486042	0.203926	0.365717	0.208017	0.129528	1.36237	1.42243	1.32904	1.26903	1.34572	0.064088	1.81092	1.77211	1.81143	1.69165	1.77153	0.0563463	4.1607e-06	5.55422e-07	5.85968e-05	0.00019766	1.38967e-05	0.000345233	Sodium/potassium-transporting ATPase subunit beta-2	14	14	43.8	43.8	33344
80	NFIA_MOUSE	Q02780	Q02780	ENSMUSP00000074899;ENSMUSP00000130032	Nfia	0.9664	0.894209	0.903664	0.895413	0.914922	0.0345754	-0.76144	-0.597374	-0.356693	-0.423823	-0.534833	0.181952	-1.23843	-1.19276	-1.44585	-1.22123	-1.27457	0.115733	4.3026e-06	2.93762e-08	0.000472135	0.000201846	3.44528e-06	0.00148776	Nuclear factor 1 A-type	16	13	45.3	4.1	58552
81	PDE2A_MOUSE	Q922S4	Q922S4		Pde2a	-1.07391	-0.978271	-0.984344	-1.34861	-1.09628	0.17381	0.388389	0.512242	0.363032	0.32646	0.39753	0.0805882	0.853205	0.870165	0.875894	0.795678	0.848736	0.0366603	4.40251e-06	5.92323e-07	5.19416e-05	0.000203983	1.43419e-05	0.000319569	cGMP-dependent 3'.5'-cyclic phosphodiesterase	38	38	46.2	46.2	10562
82	DX39A_MOUSE	Q8VDW0	Q8VDW0	ENSMUSP00000019576;ENSMUSP00000105435;ENSMUSP00000132222	Ddx39a	0.778452	0.918608	1.02564	0.866462	0.897291	0.103282	-0.145757	-0.00438945	-0.060291	-0.0096673	-0.0550262	0.0655269	-1.85713	-1.25054	-1.31402	-1.25822	-1.41998	0.292806	4.44058e-06	5.69148e-06	9.90193e-05	0.000203238	4.81084e-05	0.000485143	ATP-dependent RNA helicase DDX39A	23	8	48.2	31.1	49067
83	RUVB1_MOUSE	P60122	P60122	ENSMUSP00000032165	Ruvbl1	1.25223	1.27928	1.11865	1.26866	1.22971	0.0748679	0.513046	0.401499	0.346986	0.451213	0.428186	0.0707981	0.0393497	0.0465301	0.0840502	0.043534	0.053366	0.020667	4.4647e-06	8.58918e-08	5.27786e-05	0.00020188	5.55779e-06	0.000320515	RuvB-like 1	24	24	57.7	57.7	50213
84	TRXR2_MOUSE	Q9JLT4	Q9JLT4	ENSMUSP00000111267;ENSMUSP00000111269;ENSMUSP00000139097;ENSMUSP00000142155	Txnrd2	-0.827519	-0.864244	-0.838188	-0.844627	-0.843645	0.0154388	-0.126077	0.131488	0.069612	0.0004938	0.0188791	0.110461	0.436123	0.466442	0.479363	0.507259	0.472296	0.0295248	4.62069e-06	2.77117e-10	0.000213458	0.000206446	1.04002e-06	0.00083798	Thioredoxin reductase 2. mitochondrial	9	9	27.9	27.9	56602
85	EIF3E_MOUSE	P60229	P60229	ENSMUSP00000022960	Eif3e	0.649793	0.680852	0.596221	0.69603	0.655724	0.0440898	0.241328	0.240798	0.289049	0.280906	0.26302	0.0255721	-0.131833	-0.265811	-0.040587	-0.0860907	-0.131081	0.0972386	4.72187e-06	6.13027e-06	0.000227675	0.000208485	5.04537e-05	0.000874581	Eukaryotic translation initiation factor 3 subunit E	29	29	54.4	54.4	5222
86	BUB3_MOUSE	Q9WVA3	Q9WVA3	ENSMUSP00000081547	Bub3	1.23063	1.18557	1.43894	1.27548	1.28265	0.110464	0.424651	0.379557	0.325849	0.381804	0.377965	0.0404678	-0.37079	-0.102977	-0.190249	-0.171301	-0.208829	0.114294	4.77497e-06	1.47822e-06	6.97292e-05	0.000208378	2.19278e-05	0.000382593	Mitotic checkpoint protein BUB3	16	16	48.2	48.2	36954
87	PGM2L_MOUSE	Q8CAA7	Q8CAA7	ENSMUSP00000054782;ENSMUSP00000081998	Pgm2l1	0.241721	0.374821	0.451117	0.391118	0.364694	0.0883029	1.29358	1.15148	1.16897	1.24653	1.21514	0.0666407	0.905112	0.773602	0.804969	0.65452	0.784551	0.103247	4.78434e-06	0.000824913	0.000420858	0.000206387	0.00177619	0.00137585	Glucose 1.6-bisphosphate synthase	30	30	5.2	5.2	70279
88	KS6A4_MOUSE;KS6A5_MOUSE	Q8C050;Q9Z2B9	Q8C050	ENSMUSP00000025903;ENSMUSP00000042987;ENSMUSP00000131581	Rps6ka4;Rps6ka5	0.509903	0.394769	0.566132	0.532382	0.500796	0.0743666	-0.154946	-0.085157	-0.150527	-0.17763	-0.142065	0.0397531	-0.780681	-0.908555	-0.949894	-0.834614	-0.868436	0.075476	5.02456e-06	2.21237e-07	2.62221e-06	0.000214286	9.88457e-06	5.15244e-05	Ribosomal protein S6 kinase alpha-4;Ribosomal protein S6 kinase alpha-5	22	22	34.9	34.9	96582
89	EXC6B_MOUSE	A6H5Z3	A6H5Z3	ENSMUSP00000125312	Exoc6b	0.123305	0.0415451	0.171363	0.141463	0.119419	0.0555684	-0.376161	-0.313373	-0.351038	-0.346716	-0.346822	0.0258033	-0.0234637	-0.218739	-0.183372	0.043306	-0.0955671	0.125652	5.07766e-06	0.0203364	0.00782487	0.000214118	0.0271514	0.0136526	Exocyst complex component 6B	17	16	3.3	31.7	94128
90	L2GL1_MOUSE	Q80Y17	Q80Y17	ENSMUSP00000104359	Llgl1	-0.123416	-0.0611871	-0.0439687	-0.142924	-0.092874	0.047727	-0.628012	-0.75559	-0.7842	-0.727047	-0.723712	0.0679327	-0.324116	-0.356878	-0.301369	-0.271276	-0.31341	0.0361679	5.12316e-06	0.000320869	4.01283e-05	0.000213636	0.000828783	0.000278376	Lethal(2) giant larvae protein homolog 1	18	18	26.6	26.6	11262
91	PFKAP_MOUSE	Q9WUA3	Q9WUA3	ENSMUSP00000117030	Pfkp	-0.228658	-0.26019	0.0139702	-0.339956	-0.203708	0.152491	1.08986	1.13057	0.998201	1.00432	1.05574	0.0651107	1.68109	1.66342	1.66545	1.59387	1.65096	0.0388722	5.13378e-06	3.82618e-07	4.23368e-06	0.000211726	1.17702e-05	6.81932e-05	ATP-dependent 6-phosphofructokinase. platelet type	45	41	59.3	53.8	85454
92	KCD16_MOUSE	Q5DTY9	Q5DTY9	ENSMUSP00000089547	Kctd16	-1.23816	-1.13746	-0.939569	-0.985078	-1.07507	0.13778	0.033474	0.0917288	-0.0277142	0.0343197	0.0329521	0.0487758	0.625849	0.666513	0.654355	0.748988	0.673926	0.0528631	5.19289e-06	3.70108e-07	2.00502e-06	0.000211836	1.18719e-05	4.42637e-05	BTB/POZ domain-containing protein KCTD16	19	17	3.3	3.3	48972
93	GTF2I_MOUSE	Q9ESZ8	Q9ESZ8	ENSMUSP00000049625;ENSMUSP00000080714;ENSMUSP00000106892;ENSMUSP00000133489;ENSMUSP00000133566;ENSMUSP00000133740;ENSMUSP00000133969;ENSMUSP00000134440	Gtf2i	0.598908	0.609489	0.506892	0.594754	0.577511	0.0474862	-0.178322	-0.00240115	-0.124549	-0.158894	-0.116042	0.0789551	-0.546933	-0.514239	-0.595541	-0.722905	-0.594904	0.0916385	5.41251e-06	4.76232e-07	0.000215479	0.000218421	1.28583e-05	0.000843267	General transcription factor II-I	47	46	5.1	50.1	11226
94	KCC2A_MOUSE	P11798	P11798	ENSMUSP00000099952;ENSMUSP00000110950	Camk2a	1.51361	1.45928	1.66419	1.65376	1.57271	0.102137	2.54251	2.60465	2.46873	2.44436	2.51506	0.0728549	3.27184	3.22953	3.25902	3.21997	3.24509	0.0243778	5.48153e-06	6.36301e-08	1.37192e-06	0.000218853	4.77607e-06	3.65164e-05	Calcium/calmodulin-dependent protein kinase type II subunit alpha	49	35	71.8	58.4	54114
95	ELAV1_MOUSE	P70372	P70372	ENSMUSP00000096549	Elavl1	1.77419	1.74297	1.89963	1.80566	1.80561	0.067706	1.16112	1.19721	1.08319	1.07338	1.12873	0.0602133	0.812138	0.848169	0.762119	0.824823	0.811812	0.0363346	5.65936e-06	2.2012e-07	0.000104446	0.000223574	9.95312e-06	0.000504484	ELAV-like protein 1	22	21	64.4	61.7	36169
96	ENOG_MOUSE	P17183	P17183	ENSMUSP00000004378	Eno2	-0.715726	-1.02011	-0.629351	-1.27747	-0.910664	0.296458	1.33456	1.58234	1.44019	1.38465	1.43544	0.107015	2.85644	2.80254	2.86675	2.59883	2.78114	0.124758	5.78031e-06	4.47717e-07	3.30442e-06	0.000225974	1.29252e-05	5.82229e-05	Gamma-enolase	48	40	92.4	83.9	47296
97	NAA50_MOUSE	Q6PGB6	Q6PGB6	ENSMUSP00000067361;ENSMUSP00000070140;ENSMUSP00000124291;ENSMUSP00000125517	Naa50	0.395491	0.431329	0.587776	0.432036	0.461658	0.0857927	-0.282757	-0.358216	-0.384732	-0.255879	-0.320396	0.0609607	-0.553669	-0.598984	-0.752146	-0.430909	-0.583927	0.132733	5.83923e-06	1.15143e-05	0.0112517	0.000225924	7.66188e-05	0.0184159	N-alpha-acetyltransferase 50	10	10	46.2	46.2	19414
98	RTCB_MOUSE	Q99LF4	Q99LF4	ENSMUSP00000001834	Rtcb	1.43969	1.39787	1.48726	1.47126	1.44902	0.0394132	0.989574	1.03985	1.01673	0.93072	0.99422	0.0470561	0.773196	0.807452	0.781078	0.696588	0.764578	0.0476354	5.93843e-06	5.54986e-07	0.000472725	0.000227418	1.39789e-05	0.00148837	tRNA-splicing ligase RtcB homolog	30	30	65.1	65.1	55249
99	XPO1_MOUSE	Q6P5F9	Q6P5F9	ENSMUSP00000020538;ENSMUSP00000099933;ENSMUSP00000099934;ENSMUSP00000105178	Xpo1	0.738721	0.694635	0.723422	0.739947	0.724181	0.0210832	0.148195	0.237724	0.22428	0.0843485	0.173637	0.0713946	-0.0143739	-0.0808124	-0.0150077	-0.0101334	-0.0300819	0.0338895	6.00402e-06	2.29012e-08	0.00210394	0.000227607	3.18326e-06	0.00470845	Exportin-1	30	30	35.9	35.9	12309
100	BAZ1B_MOUSE	Q9Z277	Q9Z277	ENSMUSP00000002825	Baz1b	0.300994	0.392016	0.697112	0.58543	0.493888	0.180061	-0.97299	-1.20372	-0.976236	-1.06449	-1.05436	0.108219	-1.52432	-1.83621	-1.70593	-1.10214	-1.54215	0.320012	6.128e-06	3.20207e-05	0.0277686	0.000229984	0.000148546	0.0402533	Tyrosine-protein kinase BAZ1B	35	35	27.7	27.7	17065
101	RRP44_MOUSE	Q9CSH3	Q9CSH3	ENSMUSP00000041906	Dis3	1.59606	1.44553	1.62288	1.48524	1.53743	0.0854568	0.601303	0.340776	0.51056	0.547378	0.500004	0.112503	0.515281	0.048299	-0.782465	-0.595116	-0.2035	0.596828	6.25986e-06	0.00117756	0.05972	0.000232606	0.00236964	0.0788354	Exosome complex exonuclease RRP44	24	24	32.9	32.9	10884
102	PSD3_MOUSE	Q2PFD7	Q2PFD7	ENSMUSP00000091178;ENSMUSP00000091179;ENSMUSP00000096293	Psd3	-1.28775	-1.4081	-0.809377	-0.825418	-1.08266	0.310288	1.27858	1.15851	1.34939	1.2891	1.26889	0.0799282	1.5855	1.63054	1.61803	1.49113	1.5813	0.0630392	6.27999e-06	2.81403e-06	0.000855855	0.000231067	3.21005e-05	0.00233262	PH and SEC7 domain-containing protein 3	39	39	2.9	2.9	11472
103	GNAS1_MOUSE;GNAS2_MOUSE	P63094;Q6R0H7	P63094;Q6R0H7	ENSMUSP00000079341;ENSMUSP00000085179;ENSMUSP00000085184;ENSMUSP00000085185;ENSMUSP00000104713;ENSMUSP00000104715;ENSMUSP00000140174	Gnas	1.25398	1.26853	1.25247	1.27825	1.26331	0.0123146	0.918812	0.932477	0.835854	0.936388	0.905882	0.0472898	0.902371	0.888146	0.853221	0.703315	0.836763	0.0913307	6.40598e-06	8.98067e-05	0.227504	0.000233414	0.000317967	0.264752	Guanine nucleotide-binding protein G(s) subunit alpha isoforms short;Guanine nucleotide-binding protein G(s) subunit alpha isoforms XLas	22	16	55.8	46.7	45663
104	AINX_MOUSE	P46660	P46660	ENSMUSP00000041347	Ina	1.41979	1.34162	1.52303	1.42473	1.42729	0.0743153	0.847568	0.854204	0.801424	0.776573	0.819942	0.0372416	1.7582	1.74438	1.77521	1.92867	1.80161	0.0856378	6.44564e-06	0.00058048	7.54427e-07	0.000232601	0.00133407	2.98038e-05	Alpha-internexin	62	55	87.2	82.4	55382
105	CAMKV_MOUSE	Q3UHL1	Q3UHL1	ENSMUSP00000040430	Camkv	0.814084	0.657246	0.53378	0.851665	0.714194	0.14682	1.81232	1.8419	1.92744	1.94416	1.88145	0.0642641	1.71595	1.77689	1.82115	1.73548	1.76236	0.0467036	6.56766e-06	9.78273e-06	0.0240658	0.000234747	6.87539e-05	0.0356147	CaM kinase-like vesicle-associated protein	39	39	68.8	68.8	54819
106	TP53B_MOUSE	P70399	P70399		Tp53bp1	1.10034	1.02378	1.11367	1.19972	1.10938	0.0720862	0.32681	0.107255	0.112531	0.219167	0.191441	0.103935	-1.12176	-1.14693	-1.01569	-1.02801	-1.0781	0.0659497	6.70652e-06	8.30794e-09	8.44657e-07	0.000237449	2.83452e-06	3.13861e-05	Tumor suppressor p53-binding protein 1	44	44	32.6	32.6	21273
107	RP3A_MOUSE	P47708	P47708	ENSMUSP00000078198	Rph3a	-0.843812	-1.27826	-1.08449	-0.712951	-0.979881	0.251491	0.83387	0.83797	0.902478	0.925551	0.874968	0.046092	1.67941	1.74704	1.72769	1.75334	1.72687	0.0334691	6.72059e-06	6.91064e-07	9.26127e-08	0.000235723	1.55303e-05	1.57989e-05	Rabphilin-3A	35	34	54.5	53.2	75488
108	TM163_MOUSE	Q8C996	Q8C996	ENSMUSP00000027585;ENSMUSP00000124307;ENSMUSP00000140828	Tmem163	-1.10021	-0.944777	-0.885226	-1.01828	-0.987121	0.0929771	0.164919	0.192965	0.0251231	-0.050207	0.0832	0.115321	0.212403	0.355432	0.18561	0.193773	0.236805	0.0798762	6.88114e-06	1.02331e-06	0.0710808	0.00023912	1.83754e-05	0.0921473	Transmembrane protein 163	4	4	21.2	21.2	31193
109	RING2_MOUSE	Q9CQJ4	Q9CQJ4	ENSMUSP00000075476;ENSMUSP00000140896	Rnf2	0.192081	0.271043	0.293882	0.198261	0.238817	0.0513146	-0.864997	-0.932662	-0.715256	-0.643509	-0.789106	0.132941	-1.54404	-1.19998	-1.31994	-1.86848	-1.48311	0.293833	6.94799e-06	2.53839e-05	0.00507165	0.000239228	0.00012618	0.00953601	E3 ubiquitin-protein ligase RING2	8	7	2.8	23.8	37623
110	PURB_MOUSE	O35295	O35295	ENSMUSP00000136957	Purb	-0.299169	-0.907312	-0.590865	-0.506662	-0.576002	0.252608	1.30212	1.52382	1.39464	1.31825	1.38471	0.101141	1.46681	1.47979	1.41976	1.59018	1.48914	0.0721344	6.99142e-06	4.19653e-06	0.143714	0.000238535	3.98724e-05	0.17455	Transcriptional activator protein Pur-beta	25	18	82.1	72.8	33901
111	LAP2B_MOUSE	Q61029	Q61029	ENSMUSP00000072092;ENSMUSP00000089864;ENSMUSP00000096956;ENSMUSP00000100930	Tmpo	1.82011	1.80087	1.60354	1.94599	1.79263	0.141536	0.700043	0.687105	0.734329	0.783947	0.726356	0.0432564	0.334555	0.369597	0.252912	0.472224	0.357322	0.0908714	6.99777e-06	2.58881e-06	0.000328591	0.0002366	3.0457e-05	0.00113974	Lamina-associated polypeptide 2. isoforms beta/delta/epsilon/gamma	33	16	68.4	36.1	50372
112	DDX1_MOUSE	Q91VR5	Q91VR5	ENSMUSP00000065987	Ddx1	1.10101	1.12281	1.22077	1.21305	1.16441	0.0613552	0.546542	0.634996	0.653438	0.601124	0.609025	0.0469523	0.390922	0.495798	0.424978	0.418459	0.432539	0.0446807	7.08985e-06	1.25815e-06	0.00159353	0.000237573	2.00929e-05	0.00379233	ATP-dependent RNA helicase DDX1	39	39	51.2	51.2	82499
113	DDX17_MOUSE	Q501J6	Q501J6		Ddx17	1.93125	1.83912	1.86108	1.97337	1.9012	0.0621156	1.19739	1.00007	1.12872	1.17599	1.12554	0.0884293	0.701338	0.785465	0.640405	0.655768	0.695744	0.0651706	7.15277e-06	1.79083e-07	0.000229952	0.00023756	8.72855e-06	0.000880621	Probable ATP-dependent RNA helicase DDX17	38	28	47.4	37.2	72399
114	IMDH2_MOUSE	P24547	P24547	ENSMUSP00000079888	Impdh2	0.630085	0.604396	0.64438	0.581039	0.614975	0.0280271	0.0687069	0.131275	0.00316869	-0.039565	0.0408965	0.0749204	-0.763676	-0.764564	-0.613506	-0.373125	-0.628718	0.184596	7.15827e-06	1.10649e-05	0.000527018	0.000235658	7.46882e-05	0.00161858	Inosine-5'-monophosphate dehydrogenase 2	21	20	44.6	4.3	55814
115	PP2BA_MOUSE	P63328	P63328	ENSMUSP00000053101;ENSMUSP00000071040	Ppp3ca	1.15126	1.17563	1.11294	1.13532	1.14379	0.0264155	1.64694	1.67401	1.53426	1.61522	1.61761	0.0605345	2.15877	2.15245	2.1347	2.09125	2.1343	0.0304503	7.17444e-06	4.76106e-09	5.01904e-06	0.000234136	2.97805e-06	7.62609e-05	Serine/threonine-protein phosphatase 2B catalytic subunit alpha isoform	37	25	68.5	49.1	58643
116	KCRS_MOUSE;KCRU_MOUSE	P30275;Q6P8J7	P30275	ENSMUSP00000000317;ENSMUSP00000022122;ENSMUSP00000077349	Ckmt1;Ckmt2	0.0191602	-0.0006361	-0.294226	0.198014	-0.019422	0.203828	1.49817	1.43972	1.43319	1.51571	1.4717	0.0414056	2.45526	2.42276	2.40578	2.46143	2.43631	0.0264956	7.20288e-06	3.52804e-07	1.82858e-08	0.000233038	1.17175e-05	9.80378e-06	Creatine kinase S-type. mitochondrial;Creatine kinase U-type. mitochondrial	40	40	74.2	74.2	47003
117	U520_MOUSE	Q6P4T2	Q6P4T2	ENSMUSP00000099509	Snrnp200	0.993365	0.988441	1.21698	1.05862	1.06435	0.106663	0.29959	0.303996	0.289957	0.265058	0.28965	0.0174113	-0.115169	-0.133762	-0.0968584	-0.0378327	-0.0959054	0.0415432	7.20863e-06	9.36211e-07	2.54293e-06	0.000231231	1.83e-05	5.10354e-05	U5 small nuclear ribonucleoprotein 200 kDa helicase	87	87	49.5	49.5	24454
118	DD19A_MOUSE	Q61655	Q61655	ENSMUSP00000047898	Ddx19a	0.6886	0.620637	0.799386	0.668161	0.694196	0.0756858	0.116071	0.136943	0.150611	0.0925505	0.124044	0.0253483	-0.233414	-0.148616	-0.14601	-0.11467	-0.160678	0.0508853	7.35759e-06	1.48735e-06	5.73711e-05	0.000234009	2.19765e-05	0.000341226	ATP-dependent RNA helicase DDX19A	23	21	44.4	42.1	53932
119	TRXR1_MOUSE	Q9JMH6	Q9JMH6	ENSMUSP00000020484	Txnrd1	1.09934	1.12068	1.23106	1.15342	1.15112	0.0577436	0.446489	0.573515	0.507254	0.40428	0.482885	0.0737364	0.409556	0.302436	0.356189	0.439391	0.376893	0.0604029	7.40661e-06	1.59311e-06	0.0678286	0.000233588	2.27336e-05	0.0883279	Thioredoxin reductase 1. cytoplasmic	22	21	4	4	67083
120	PB1_MOUSE	Q8BSQ9	Q8BSQ9	ENSMUSP00000107723;ENSMUSP00000107724	Pbrm1	-0.0245005	-0.0504457	0.30326	0.0953351	0.0809121	0.161259	-1.15512	-1.2004	-1.06126	-1.17068	-1.14687	0.0600817	-0.861497	-0.899199	-1.57905	-0.727718	-1.01687	0.381944	7.40929e-06	0.00183733	0.526317	0.000231725	0.0034323	0.566791	Protein polybromo-1	25	25	20.9	20.9	18719
121	CDK1_MOUSE	P11440	P11440	ENSMUSP00000020099;ENSMUSP00000113184	Cdk1	-0.0722126	0.029157	-0.0910693	-0.0827484	-0.0542183	0.0561165	-1.52904	-1.27479	-1.55053	-1.19755	-1.38798	0.178324	-1.49332	-1.28299	-1.34643	-1.48805	-1.4027	0.104871	7.40994e-06	4.81754e-07	0.891534	0.000229831	1.29145e-05	0.902354	Cyclin-dependent kinase 1	15	13	54.9	48.5	34106
122	FMNL2_MOUSE	A2APV2	A2APV2	ENSMUSP00000088472	Fmnl2	0.674977	0.643057	0.797859	0.802668	0.72964	0.0826063	-0.158535	-0.304707	-0.429986	-0.234617	-0.281961	0.115332	-0.296005	-0.203741	-0.34466	-0.189883	-0.258572	0.0742452	7.43254e-06	2.02375e-06	0.744701	0.000228642	2.6372e-05	0.772488	Formin-like protein 2	23	17	22.9	16.9	1231
123	NRCAM_MOUSE	Q810U4	Q810U4	ENSMUSP00000020939;ENSMUSP00000106376	Nrcam	0.499833	0.512675	0.497253	0.437504	0.486816	0.0335594	1.22162	1.37525	1.29235	1.13416	1.25585	0.102585	1.52689	1.44274	1.51768	1.52468	1.50299	0.040364	7.46834e-06	1.98312e-08	0.00417559	0.000227875	3.23593e-06	0.00814078	Neuronal cell adhesion molecule	34	33	37.3	36.7	13852
124	IF2B1_MOUSE	O88477	O88477	ENSMUSP00000013559	Igf2bp1	0.893203	0.896132	0.983135	0.998127	0.942649	0.0557544	-1.51101	-1.26493	-2.12881	-1.67634	-1.64527	0.363987	-1.07456	-1.25626	-1.43599	-1.22091	-1.24693	0.148568	8.09147e-06	1.49702e-07	0.0890974	0.000244898	8.14246e-06	0.113197	Insulin-like growth factor 2 mRNA-binding protein 1	18	17	35.2	33.4	6345
125	ALDOA_MOUSE	P05064	P05064	ENSMUSP00000032934;ENSMUSP00000101955	Aldoa	1.61318	1.63261	1.63256	1.7354	1.65344	0.0554002	2.36111	2.50843	2.45422	2.30314	2.40673	0.0920341	2.95459	3.03133	2.94645	2.87368	2.95151	0.0644585	8.19661e-06	8.1726e-08	6.90094e-05	0.000246095	5.57669e-06	0.000380312	Fructose-bisphosphate aldolase A	49	40	97.3	8.3	39355
126	PTBP1_MOUSE	P17225	P17225		Ptbp1	0.801707	0.873292	0.966329	1.03783	0.919789	0.10361	0.0602592	0.172699	0.0513747	0.0450779	0.0823527	0.060552	-0.650513	-1.10586	-0.777764	-0.801993	-0.834033	0.193014	8.43409e-06	3.76932e-06	0.00010139	0.000251215	3.79257e-05	0.000492258	Polypyrimidine tract-binding protein 1	19	16	55.4	50.7	56477
127	SP16H_MOUSE	Q920B9	Q920B9		Supt16h	1.10722	1.10671	1.4186	1.12753	1.19002	0.152699	0.133896	0.115023	0.124319	0.121192	0.123607	0.00787136	-0.916892	-0.643707	-0.794378	-0.814968	-0.792486	0.112726	8.46087e-06	7.83515e-07	3.50126e-06	0.000250029	1.67076e-05	6.0554e-05	FACT complex subunit SPT16	49	49	48.8	48.8	11982
128	YTHD2_MOUSE	Q91YT7	Q91YT7	ENSMUSP00000120414	Ythdf2	1.03242	0.985873	1.21406	1.08843	1.0802	0.0985986	0.370609	0.333784	0.284253	0.259109	0.311939	0.0499233	-0.120607	-0.0897411	-0.225519	0.0443282	-0.0978847	0.111202	8.62576e-06	3.9959e-06	0.000526224	0.00025291	3.88514e-05	0.00161746	YTH domain-containing family protein 2	14	8	31.6	23.7	62279
129	DPP6_MOUSE	Q9Z218	Q9Z218	ENSMUSP00000071435	Dpp6	-0.0413735	-0.261891	0.018276	-0.20506	-0.122512	0.132471	0.943534	0.982584	0.890921	0.825461	0.910625	0.0680741	1.33966	1.33054	1.39546	1.33142	1.34927	0.03107	8.73378e-06	6.36838e-07	2.32353e-05	0.000254092	1.49378e-05	0.000197737	Dipeptidyl aminopeptidase-like protein 6	47	44	53.9	50.6	91259
130	AT2B2_MOUSE	Q9R0K7	Q9R0K7	ENSMUSP00000086398;ENSMUSP00000098606	Atp2b2	-0.139512	-0.122793	0.173003	0.0547134	-0.00864689	0.149629	1.12888	1.26662	1.14248	1.08597	1.15599	0.0775853	1.9421	1.93012	1.94778	1.9061	1.93152	0.0184795	8.93374e-06	2.26785e-07	1.19713e-06	0.00025791	9.89677e-06	3.42965e-05	Plasma membrane calcium-transporting ATPase 2	76	52	57.3	46.6	13259
131	SMCE1_MOUSE	O54941	O54941	ENSMUSP00000099422	Smarce1	0.516084	0.588153	0.364797	0.521208	0.497561	0.0944024	-0.34355	-0.200408	-0.329062	-0.284409	-0.289357	0.0644199	-1.01713	-0.97736	-0.958692	-1.00188	-0.988764	0.025889	9.12061e-06	8.46102e-08	9.7096e-07	0.000261295	5.6704e-06	3.25358e-05	SWI/SNF-related matrix-associated actin-dependent regulator of chromatin subfamily E member 1	13	13	4.4	4.4	46638
132	MP2K1_MOUSE	P31938	P31938	ENSMUSP00000005066	Map2k1	0.187833	0.0525158	0.0712191	0.123386	0.108738	0.0606605	0.71894	0.814697	0.674972	0.676296	0.721226	0.065575	1.50469	1.50368	1.49558	1.55928	1.51581	0.0292646	9.34736e-06	1.25709e-08	5.56497e-07	0.000265763	2.94865e-06	2.74807e-05	Dual specificity mitogen-activated protein kinase kinase 1	28	22	63.1	51.1	43474
133	ARL3_MOUSE	Q9WUL7	Q9WUL7	ENSMUSP00000026009	Arl3	1.56018	1.62438	1.65518	1.67688	1.62916	0.0507751	0.956255	1.11621	0.992311	1.06383	1.03215	0.0716867	0.412602	0.609649	0.528595	0.317065	0.466978	0.128559	9.84388e-06	2.825e-06	0.000255147	0.000277775	3.2128e-05	0.000944347	ADP-ribosylation factor-like protein 3	15	15	72.5	72.5	20486
134	CA2D1_MOUSE	O08532	O08532	ENSMUSP00000049457;ENSMUSP00000077391;ENSMUSP00000099117;ENSMUSP00000110936;ENSMUSP00000136260	Cacna2d1	-0.0601674	-0.0313419	-0.087646	-0.080355	-0.0648776	0.0251977	0.530296	0.765088	0.605346	0.607882	0.627153	0.0987493	0.961229	0.900645	0.974486	0.922067	0.939607	0.034204	9.89123e-06	5.99416e-09	0.000981861	0.000277028	2.81201e-06	0.00258591	Voltage-dependent calcium channel subunit alpha-2/delta-1;Voltage-dependent calcium channel subunit alpha-2-1;Voltage-dependent calcium channel subunit delta-1	43	43	40.7	40.7	12463
135	PURG_MOUSE	Q8R4E6	Q8R4E6	ENSMUSP00000065002;ENSMUSP00000077205	Purg	-0.98597	-0.908326	-0.721258	-1.03131	-0.911716	0.136751	0.392224	0.684817	0.497912	0.33729	0.478061	0.153108	0.408523	0.327591	0.343631	0.569444	0.412297	0.110453	1.00669e-05	5.39397e-06	0.512076	0.00027986	4.69689e-05	0.552724	Purine-rich element-binding protein gamma	14	10	41.7	36.9	39937
136	41_MOUSE	P48193	P48193	ENSMUSP00000030739;ENSMUSP00000060375;ENSMUSP00000081274;ENSMUSP00000101592;ENSMUSP00000101601	Epb41	0.530905	0.494545	0.714479	0.45528	0.548802	0.114687	-0.645123	-0.518924	-0.407226	-0.655798	-0.556768	0.117486	-0.922384	-0.885858	-1.04406	-1.11624	-0.992135	0.10686	1.03862e-05	1.12248e-06	0.00153949	0.000286612	1.91486e-05	0.00368476	Protein 4.1	33	28	40.6	3.6	9591
137	SF3B3_MOUSE	Q921M3	Q921M3	ENSMUSP00000045073	Sf3b3	1.20453	1.17332	1.40261	1.17762	1.23952	0.109599	0.443474	0.46729	0.344073	0.372132	0.406742	0.0581391	0.116056	0.00774825	-0.00078205	0.0301133	0.0382838	0.0534595	1.05806e-05	1.10866e-06	8.58808e-05	0.000289846	1.90862e-05	0.000443954	Splicing factor 3B subunit 3	39	39	40.3	40.3	13555
138	HECAM_MOUSE	Q640R3	Q640R3	ENSMUSP00000054105	Hepacam	-1.02764	-1.0497	-0.670569	-0.797132	-0.886261	0.183637	0.515015	0.365013	0.385976	0.424411	0.422604	0.0663362	1.11699	1.18215	1.04621	1.03059	1.09399	0.0697703	1.06629e-05	9.67261e-07	8.4659e-06	0.000289984	1.8334e-05	0.000106978	Hepatocyte cell adhesion molecule	10	10	34.7	34.7	46366
139	CLAP1_MOUSE	Q80TV8	Q80TV8		Clasp1	0.64373	0.581338	0.683708	0.719819	0.657149	0.0593302	0.258662	0.225825	0.19758	0.214238	0.224076	0.0258073	-0.113624	-0.115696	-0.122036	-0.0901564	-0.110378	0.0139481	1.07554e-05	2.57971e-07	4.65981e-07	0.000290396	1.06392e-05	2.57181e-05	CLIP-associating protein 1	60	53	42.7	3.9	16923
140	RNZ2_MOUSE	Q80Y81	Q80Y81	ENSMUSP00000071788;ENSMUSP00000098610	Elac2	-0.104425	-0.13915	-0.044192	-0.223441	-0.127802	0.0748617	-0.830191	-0.750703	-0.913995	-0.781648	-0.819134	0.0712014	-1.17235	-1.32864	-1.32811	-0.994379	-1.20587	0.159024	1.07744e-05	1.78744e-05	0.00437961	0.000288831	9.87962e-05	0.00845073	Zinc phosphodiesterase ELAC protein 2	13	13	25.3	25.3	92718
141	CEND_MOUSE	Q9JKC6	Q9JKC6	ENSMUSP00000081476;ENSMUSP00000118591;ENSMUSP00000123334;ENSMUSP00000131085	Cend1	-0.124968	-0.387676	-0.160847	-0.564024	-0.309379	0.205786	1.15606	1.3295	1.45572	1.44213	1.34585	0.138604	1.93155	2.30898	2.19779	1.98074	2.10477	0.178645	1.09658e-05	2.07614e-06	0.00053106	0.000291877	2.6961e-05	0.00162567	Cell cycle exit and neuronal differentiation protein 1	10	10	69.8	69.8	14987
142	SK2L2_MOUSE	Q9CZU3	Q9CZU3	ENSMUSP00000022281	Skiv2l2	0.729218	0.683315	0.865576	0.72691	0.751255	0.0790849	0.0128935	0.115527	0.00286785	-0.0721905	0.0147746	0.0771565	0.359198	-0.0012125	0.287182	0.501926	0.286773	0.211717	1.10198e-05	0.00628383	0.0522782	0.000291249	0.0097815	0.0701467	Superkiller viralicidic activity 2-like 2	28	27	31.6	31.6	11764
143	ISLR2_MOUSE	Q5RKR3	Q5RKR3	ENSMUSP00000109781;ENSMUSP00000127228;ENSMUSP00000129328;ENSMUSP00000130322	Islr2	0.503551	0.463165	0.506702	0.575897	0.512329	0.0467855	-0.973572	-0.606784	-0.671744	-0.963974	-0.804019	0.192122	-1.05198	-1.56028	-1.63922	-1.32052	-1.393	0.264672	1.11033e-05	7.69308e-06	0.0113424	0.000291404	5.88027e-05	0.018532	Immunoglobulin superfamily containing leucine-rich repeat protein 2	13	13	19.6	19.6	79757
144	LONM_MOUSE	Q8CGK3	Q8CGK3	ENSMUSP00000041814	Lonp1	0.815744	0.760754	0.697944	0.787218	0.765415	0.050274	0.424582	0.429063	0.412278	0.436287	0.425552	0.010078	0.70166	0.672082	0.76846	0.698493	0.710174	0.0410576	1.13869e-05	0.139634	1.03985e-05	0.000296771	0.155596	0.000120822	Lon protease homolog. mitochondrial	38	38	54.5	54.5	10584
145	CPNE7_MOUSE	Q0VE82	Q0VE82	ENSMUSP00000042159	Cpne7	-0.856754	-1.29913	-0.52201	-0.882989	-0.890219	0.318305	1.34195	1.52025	1.32658	1.24157	1.35759	0.117082	1.30191	1.17577	0.95053	1.04703	1.11881	0.153016	1.13937e-05	2.76345e-05	0.0478954	0.000294901	0.000133306	0.0649156	Copine-7	18	17	4.4	4.4	6189
146	DHE3_MOUSE	P26443	P26443	ENSMUSP00000022322	Glud1	1.09189	1.10702	1.11425	1.11658	1.10744	0.0111349	1.7423	1.66118	1.54425	1.66685	1.65365	0.0817681	1.85824	1.82075	1.78497	1.8231	1.82177	0.0299304	1.14817e-05	8.35377e-09	0.00834753	0.000295142	2.61264e-06	0.0143774	Glutamate dehydrogenase 1. mitochondrial	49	49	71.3	71.3	61336
147	PRP6_MOUSE	Q91YR7	Q91YR7	ENSMUSP00000002529;ENSMUSP00000121340	Prpf6	0.728344	0.633729	0.913636	0.87727	0.788245	0.130526	-0.0669526	-0.0753478	-0.0861871	-0.06847	-0.0742394	0.00876278	-0.812915	-0.932377	-0.910044	-1.08392	-0.934813	0.112117	1.17483e-05	1.00599e-06	4.91491e-06	0.00029994	1.85073e-05	7.5597e-05	Pre-mRNA-processing factor 6	29	29	34.8	34.8	10672
148	PDE1B_MOUSE	Q01065	Q01065	ENSMUSP00000023132	Pde1b	-0.885152	-1.26614	-1.0063	-0.976195	-1.03345	0.163456	0.0207189	0.0566606	0.0975734	0.0680613	0.0607535	0.0317733	0.86932	0.7973	0.947248	0.658852	0.81818	0.122604	1.19761e-05	1.81599e-06	2.06981e-05	0.000303691	2.45158e-05	0.000182347	Calcium/calmodulin-dependent 3'.5'-cyclic nucleotide phosphodiesterase 1B	21	20	50.7	4.8	61225
149	Q99J77_MOUSE	Q99J77	Q99J77	ENSMUSP00000030018	Nans	1.19642	1.06938	1.03873	1.13409	1.10966	0.070183	0.595878	0.595383	0.614314	0.654218	0.614948	0.0276225	0.215031	0.240527	0.0840054	0.166726	0.176572	0.0688835	1.21052e-05	1.38394e-06	2.22329e-05	0.000304904	2.11996e-05	0.000191817		15	15	46.2	46.2	40024
150	EF1A2_MOUSE	P62631	P62631	ENSMUSP00000054556	Eef1a2	0.708665	0.773054	1.03883	0.758879	0.819858	0.148575	1.78472	1.88441	1.9032	1.83215	1.85112	0.0535071	2.05164	2.00202	2.11335	1.98765	2.03867	0.0568399	1.24177e-05	4.87951e-06	0.0029856	0.000310692	4.38105e-05	0.00619401	Elongation factor 1-alpha 2	41	23	68.3	43.2	50454
151	TIA1_MOUSE	P52912	P52912	ENSMUSP00000093425	Tia1	0.609304	0.689469	0.745862	0.71695	0.690396	0.0587606	-0.116561	-0.125281	-0.385648	-0.206829	-0.20858	0.124849	-0.370028	-0.382727	-0.342631	-0.534249	-0.407409	0.0861995	1.25904e-05	7.49716e-07	0.0395297	0.000312925	1.63586e-05	0.0547234	Nucleolysin TIA-1	9	5	26.9	18.1	42799
152	LARP6_MOUSE	Q8BN59	Q8BN59	ENSMUSP00000040309	Larp6	-0.766693	-0.724067	-0.787667	-0.95941	-0.809459	0.10341	-0.0888878	-0.130915	-0.138369	-0.0788333	-0.109251	0.0297606	-0.831683	-0.916332	-0.816866	-1.00969	-0.893643	0.0889109	1.26797e-05	0.263145	2.90962e-06	0.000313071	0.281845	5.43274e-05	La-related protein 6	12	12	35.2	35.2	54872
153	K1468_MOUSE	Q148V7	Q148V7		Kiaa1468	-0.987573	-0.681932	-0.774106	-0.86851	-0.82803	0.130825	0.220543	0.457789	0.330049	0.209991	0.304593	0.115659	0.436767	0.418071	0.410438	0.374029	0.409826	0.0263031	1.29187e-05	1.58185e-06	0.126351	0.000316887	2.27459e-05	0.154865	LisH domain and HEAT repeat-containing protein KIAA1468	31	31	37.3	37.3	13459
154	HCFC1_MOUSE	Q61191	Q61191	ENSMUSP00000033761	Hcfc1	0.74727	0.776815	0.989024	0.9154	0.857127	0.114471	0.0102827	0.0635595	0.0302456	-0.087498	0.00414745	0.0649292	-0.388082	-0.253514	-0.465737	-0.0857434	-0.298269	0.166615	1.29742e-05	2.68882e-05	0.0148145	0.000316183	0.000131054	0.0233021	HCF C-terminal chain 1;HCF C-terminal chain 2;HCF C-terminal chain 3;HCF C-terminal chain 4;HCF C-terminal chain 5;HCF C-terminal chain 6;HCF N-terminal chain 1;HCF N-terminal chain 2;HCF N-terminal chain 3;HCF N-terminal chain 4;HCF N-terminal chain 5;HCF N-terminal chain 6;Host cell factor 1	38	37	27.7	27.3	21043
155	KCC2D_MOUSE	Q6PHZ2	Q6PHZ2	ENSMUSP00000063359;ENSMUSP00000102008;ENSMUSP00000102010	Camk2d	0.0859215	0.0412495	0.101517	0.255095	0.120946	0.0930087	0.981796	0.92565	0.862122	0.809123	0.894673	0.0751185	1.15772	1.18778	1.17891	0.955322	1.11993	0.110463	1.30879e-05	8.87262e-06	0.0149952	0.000316897	6.5037e-05	0.0235469	Calcium/calmodulin-dependent protein kinase type II subunit delta	33	17	65.3	34.7	56369
156	CNKR2_MOUSE	Q80YA9	Q80YA9	ENSMUSP00000026750	Cnksr2	-0.711081	-0.935464	-0.838545	-0.706822	-0.797978	0.110164	0.697992	0.323576	0.584412	0.726781	0.58319	0.183666	0.624963	0.68937	0.685152	0.396313	0.598949	0.138257	1.33597e-05	4.07017e-06	0.895434	0.000321403	3.91675e-05	0.905813	Connector enhancer of kinase suppressor of ras 2	34	33	42.1	40.1	11739
157	FLNB_MOUSE	Q80X90	Q80X90	ENSMUSP00000052020	Flnb	0.524159	0.548592	0.262148	0.46502	0.44998	0.130043	-0.997076	-0.849038	-1.24296	-1.26273	-1.08795	0.199929	-0.92801	-1.24259	-1.03246	-0.434854	-0.909479	0.342394	1.33668e-05	0.000307383	0.402667	0.000319527	0.000800007	0.444473	Filamin-B	52	44	30.7	28.4	27782
158	HDAC2_MOUSE	P70288	P70288		Hdac2	1.06165	0.97887	1.06824	0.977882	1.02166	0.0500563	0.407847	0.36402	0.432411	0.226777	0.357764	0.0917915	-0.197082	-0.172545	-0.0991569	0.063008	-0.101444	0.117263	1.46174e-05	2.14697e-06	0.000834524	0.000347211	2.75944e-05	0.00228611	Histone deacetylase 2	15	9	32.8	21.7	55302
159	RL40_MOUSE;RS27A_MOUSE;UBB_MOUSE;UBC_MOUSE	P62983;P62984;P0CG49;P0CG50	P62983;P62984;P0CG49;P0CG50	ENSMUSP00000019649;ENSMUSP00000080608;ENSMUSP00000086852;ENSMUSP00000099908;ENSMUSP00000099909;ENSMUSP00000114180;ENSMUSP00000115578;ENSMUSP00000120096;ENSMUSP00000121149;ENSMUSP00000123263;ENSMUSP00000123562;ENSMUSP00000137461	Rps27a;Uba52;Ubb;Ubc	3.51566	3.45396	3.48897	3.52453	3.49578	0.0317137	3.16898	3.07024	3.1226	3.17111	3.13323	0.0475862	2.89004	2.88897	2.84615	2.71834	2.83588	0.080978	1.4753e-05	5.16468e-06	0.000725927	0.000348225	4.57148e-05	0.00204997	40S ribosomal protein S27a;60S ribosomal protein L40;Polyubiquitin-B;Polyubiquitin-C;Ubiquitin;Ubiquitin-40S ribosomal protein S27a;Ubiquitin-60S ribosomal protein L40;Ubiquitin-related 1;Ubiquitin-related 2	17	17	64.1	64.1	17951
160	FKBP5_MOUSE	Q64378	Q64378	ENSMUSP00000078382;ENSMUSP00000110440;ENSMUSP00000136245	Fkbp5	0.413902	0.312648	0.635647	0.447939	0.452534	0.134922	-0.44962	-0.633799	-0.54815	-0.505042	-0.534153	0.0777138	-0.718496	-0.444563	-0.705693	-0.384288	-0.56326	0.173691	1.47911e-05	9.0896e-05	0.769993	0.000346944	0.000318816	0.794333	Peptidyl-prolyl cis-trans isomerase FKBP5;Peptidyl-prolyl cis-trans isomerase FKBP5. N-terminally processed	12	10	34.6	3	50966
161	HNRPM_MOUSE;PLVAP_MOUSE	Q9D0E1;Q91VC4	Q9D0E1	ENSMUSP00000084864;ENSMUSP00000120115	Hnrnpm;Plvap	2.21064	2.10447	2.03134	2.25333	2.14995	0.100843	1.49408	1.52114	1.5146	1.48415	1.50349	0.0172969	1.05304	1.08211	1.09274	0.945832	1.04343	0.0671948	1.50482e-05	1.73629e-06	1.13649e-05	0.000350783	2.42242e-05	0.000127702	Heterogeneous nuclear ribonucleoprotein M;Plasmalemma vesicle-associated protein	56	54	80.7	80.5	77648
162	CSK_MOUSE	P41241	P41241	ENSMUSP00000034863	Csk	0.827865	0.752813	0.909868	0.823159	0.828426	0.0642346	0.0457644	0.17164	0.237211	0.0667116	0.130332	0.0900531	-0.55781	-0.559392	-0.571051	-0.83161	-0.629966	0.134559	1.5148e-05	1.15636e-06	8.276e-05	0.000350928	1.93741e-05	0.000433191	Tyrosine-protein kinase CSK	17	15	40.4	36.7	50716
163	EHMT1_MOUSE	Q5DW34	Q5DW34	ENSMUSP00000046077;ENSMUSP00000100002;ENSMUSP00000110075	Ehmt1	0.427273	0.324505	0.193284	0.243389	0.297113	0.102239	-1.19823	-1.01517	-0.81664	-0.857039	-0.971768	0.173583	-1.52004	-1.41441	-1.32798	-1.34081	-1.40081	0.0881363	1.53227e-05	2.59756e-07	0.00453048	0.000352798	1.04824e-05	0.00870603	Histone-lysine N-methyltransferase EHMT1	9	9	10.1	10.1	142
164	RBM22_MOUSE	Q8BHS3	Q8BHS3	ENSMUSP00000025506	Rbm22	0.304841	0.303638	0.477638	0.448711	0.383707	0.0925191	-0.51922	-0.646245	-0.401529	-0.448379	-0.503843	0.106551	-1.40349	-1.27061	-1.3188	-0.954529	-1.23686	0.196071	1.54498e-05	5.64035e-06	0.000596236	0.000353554	4.80006e-05	0.00177171	Pre-mRNA-splicing factor RBM22	9	9	26.4	26.4	46895
165	LPPR4_MOUSE	Q7TME0	Q7TME0	ENSMUSP00000052306	Lppr4	-1.22561	-1.07246	-0.738293	-0.791192	-0.95689	0.231524	0.706863	0.629601	0.623267	0.483079	0.610703	0.0931837	0.259284	0.307076	0.196599	0.337518	0.275119	0.0614578	1.55722e-05	4.92959e-05	0.000953921	0.000354196	0.000202859	0.00253187	Lipid phosphate phosphatase-related protein type 4	23	23	39.2	39.2	83289
166	ST32C_MOUSE	Q8QZV4	Q8QZV4	ENSMUSP00000016125	Stk32c	-0.990961	-1.08587	-0.939905	-0.828766	-0.961376	0.107115	-0.192826	-0.0745919	-0.006462	-0.159702	-0.108395	0.0842494	0.360893	0.317227	0.511631	0.480727	0.41762	0.0933049	1.5892e-05	1.2091e-06	0.000158346	0.000359293	1.98156e-05	0.00067531	Serine/threonine-protein kinase 32C	10	10	27.7	27.7	55262
167	CCAR2_MOUSE	Q8VDP4	Q8VDP4	ENSMUSP00000036924	Ccar2	1.19105	1.24263	1.11495	1.3299	1.21963	0.0903016	0.570124	0.626598	0.493247	0.524416	0.553596	0.0580115	0.167558	0.195415	0.178138	0.185089	0.18155	0.0117215	1.67058e-05	4.66213e-07	1.54978e-05	0.00037543	1.27715e-05	0.000150293	Cell cycle and apoptosis regulator protein 2	35	35	49.6	49.6	103
168	AP180_MOUSE	Q61548	Q61548		Snap91	0.883549	0.989444	0.855243	1.0493	0.944385	0.090711	1.71886	1.87003	1.78695	1.64908	1.75623	0.0944628	2.09199	2.0435	2.11272	2.0638	2.078	0.0305109	1.68089e-05	3.71362e-07	0.00064013	0.000375499	1.1712e-05	0.00186958	Clathrin coat assembly protein AP180	30	28	36.4	35.5	9185
169	WIPF3_MOUSE	P0C7L0	P0C7L0		Wipf3	-0.799476	-0.80745	-0.722086	-0.550434	-0.719862	0.119333	-1.4745	-1.44012	-1.49301	-1.47931	-1.47173	0.0224882	-0.0769265	0.118523	-0.406114	-0.655248	-0.254941	0.343639	1.69241e-05	0.0431332	0.000402229	0.000375835	0.0533197	0.00132767	WAS/WASL-interacting protein family member 3	18	18	48.7	48.7	49452
170	MCM3_MOUSE	P25206	P25206	ENSMUSP00000059192	Mcm3	0.840777	0.873445	0.970686	0.722823	0.851933	0.10224	-0.497661	-0.789393	-0.549229	-0.996217	-0.708125	0.230322	-1.21112	-0.728058	-0.671678	-1.33097	-0.985456	0.334172	1.69369e-05	4.34551e-05	0.220732	0.000373908	0.000186173	0.257749	DNA replication licensing factor MCM3	35	34	54.6	54.6	91545
171	CN37_MOUSE	P16330	P16330	ENSMUSP00000099409	Cnp	-0.94531	-0.94655	-1.44656	-1.22167	-1.14002	0.242195	0.417517	0.56828	0.398433	0.391177	0.443852	0.0836925	2.68945	2.66246	2.73504	2.59693	2.67097	0.0577395	1.70939e-05	8.0656e-08	9.47218e-09	0.000375165	5.60559e-06	7.10982e-06	2'.3'-cyclic-nucleotide 3'-phosphodiesterase	59	59	85.5	85.5	47123
172	STXB1_MOUSE	O08599	O08599	ENSMUSP00000052440;ENSMUSP00000089051	Stxbp1	1.56844	1.48256	1.6283	1.55971	1.55975	0.059811	2.1144	2.274	2.23284	2.11537	2.18415	0.0817298	2.76539	2.72242	2.74052	2.68222	2.72764	0.03503	1.73495e-05	4.54616e-08	1.82428e-05	0.000378562	4.26544e-06	0.000168219	Syntaxin-binding protein 1	68	67	82.2	82.2	67568
173	KAD2_MOUSE	Q9WTP6	Q9WTP6	ENSMUSP00000030583;ENSMUSP00000099664	Ak2	0.587367	0.512101	0.377453	0.616119	0.52326	0.106641	-0.151774	-0.283782	-0.244777	-0.289668	-0.2425	0.06368	-0.529324	-0.430152	-0.340379	-0.080516	-0.345093	0.192526	1.735e-05	0.000219547	0.350666	0.000376385	0.000611245	0.392382	Adenylate kinase 2. mitochondrial;Adenylate kinase 2. mitochondrial. N-terminally processed	12	12	52.3	52.3	26468
174	DLG2_MOUSE	Q91XM9	Q91XM9	ENSMUSP00000102814	Dlg2	0.355129	0.162603	0.155045	0.19359	0.216592	0.0938518	0.851842	1.00255	1.00589	0.931542	0.947956	0.0726737	1.41269	1.44687	1.4602	1.51184	1.4579	0.0411496	1.74109e-05	3.25087e-07	1.83483e-05	0.000375535	1.10914e-05	0.000168777	Disks large homolog 2	52	46	60.9	53.5	94879
175	MSH2_MOUSE	P43247	P43247	ENSMUSP00000024967	Msh2	0.0922798	0.147725	0.219606	0.103706	0.140829	0.0577017	-1.05365	-0.809921	-1.01433	-1.25282	-1.03268	0.18153	-1.06865	-0.947808	-1.32132	-0.95426	-1.07301	0.174599	1.74221e-05	1.16642e-05	0.759643	0.000373629	7.72061e-05	0.784734	DNA mismatch repair protein Msh2	25	25	28.9	28.9	10415
176	ENAH_MOUSE	Q03173	Q03173	ENSMUSP00000106654;ENSMUSP00000141462	Enah	0.234616	0.196525	0.175802	0.12884	0.183946	0.044078	-0.282212	-0.177454	-0.237203	-0.301725	-0.249648	0.0551943	-0.188571	-0.163057	-0.105743	0.00231681	-0.113764	0.0847841	1.77915e-05	0.000790382	0.0362283	0.000379384	0.0017176	0.0507521	Protein enabled homolog	18	18	30.3	30.3	85843
177	GPDM_MOUSE	Q64521	Q64521	ENSMUSP00000028167;ENSMUSP00000130992	Gpd2	0.245452	0.428414	0.425048	0.547609	0.411631	0.124589	1.27973	1.45633	1.3029	1.28852	1.33187	0.0835197	1.71826	1.70684	1.7191	1.63128	1.69387	0.0421002	1.78478e-05	1.17819e-06	0.000244162	0.000378434	1.9479e-05	0.000911779	Glycerol-3-phosphate dehydrogenase. mitochondrial	54	54	64.9	64.9	80953
178	ZER1_MOUSE	Q80ZJ6	Q80ZJ6	ENSMUSP00000046441;ENSMUSP00000109307	Zer1	-1.04651	-1.01621	-0.565878	-0.715329	-0.835982	0.234035	0.782169	0.975662	0.958252	0.67736	0.848361	0.143648	0.88727	0.6791	0.721836	1.04026	0.832117	0.165269	1.78726e-05	2.41667e-05	0.886917	0.00037683	0.000122069	0.898893	Protein zer-1 homolog	5	5	12.5	12.5	89075
179	IMPCT_MOUSE	O55091	O55091	ENSMUSP00000025290	Impact	-0.518876	-0.559682	-0.48678	-0.655418	-0.555189	0.0731767	0.551167	0.270622	0.448379	0.615587	0.471438	0.150548	0.782391	0.825983	0.860081	0.520175	0.747157	0.154626	1.78827e-05	5.06557e-06	0.043187	0.000374938	4.5157e-05	0.0591536	Protein IMPACT	16	16	51.6	51.6	36276
180	PLXB2_MOUSE	B2RXS4	B2RXS4	ENSMUSP00000051731;ENSMUSP00000104955	Plxnb2	0.351919	0.408957	0.360277	0.291484	0.353159	0.0481992	-0.0921483	-0.0317414	-0.135533	-0.163544	-0.105742	0.057415	-0.735703	-0.643477	-0.567561	-0.365253	-0.577998	0.157615	1.80789e-05	2.87514e-05	0.00134261	0.000376946	0.000136415	0.00332377	Plexin-B2	39	39	28.4	28.4	20623
181	HNRPL_MOUSE	Q8R081	Q8R081	ENSMUSP00000049407;ENSMUSP00000133728	Hnrnpl	2.10091	2.06726	2.15673	2.15167	2.11915	0.0427977	1.65601	1.75182	1.61173	1.68095	1.67513	0.0585977	1.1945	1.22572	1.23555	1.23151	1.22182	0.0186548	1.81217e-05	2.06996e-08	6.12023e-06	0.00037575	3.10743e-06	8.63505e-05	Heterogeneous nuclear ribonucleoprotein L	34	34	6.5	6.5	63963
182	NGEF_MOUSE	Q8CHT1	Q8CHT1	ENSMUSP00000027477	Ngef	-1.34133	-2.03533	-1.68596	-1.82794	-1.72264	0.291896	0.0747225	0.412451	0.402705	0.30686	0.299185	0.157043	0.598657	0.634779	0.723012	0.416592	0.59326	0.128841	1.84575e-05	6.7e-06	0.0274986	0.000380609	5.33866e-05	0.0399235	Ephexin-1	30	30	4	4	82198
183	RCC2_MOUSE	Q8BK67	Q8BK67	ENSMUSP00000038144;ENSMUSP00000071163	Rcc2	1.18827	1.23923	1.64545	1.31747	1.34761	0.205552	-0.940008	-0.481982	-0.389657	-0.530721	-0.585592	0.243411	-1.0172	-0.0383795	-0.516021	0.0122335	-0.389841	0.481209	1.9025e-05	0.000562805	0.49518	0.000390169	0.00130062	0.537423	Protein RCC2	23	23	57.1	57.1	55983
184	NMRL1_MOUSE	Q8K2T1	Q8K2T1	ENSMUSP00000074500;ENSMUSP00000078132	Nmral1	0.865945	0.737455	0.749043	0.965404	0.829461	0.107616	-0.0019742	0.0201552	0.139306	-0.0348536	0.0306582	0.0758754	-0.138091	-0.0555155	-0.214353	0.180507	-0.0568629	0.171024	1.9052e-05	0.000121578	0.385609	0.000388599	0.00039539	0.427657	NmrA-like family domain-containing protein 1	17	17	56.3	56.3	34376
185	RALY_MOUSE	Q64012	Q64012	ENSMUSP00000029120;ENSMUSP00000058105;ENSMUSP00000105323;ENSMUSP00000112090	Raly	1.26706	1.24865	1.55445	1.4104	1.37014	0.142568	0.472287	0.439848	0.307257	0.39301	0.403101	0.0717054	-0.604377	-0.383877	-0.365272	-0.400273	-0.43845	0.111539	1.91756e-05	1.01946e-06	1.46617e-05	0.000389005	1.85731e-05	0.00014557	RNA-binding protein Raly	24	24	61.5	61.5	33188
186	PSA7_MOUSE	Q9Z2U0	Q9Z2U0	ENSMUSP00000029082	Psma7	1.78834	1.73406	1.84782	1.74514	1.77884	0.0516064	1.39251	1.36124	1.43809	1.42474	1.40414	0.0344117	1.04075	1.03614	1.09855	0.870984	1.01161	0.0979532	1.95265e-05	8.78516e-06	0.000277754	0.000393994	6.45219e-05	0.00100039	Proteasome subunit alpha type-7	18	13	59.7	40.7	27855
187	PRP19_MOUSE	Q99KP6	Q99KP6	ENSMUSP00000025642;ENSMUSP00000136858	Prpf19	1.20306	1.17595	1.40497	1.17921	1.24079	0.110113	0.542066	0.589412	0.538488	0.504302	0.543567	0.0349836	0.013028	-0.0137173	0.0800494	0.151014	0.0575936	0.0737181	1.96408e-05	1.98169e-06	2.11971e-05	0.000394181	2.60045e-05	0.000184577	Pre-mRNA-processing factor 19	19	19	40.9	40.9	55238
188	NU107_MOUSE	Q8BH74	Q8BH74	ENSMUSP00000063590	Nup107	-0.292177	-0.216205	-0.343428	-0.305078	-0.289222	0.0533226	-1.04687	-1.15545	-0.886998	-1.07946	-1.04219	0.113025	-1.11428	-1.06179	-0.967835	-0.930188	-1.01852	0.0844852	1.98215e-05	6.47969e-06	0.748667	0.000395692	5.22974e-05	0.775531	Nuclear pore complex protein Nup107	17	16	23.4	22.1	10672
189	STRBP_MOUSE	Q91WM1	Q91WM1	ENSMUSP00000028279;ENSMUSP00000072047;ENSMUSP00000139145	Strbp	0.615059	0.626678	0.517828	0.792281	0.637962	0.113869	-0.0927758	-0.055647	-0.0516294	-0.037068	-0.05928	0.0237141	-0.805516	-0.813353	-0.826161	-0.081511	-0.631636	0.366848	2.04141e-05	0.000576738	0.0207457	0.000405367	0.00132791	0.0312183	Spermatid perinuclear RNA-binding protein	28	24	39.1	3.5	73704
190	KAD1_MOUSE	Q9R0Y5	Q9R0Y5	ENSMUSP00000068479;ENSMUSP00000108902;ENSMUSP00000108903	Ak1	0.77803	0.711866	0.523545	0.732527	0.686492	0.112092	1.42683	1.5636	1.5248	1.41972	1.48374	0.071653	1.86224	1.90184	1.86768	1.85503	1.8717	0.0207501	2.04519e-05	8.05368e-07	4.62525e-05	0.00040398	1.70765e-05	0.000300842	Adenylate kinase isoenzyme 1	26	26	85.6	85.6	21539
191	P5CR2_MOUSE	Q922Q4	Q922Q4	ENSMUSP00000027802	Pycr2	0.437535	0.377583	0.606101	0.456379	0.469399	0.0971293	-0.189859	-0.200001	-0.127003	-0.256057	-0.19323	0.0528853	-0.11143	-0.213905	-0.202458	-0.136706	-0.166125	0.0498669	2.04735e-05	2.42012e-05	0.483974	0.000402288	0.000121915	0.526327	Pyrroline-5-carboxylate reductase 2	12	11	37.8	34.4	33659
192	RPGP2_MOUSE	Q5SVL6	Q5SVL6	ENSMUSP00000040180;ENSMUSP00000099580	Rap1gap2	-0.889119	-0.794793	-0.966329	-0.874961	-0.8813	0.070273	-0.337085	-0.164595	-0.154396	-0.16177	-0.204461	0.0885202	0.247555	0.26514	0.477091	0.363275	0.338265	0.105631	2.05338e-05	1.28145e-06	0.000221865	0.000401371	2.02923e-05	0.000859299	Rap1 GTPase-activating protein 2	16	15	26.4	25.4	78253
193	CAN5_MOUSE	O08688	O08688	ENSMUSP00000048183;ENSMUSP00000102729	Capn5	-1.35078	-1.21118	-0.855366	-1.04442	-1.11543	0.213878	0.299361	0.512604	0.277648	0.270913	0.340131	0.115621	0.235347	0.247571	0.248941	0.111881	0.210935	0.0663183	2.05683e-05	2.18772e-05	0.100641	0.000399962	0.000113248	0.126027	Calpain-5	18	18	3.5	3.5	72954
194	DPF1_MOUSE	Q9QX66	Q9QX66	ENSMUSP00000054385;ENSMUSP00000070539	Dpf1	-0.141048	-0.217722	-0.319867	-0.015538	-0.173544	0.128302	-1.78405	-1.4181	-1.65777	-1.38155	-1.56037	0.192993	-1.55628	-1.2487	-1.52957	-1.48127	-1.45395	0.140316	2.06207e-05	1.0381e-05	0.406778	0.000398916	7.0965e-05	0.448879	Zinc finger protein neuro-d4	5	5	16.3	16.3	44239
195	VIME_MOUSE	P20152	P20152	ENSMUSP00000028062	Vim	2.40695	2.34265	2.51904	2.50815	2.4442	0.0844403	1.72955	1.83817	1.67906	1.63793	1.72118	0.086528	1.11302	1.20141	1.05129	1.25787	1.1559	0.0917415	2.06991e-05	8.35652e-07	0.000107617	0.000398378	1.76191e-05	0.000511898	Vimentin	79	66	95.5	86.5	53687
196	HSP72_MOUSE	P17156	P17156	ENSMUSP00000079306	Hspa2	-0.110963	-0.014801	0.267654	0.071044	0.0532336	0.161124	1.15654	1.07787	1.07976	1.00446	1.07966	0.0620992	1.57834	1.66284	1.62606	1.50042	1.59191	0.0701255	2.14356e-05	2.22384e-06	3.46703e-05	0.000410447	2.81013e-05	0.000253147	Heat shock-related 70 kDa protein 2	38	18	52.3	29.1	69641
197	KDM1A_MOUSE	Q6ZQ88	Q6ZQ88	ENSMUSP00000111977	Kdm1a	0.396172	0.485158	0.667744	0.419274	0.492087	0.123024	-0.468784	-0.330868	-0.586129	-0.488063	-0.468461	0.105138	-0.0270026	0.292041	-0.0858742	-0.079181	0.0249958	0.179965	2.16173e-05	0.00517532	0.00320765	0.000411826	0.00825106	0.00656754	Lysine-specific histone demethylase 1A	23	23	33.6	33.6	92849
198	CBPE_MOUSE	Q00493	Q00493	ENSMUSP00000048555	Cpe	-0.741982	-0.635501	-0.349654	-0.715314	-0.610613	0.179759	0.487579	0.758462	0.699453	0.657957	0.650863	0.116405	0.43198	0.487588	0.478214	0.259644	0.414356	0.105967	2.25929e-05	6.40884e-05	0.0238569	0.000428238	0.000246944	0.0353614	Carboxypeptidase E	23	23	51.5	51.5	53255
199	KPCB_MOUSE	P68404	P68404	ENSMUSP00000064812;ENSMUSP00000070019;ENSMUSP00000138788	Prkcb	-0.119568	-0.283807	-0.078877	-0.51181	-0.248515	0.196617	0.939878	1.09875	0.982442	0.940339	0.990351	0.0749677	1.51497	1.43953	1.5152	1.48133	1.48776	0.0358742	2.26582e-05	2.33004e-06	2.06045e-05	0.000427318	2.85773e-05	0.00018195	Protein kinase C beta type	34	28	45.6	39.8	7675
200	RUVB2_MOUSE	Q9WTM5	Q9WTM5	ENSMUSP00000033087;ENSMUSP00000103400	Ruvbl2	1.08598	1.07342	1.27076	1.03952	1.11742	0.104093	0.416052	0.366465	0.221957	0.342881	0.336839	0.0824355	0.0365004	0.070004	-0.0148915	0.241838	0.0833627	0.11127	2.28549e-05	9.92392e-06	0.0105688	0.000428872	6.89712e-05	0.0174966	RuvB-like 2	32	32	71.9	71.9	51112
201	KAD5_MOUSE	Q920P5	Q920P5	ENSMUSP00000042785	Ak5	-1.10132	-0.932014	-0.758064	-0.801103	-0.898125	0.154345	0.160645	0.266344	0.124692	0.0448311	0.149128	0.0919188	0.453768	0.52324	0.43343	0.444852	0.463822	0.0404769	2.39884e-05	2.58544e-06	0.000766917	0.000447903	3.0513e-05	0.00213203	Adenylate kinase isoenzyme 5	23	23	40.7	40.7	63322
202	KCC2B_MOUSE	P28652	P28652	ENSMUSP00000105438;ENSMUSP00000105440	Camk2b	1.38531	1.35375	1.49639	1.4122	1.41191	0.0611779	2.0111	2.02895	1.90714	1.88865	1.95896	0.0712885	2.01906	1.98316	1.97438	2.06649	2.01077	0.0418709	2.41389e-05	3.57581e-06	0.25669	0.000448481	3.65668e-05	0.29569	Calcium/calmodulin-dependent protein kinase type II subunit beta	42	21	7.2	4.1	6046
203	RPRD2_MOUSE	Q6NXI6	Q6NXI6	ENSMUSP00000088297	Rprd2	0.489445	0.520845	0.741112	0.539412	0.572703	0.114151	-0.128387	-0.157283	-0.216103	-0.100931	-0.150676	0.0493142	-0.322306	-0.105892	-0.293732	-0.264069	-0.2465	0.0967069	2.42819e-05	3.44209e-05	0.127928	0.000448916	0.000156584	0.156644	Regulation of nuclear pre-mRNA domain-containing protein 2	17	17	19.3	19.3	15658
204	U5S1_MOUSE	O08810	O08810	ENSMUSP00000102675	Eftud2	1.08962	1.0838	1.25022	1.13529	1.13973	0.0771763	0.478884	0.559929	0.556281	0.390786	0.49647	0.0797552	0.0937372	0.0482105	0.115382	0.109349	0.0916698	0.0303745	2.48023e-05	2.52741e-07	7.81731e-05	0.000456289	1.07788e-05	0.000416147	116 kDa U5 small nuclear ribonucleoprotein component	46	45	58.6	57.6	10936
205	HPCL4_MOUSE	Q8BGZ1	Q8BGZ1	ENSMUSP00000051487;ENSMUSP00000101853	Hpcal4	-0.72453	-0.868065	-0.397153	-0.712641	-0.675597	0.198613	0.579053	0.607868	0.777841	0.850161	0.703731	0.131236	1.28725	1.47199	1.41491	1.30235	1.36913	0.0891447	2.48496e-05	1.4698e-06	0.000156275	0.00045493	2.19768e-05	0.000671051	Hippocalcin-like protein 4	17	13	74.3	59.2	22215
206	EPN1_MOUSE	Q80VP1	Q80VP1	ENSMUSP00000043340;ENSMUSP00000096445	Epn1	-0.66424	-0.696131	-0.501278	-0.555404	-0.604263	0.0913419	0.193551	0.544207	0.400402	0.410065	0.387056	0.144739	1.16307	1.21436	1.14729	1.21999	1.18617	0.036441	2.49013e-05	2.86202e-08	3.91612e-05	0.000453664	3.58039e-06	0.000275228	Epsin-1	15	13	37.4	3.5	60211
207	TLN2_MOUSE	Q71LX4	Q71LX4		Tln2	-0.210069	-0.216558	-0.553746	-0.299252	-0.319906	0.161093	0.66199	0.775031	0.704272	0.615878	0.689293	0.0676035	0.844864	0.83176	0.857817	0.830104	0.841136	0.0129328	2.52878e-05	7.11526e-06	0.00450879	0.000458479	5.56325e-05	0.00867323	Talin-2	87	78	51.2	46.7	25362
208	CSPG4_MOUSE	Q8VHY0	Q8VHY0	ENSMUSP00000038909	Cspg4	-0.562222	-0.493575	-0.756851	-0.458518	-0.567791	0.133196	0.704722	0.896132	0.649482	0.480476	0.682703	0.171305	-0.324229	-0.19074	-0.406784	-0.543747	-0.366375	0.148006	2.5641e-05	0.0895142	8.91973e-05	0.000462647	0.103273	0.000454833	Chondroitin sulfate proteoglycan 4	38	38	2.6	2.6	25231
209	VAS1_MOUSE	Q9R1Q9	Q9R1Q9	ENSMUSP00000019231	Atp6ap1	-0.837966	-1.09201	-0.842562	-0.945751	-0.929573	0.119178	0.00302305	0.0153481	-0.0406118	-0.191116	-0.0533392	0.094937	0.046052	0.0482344	0.0214113	-0.239155	-0.0308645	0.139392	2.59532e-05	6.49538e-05	0.798759	0.000466041	0.000249766	0.820625	V-type proton ATPase subunit S1	9	9	26.1	26.1	51007
210	NUD10_MOUSE;NUD11_MOUSE	P0C028;P0C027	P0C028;P0C027	ENSMUSP00000100071;ENSMUSP00000100072	Nudt10;Nudt11	0.705212	0.606942	0.766492	0.686517	0.691291	0.0657942	0.1632	0.180393	0.271506	0.240155	0.213813	0.0506657	-0.30848	-0.198132	-0.505058	0.199214	-0.203114	0.296741	2.59756e-05	0.00106711	0.0324242	0.000464221	0.00219205	0.0458854	Diphosphoinositol polyphosphate phosphohydrolase 3-alpha;Diphosphoinositol polyphosphate phosphohydrolase 3-beta	11	8	62.8	5	18593
211	PRP31_MOUSE	Q8CCF0	Q8CCF0	ENSMUSP00000008517;ENSMUSP00000104276;ENSMUSP00000136031	Prpf31	0.614332	0.46149	0.480519	0.598737	0.538769	0.0788903	-0.224454	-0.42893	-0.304532	-0.15297	-0.277721	0.118298	-0.809029	-0.676075	-0.514704	-0.724194	-0.681001	0.123741	2.61753e-05	3.02297e-06	0.00328693	0.000465573	3.30764e-05	0.00669698	U4/U6 small nuclear ribonucleoprotein Prp31	18	18	43.5	43.5	55429
212	THOC6_MOUSE	Q5U4D9	Q5U4D9	ENSMUSP00000038137;ENSMUSP00000093239	Thoc6	-0.222536	-0.177205	-0.28127	-0.508206	-0.297304	0.146913	-1.14462	-1.26747	-1.16595	-1.20164	-1.19492	0.0537867	-1.86263	-1.25528	-1.36356	-1.2827	-1.44105	0.28479	2.6303e-05	0.000380757	0.140341	0.000465637	0.000950753	0.17073	THO complex subunit 6 homolog	7	7	27.6	27.6	37314
213	PARP1_MOUSE	P11103	P11103		Parp1	0.984082	0.994679	1.41583	1.17884	1.14336	0.202466	-0.00966115	-0.169304	-0.0622094	-0.0649229	-0.0765244	0.0668787	-0.926118	-0.961428	-0.877184	-0.819336	-0.896016	0.0616964	2.67386e-05	1.26376e-06	1.88333e-06	0.000471126	2.0097e-05	4.23242e-05	Poly [ADP-ribose] polymerase 1	37	37	39.7	39.7	1131
214	TTYH3_MOUSE	Q6P5F7	Q6P5F7	ENSMUSP00000037447	Ttyh3	-1.10351	-0.880892	-0.862177	-1.0384	-0.971244	0.118411	-0.144122	0.0083275	-0.178779	0.0222656	-0.0730769	0.103178	0.133275	0.0747345	0.165384	-0.100418	0.0682441	0.118539	2.68019e-05	1.67282e-05	0.122204	0.000470036	9.58485e-05	0.150322	Protein tweety homolog 3	7	7	19.5	19.5	57713
215	S4A4_MOUSE	O88343	O88343	ENSMUSP00000108842;ENSMUSP00000118413;ENSMUSP00000119325	Slc4a4	-0.8092	-0.66622	-0.740654	-1.22889	-0.861241	0.251958	0.711678	0.554412	0.613514	0.731992	0.652899	0.0835892	1.22409	1.21071	1.27045	0.922507	1.15694	0.158371	2.72097e-05	9.9663e-06	0.00134417	0.000474968	6.91377e-05	0.00332105	Electrogenic sodium bicarbonate cotransporter 1	40	39	39.9	39.9	12148
216	CDC23_MOUSE	Q8BGZ4	Q8BGZ4		Cdc23	0.111362	0.233554	0.325843	0.120295	0.197764	0.101902	-0.53776	-0.482235	-0.52952	-0.678476	-0.556998	0.0845998	-0.873287	-0.830215	-0.755263	-1.04339	-0.875538	0.122063	2.73484e-05	1.02413e-05	0.00515065	0.000475178	7.02665e-05	0.00967003	Cell division cycle protein 23 homolog	16	16	3.2	3.2	68561
217	CCG8_MOUSE	Q8VHW2	Q8VHW2		Cacng8	-0.94448	-0.665655	-0.659596	-0.807863	-0.769398	0.135342	0.123369	0.301428	0.193225	0.0825382	0.17514	0.095797	0.83687	0.963309	0.872803	0.924229	0.899303	0.0557317	2.74156e-05	4.66059e-07	1.23779e-05	0.000474151	1.28612e-05	0.00013349	Voltage-dependent calcium channel gamma-8 subunit	15	15	45.2	45.2	43452
218	RPGP1_MOUSE	A2ALS5	A2ALS5	ENSMUSP00000042473;ENSMUSP00000095448	Rap1gap	-1.59685	-1.06219	-1.12175	-1.39102	-1.29295	0.248014	0.0867869	0.167862	0.123058	0.148969	0.131669	0.0351084	0.363821	0.335608	0.478346	0.356596	0.383593	0.0642924	2.76647e-05	1.22731e-05	0.000465758	0.000476264	7.91427e-05	0.0014751	Rap1 GTPase-activating protein 1	26	25	53.5	52.5	73432
219	SNX4_MOUSE	Q91YJ2	Q91YJ2	ENSMUSP00000023502	Snx4	-0.885029	-0.936227	-0.600754	-0.885262	-0.826818	0.152621	0.127784	0.367646	0.177473	0.214294	0.221799	0.103491	0.0557539	0.225854	0.19437	0.0856742	0.140413	0.0824113	2.7687e-05	3.09919e-05	0.264601	0.000474472	0.000145028	0.30387	Sorting nexin-4	18	18	43.3	43.3	51777
220	FEN1_MOUSE	P39749	P39749		Fen1	0.538544	0.439856	0.409861	0.512804	0.475267	0.0604012	-0.520729	-0.864615	-0.661149	-0.447567	-0.623515	0.183547	-1.48161	-1.61712	-1.46908	-1.18097	-1.43719	0.183498	2.76932e-05	1.07663e-06	0.000764573	0.000472421	1.87934e-05	0.00212709	Flap endonuclease 1	15	15	30.4	30.4	42314
221	CO3_MOUSE	P01027	P01027	ENSMUSP00000024988	C3	0.176687	0.292774	0.529198	0.189331	0.296998	0.163301	-1.28429	-0.991124	-0.983012	-1.36386	-1.15557	0.197292	-0.352025	-0.277148	-0.588216	-0.506166	-0.430889	0.141744	2.81097e-05	0.000522843	0.000993569	0.000477356	0.00121953	0.00260396	Acylation stimulating protein;C3a anaphylatoxin;C3-beta-c;Complement C3;Complement C3 alpha chain;Complement C3 beta chain;Complement C3b alpha' chain;Complement C3c alpha' chain fragment 1;Complement C3c alpha' chain fragment 2;Complement C3d fragment;Complement C3dg fragment;Complement C3f fragment;Complement C3g fragment	22	20	18.4	1.7	18648
222	RUXE_MOUSE	P62305	P62305	ENSMUSP00000128400	Snrpe	1.75211	1.69629	1.82872	1.89393	1.79276	0.0865814	1.16715	1.02556	0.920322	1.04069	1.03843	0.101144	0.622288	0.786755	0.537275	0.368017	0.578583	0.174442	2.8283e-05	1.6258e-05	0.00384688	0.000478135	9.44527e-05	0.0076066	Small nuclear ribonucleoprotein E	4	4	42.4	42.4	10803
223	MARE3_MOUSE	Q6PER3	Q6PER3	ENSMUSP00000031058	Mapre3	0.628112	0.647551	0.633103	0.612425	0.630298	0.0144888	1.10007	1.32577	1.24253	1.14556	1.20348	0.100878	1.61844	1.58861	1.62555	1.64318	1.61894	0.0227425	2.95045e-05	4.32989e-10	0.000198564	0.000496549	8.12504e-07	0.000798723	Microtubule-associated protein RP/EB family member 3	25	21	61.9	56.9	31966
224	ILKAP_MOUSE	Q8R0F6	Q8R0F6	ENSMUSP00000027534	Ilkap	0.28815	0.278914	0.521301	0.436379	0.381186	0.118031	-0.742281	-0.48398	-0.839491	-0.738381	-0.701033	0.152073	-1.44036	-1.42573	-1.27388	-1.35545	-1.37385	0.0762599	2.95781e-05	2.7101e-07	0.000216662	0.000495566	1.04856e-05	0.00084613	Integrin-linked kinase-associated serine/threonine phosphatase 2C	9	9	2.6	2.6	42774
225	RT27_MOUSE	Q8BK72	Q8BK72	ENSMUSP00000062326	Mrps27	-0.826588	-0.980801	-0.99796	-0.989545	-0.948723	0.0817247	-0.415855	-0.273527	-0.265203	-0.368981	-0.330892	0.0736549	-0.341521	-0.244483	-0.32712	-0.178029	-0.272789	0.0762818	2.97634e-05	1.94238e-05	0.315151	0.000496453	0.000104438	0.356575	28S ribosomal protein S27. mitochondrial	9	9	38.8	38.8	47778
226	GDIR2_MOUSE	Q61599	Q61599	ENSMUSP00000032344;ENSMUSP00000107522;ENSMUSP00000107523	Arhgdib	-1.03755	-0.941264	-0.766135	-0.909397	-0.913588	0.112388	0.216139	0.717067	0.604125	0.397293	0.483656	0.222125	0.451391	0.483397	0.301715	0.525783	0.440571	0.0974561	2.98529e-05	1.76818e-06	0.73456	0.000495742	2.42189e-05	0.763024	Rho GDP-dissociation inhibitor 2	7	6	5.6	46.5	22851
227	TCPQ_MOUSE	P42932	P42932	ENSMUSP00000026704	Cct8	2.14662	2.13996	2.20903	2.09199	2.1469	0.048038	1.81939	1.84425	1.77215	1.75778	1.79839	0.0403432	1.21201	1.24154	1.25372	1.25411	1.24034	0.0197697	3.16695e-05	3.68572e-08	2.79957e-07	0.000523594	3.95215e-06	2.06015e-05	T-complex protein 1 subunit theta	52	52	70.1	70.1	59555
228	RIMS1_MOUSE	Q99NE5	Q99NE5		Rims1	-1.54937	-0.881978	-1.28919	-1.06336	-1.19597	0.288532	0.455149	0.374557	0.558078	0.582985	0.492692	0.0962521	0.763165	0.710317	0.753894	0.670597	0.724493	0.0426839	3.17906e-05	1.18375e-05	0.00455349	0.00052329	7.75327e-05	0.00872791	Regulating synaptic membrane exocytosis protein 1	52	51	47.2	46.6	16316
229	APT_MOUSE	P08030	P08030	ENSMUSP00000006764	Aprt	0.712199	0.688732	0.846854	0.689397	0.734296	0.075828	0.164262	0.28854	0.225505	0.234102	0.228102	0.0508955	-0.565588	-0.308693	-0.631749	-0.280748	-0.446695	0.177917	3.2091e-05	1.83414e-05	0.000338731	0.000525928	0.000100051	0.00116629	Adenine phosphoribosyltransferase	10	10	52.8	52.8	19724
230	SYSC_MOUSE	P26638	P26638	ENSMUSP00000088041	Sars	1.50084	1.37495	1.51089	1.48847	1.46879	0.0632245	1.10484	1.12975	1.09996	1.11462	1.11229	0.0131404	0.964035	0.957668	0.876834	0.989369	0.946977	0.0487248	3.28378e-05	1.23425e-05	0.000605119	0.000535827	7.94533e-05	0.00178961	Serine--tRNA ligase. cytoplasmic	34	34	61.1	61.1	58388
231	TF3C1_MOUSE	Q8K284	Q8K284	ENSMUSP00000056719	Gtf3c1	-0.0838617	0.0366387	0.359704	0.10012	0.10315	0.187284	-1.08926	-0.905335	-1.03871	-1.04629	-1.0199	0.0795533	-0.868578	-0.985384	-0.440094	-1.37416	-0.917053	0.38447	3.28877e-05	0.00309094	0.619129	0.000534319	0.00531149	0.65398	General transcription factor 3C polypeptide 1	15	15	9.6	9.6	23747
232	L1CAM_MOUSE	P11627	P11627		L1cam	0.678798	0.722217	0.514115	0.640319	0.638862	0.0896418	1.33367	1.53157	1.48961	1.31417	1.41726	0.10942	0.761791	0.68141	0.790142	0.951079	0.796106	0.113115	3.34508e-05	0.0721643	0.000219113	0.000541124	0.0849538	0.000853042	Neural cell adhesion molecule L1	36	36	32.7	32.7	14097
233	CADM2_MOUSE	Q8BLQ9	Q8BLQ9	ENSMUSP00000109931;ENSMUSP00000113178;ENSMUSP00000113500	Cadm2	-0.47899	-0.63805	-0.955775	-1.10425	-0.794267	0.286343	0.784809	0.800754	0.728394	0.834118	0.787019	0.044154	1.23699	1.1059	1.18813	1.32235	1.21334	0.0905972	3.5072e-05	1.08397e-05	0.000148995	0.000564915	7.36983e-05	0.000647197	Cell adhesion molecule 2	22	22	54.7	54.7	47558
234	SERC_MOUSE	Q99K85	Q99K85	ENSMUSP00000025542	Psat1	1.04338	1.03365	1.17671	1.06914	1.08072	0.065725	0.702542	0.648609	0.598981	0.608725	0.639714	0.0470673	0.760472	0.737085	0.857545	0.688299	0.76085	0.0711304	3.51656e-05	0.000578999	0.0295487	0.000564003	0.0013323	0.0423753	Phosphoserine aminotransferase	24	24	62.2	62.2	40472
235	FIBB_MOUSE	Q8K0E8	Q8K0E8	ENSMUSP00000039472	Fgb	0.309457	0.296577	0.399176	0.346728	0.337984	0.0460041	-0.919117	-0.565095	-0.536265	-0.806796	-0.706818	0.186405	0.0456684	0.0817716	-0.104562	-0.15408	-0.0328005	0.114226	3.5672e-05	0.000946117	0.000835352	0.000569689	0.00199146	0.00228671	Fibrinogen beta chain;Fibrinopeptide B	9	9	26.2	26.2	54752
236	DUS3_MOUSE	Q9D7X3	Q9D7X3	ENSMUSP00000003612;ENSMUSP00000102790	Dusp3	-1.11874	-0.54932	-0.991681	-1.1657	-0.95636	0.28114	0.741182	0.644506	0.534505	0.641547	0.640435	0.0844376	1.211	1.14147	1.21236	1.14397	1.1772	0.0398309	3.57502e-05	5.47044e-06	2.59892e-05	0.000568519	4.74147e-05	0.000209308	Dual specificity protein phosphatase 3	6	6	4.7	4.7	20472
237	RHG05_MOUSE	P97393	P97393		Arhgap5	-0.936535	-0.796494	-0.73622	-0.923388	-0.848159	0.0977574	0.309003	-0.0210766	0.352721	0.316801	0.239362	0.174667	0.553022	0.102119	0.283127	0.0527967	0.247766	0.226317	3.59956e-05	0.000112758	0.955025	0.000570007	0.000374496	0.959114	Rho GTPase-activating protein 5	26	26	23.8	23.8	17211
238	CPSF1_MOUSE	Q9EPU4	Q9EPU4	ENSMUSP00000071794	Cpsf1	0.285092	0.284812	0.547404	0.329278	0.361647	0.125589	-0.461514	-0.561851	-0.756326	-0.666185	-0.611469	0.127706	-0.616441	-0.509887	-0.979625	-0.658319	-0.691068	0.202265	3.60039e-05	0.000116221	0.530452	0.000567743	0.000383284	0.570753	Cleavage and polyadenylation specificity factor subunit 1	20	19	19.9	19.3	16082
239	STK11_MOUSE	Q9WTK7	Q9WTK7	ENSMUSP00000003152;ENSMUSP00000114195	Stk11	-0.672478	-0.781783	-0.721616	-0.712454	-0.722083	0.0451575	-1.46366	-1.74461	-1.47962	-1.44215	-1.53251	0.142232	-1.16189	-1.21273	-1.05083	-1.52366	-1.23728	0.202536	3.60883e-05	0.00253815	0.0543364	0.000566692	0.00453388	0.0726227	Serine/threonine-protein kinase STK11	6	6	17.7	17.7	49266
240	SV2A_MOUSE	Q9JIS5	Q9JIS5	ENSMUSP00000037576	Sv2a	0.512831	0.257292	0.579939	0.422198	0.443065	0.139701	1.37998	1.38373	1.2149	1.29142	1.31751	0.0806179	1.89559	1.88926	1.93132	2.01501	1.9328	0.0578522	3.6446e-05	1.10764e-06	1.67803e-05	0.000569924	1.91565e-05	0.000159032	Synaptic vesicle glycoprotein 2A	27	26	31.4	30.3	82646
241	DBNL_MOUSE	Q62418	Q62418	ENSMUSP00000020769;ENSMUSP00000099992;ENSMUSP00000105471	Dbnl	-0.015792	0.227002	0.00555635	0.0938992	0.0776665	0.110301	0.71785	0.873535	0.881674	0.775612	0.812168	0.0792239	1.02145	0.97102	0.926343	1.02173	0.985134	0.0458742	3.69491e-05	5.13118e-06	0.00919383	0.000575394	4.55256e-05	0.0155216	Drebrin-like protein	24	24	62.2	62.2	48699
242	NFIB_MOUSE	P97863	P97863	ENSMUSP00000052863;ENSMUSP00000067629	Nfib	0.701009	0.798119	0.924636	0.763347	0.796778	0.0942312	-1.4791	-0.881614	-0.73999	-0.95909	-1.01495	0.322458	-1.05824	-1.28066	-1.65335	-1.40512	-1.34934	0.248323	3.75668e-05	3.57e-06	0.151437	0.000582595	3.66072e-05	0.182571	Nuclear factor 1 B-type	14	12	47.4	43.7	63506
243	TBA4A_MOUSE	P68368	P68368	ENSMUSP00000140657	Tuba4a	0.188479	-0.386176	-0.421388	0.139777	-0.119827	0.3288	1.8964	1.78251	1.64272	1.68475	1.7516	0.112912	2.87648	2.82472	2.77519	2.5358	2.75305	0.150618	3.79623e-05	3.94646e-06	4.06192e-05	0.000586306	3.87724e-05	0.000279201	Tubulin alpha-4A chain	45	12	73.4	24.3	49924
244	S6A11_MOUSE	P31650	P31650	ENSMUSP00000032451	Slc6a11	0.0130052	-0.0639507	0.377531	0.12884	0.113857	0.192817	1.33498	1.21726	1.14219	1.24921	1.23591	0.0798397	1.27128	1.36208	1.18952	1.33266	1.28889	0.0762864	3.82277e-05	2.82553e-05	0.374387	0.000587986	0.000134571	0.416566	Sodium- and chloride-dependent GABA transporter 3	14	14	21.2	21.2	6996
245	NVL_MOUSE	Q9DBY8	Q9DBY8	ENSMUSP00000027797	Nvl	-0.0950148	-0.133128	-0.103571	0.0152464	-0.0791168	0.0649932	-1.34065	-1.67203	-1.48954	-1.11034	-1.40314	0.237628	-1.72284	-1.38498	-1.37979	-1.60034	-1.52199	0.168794	3.83155e-05	3.8499e-06	0.445946	0.000586931	3.8224e-05	0.488083	Nuclear valosin-containing protein-like	8	8	14.5	14.5	94475
246	CPNE6_MOUSE	Q9Z140	Q9Z140	ENSMUSP00000073847;ENSMUSP00000126493;ENSMUSP00000128555	Cpne6	-1.02642	-0.888846	-0.437661	-0.576413	-0.732336	0.272108	0.803997	0.925439	0.752704	0.73031	0.803113	0.0871892	0.944453	0.992425	0.967902	0.940865	0.961411	0.023901	3.83463e-05	1.67818e-05	0.0127958	0.000585016	9.55722e-05	0.020593	Copine-6	34	33	61.2	61.2	6178
247	PTBP2_MOUSE	Q91Z31	Q91Z31	ENSMUSP00000029780	Ptbp2	1.52466	1.57245	1.6039	1.69342	1.59861	0.0711081	0.983878	1.1496	1.02949	0.994518	1.03937	0.0760272	0.484963	0.485465	0.543883	0.649849	0.54104	0.0776333	3.84082e-05	9.8732e-07	9.45874e-05	0.000583586	1.83436e-05	0.00047143	Polypyrimidine tract-binding protein 2	25	25	75.7	75.7	57488
248	DDX41_MOUSE	Q91VN6	Q91VN6	ENSMUSP00000021956	Ddx41	-0.147213	-0.120254	-0.120637	-0.002616	-0.0976799	0.0646202	-1.15179	-0.820731	-0.905247	-0.897347	-0.943778	0.143815	-1.35983	-1.54529	-1.50263	-1.53476	-1.48563	0.0858009	3.86456e-05	2.21326e-07	0.000646382	0.000584826	9.77219e-06	0.00188198	Probable ATP-dependent RNA helicase DDX41	7	7	16.1	16.1	69819
249	CRKL_MOUSE	P47941	P47941	ENSMUSP00000006293	Crkl	0.481201	0.583547	0.669169	0.496969	0.557721	0.0868594	0.0238215	-0.0574582	0.0466577	0.055109	0.0170325	0.0513888	-0.134142	0.151804	-0.052946	0.345324	0.0775099	0.215298	3.90174e-05	0.00609956	0.604465	0.000588081	0.00952232	0.640474	Crk-like protein	17	17	62.4	62.4	3383
250	ASH2L_MOUSE	Q91X20	Q91X20	ENSMUSP00000070957	Ash2l	-0.0296023	-0.0360357	0.161498	-0.0485403	0.0118299	0.100088	-1.26031	-0.863044	-0.9997	-1.16349	-1.07164	0.175803	-1.33543	-1.35724	-1.60485	-1.34865	-1.41154	0.129183	3.90869e-05	2.29459e-06	0.0206878	0.000586772	2.82347e-05	0.0311438	Set1/Ash2 histone methyltransferase complex subunit ASH2	8	8	16.1	16.1	68249
251	PI51C_MOUSE	O70161	O70161	ENSMUSP00000100964;ENSMUSP00000124155	Pip5k1c	-0.961105	-1.07104	-0.935091	-1.4544	-1.10541	0.240005	0.264683	0.291229	0.39957	0.161417	0.279224	0.0978386	0.976242	0.944199	1.01005	0.830126	0.940155	0.0781248	3.96556e-05	3.50783e-06	4.24693e-05	0.000592938	3.64678e-05	0.000283608	Phosphatidylinositol 4-phosphate 5-kinase type-1 gamma	33	29	61.4	57.8	72407
252	MADD_MOUSE	Q80U28	Q80U28		Madd	-0.370373	-0.35116	-0.336955	-0.240862	-0.324837	0.0576338	0.0717313	0.0817546	0.0180113	0.00521015	0.0441769	0.0381854	0.550276	0.511822	0.515815	0.498538	0.519113	0.0220496	3.98615e-05	1.57817e-07	6.53075e-07	0.000593651	8.22621e-06	2.91785e-05	MAP kinase-activating death domain protein	50	50	42.1	42.1	17518
253	IGSF8_MOUSE	Q8R366	Q8R366		Igsf8	-0.296525	-0.240979	0.0110645	-0.052832	-0.144818	0.147222	0.717719	0.697886	0.624453	0.649727	0.672447	0.0428812	1.30868	1.2762	1.33471	1.02881	1.2371	0.140906	4.0195e-05	9.96944e-06	0.000257329	0.000596252	6.90319e-05	0.000950548	Immunoglobulin superfamily member 8	17	17	37.3	37.3	6501
254	SRCN1_MOUSE	Q9QWI6	Q9QWI6		Srcin1	0.50094	0.39341	0.610143	0.668786	0.54332	0.12176	1.30286	1.26204	1.29609	1.17771	1.25968	0.0574909	1.60213	1.6357	1.61296	1.63111	1.62048	0.015684	4.06145e-05	2.19743e-06	1.92714e-05	0.000600103	2.80508e-05	0.000172615	SRC kinase signaling inhibitor 1	80	79	6.3	6.3	13486
255	CTBP2_MOUSE	P56546	P56546	ENSMUSP00000033269;ENSMUSP00000130294	Ctbp2	0.102217	0.366934	0.419266	0.330692	0.304777	0.139849	-0.928194	-1.52482	-1.31534	-1.1521	-1.23012	0.252559	-1.45647	-0.81567	-0.923273	-0.183744	-0.844789	0.52222	4.07654e-05	0.00536383	0.232302	0.000599971	0.00850822	0.269832	C-terminal-binding protein 2	16	10	35.5	26.1	48956
256	B1AWN6_MOUSE	B1AWN6	B1AWN6	ENSMUSP00000028377;ENSMUSP00000097645	Scn2a1	-1.35868	-0.934365	-1.13173	-0.910572	-1.08384	0.208325	0.131124	-0.019433	0.102765	0.0995189	0.0784938	0.06681	0.52407	0.574584	0.588283	0.58419	0.567782	0.0297012	4.09327e-05	4.23535e-06	1.07692e-05	0.00060008	4.00385e-05	0.000123599	Sodium channel protein	32	20	19.3	14.4	22794
257	ILF2_MOUSE	Q9CXY6	Q9CXY6	ENSMUSP00000001042	Ilf2	1.36902	1.4324	1.39306	1.45304	1.41188	0.0378894	0.960781	1.06668	0.921311	0.89301	0.960444	0.0760787	0.492971	0.412495	0.42633	0.410766	0.435641	0.0388497	4.09936e-05	3.0742e-08	1.77081e-05	0.000598634	3.4962e-06	0.000164502	Interleukin enhancer-binding factor 2	23	23	62.6	62.6	43062
258	AT1A1_MOUSE;ATP4A_MOUSE	Q8VDN2;Q64436	Q8VDN2	ENSMUSP00000039657	Atp1a1;Atp4a	1.18161	1.03056	1.2783	1.05514	1.1364	0.115446	1.83694	1.75834	1.74923	1.79487	1.78485	0.0399393	2.50508	2.49874	2.52595	2.44274	2.49313	0.035543	4.11418e-05	5.09275e-07	1.90796e-07	0.00059847	1.31814e-05	1.66525e-05	Potassium-transporting ATPase alpha chain 1;Sodium/potassium-transporting ATPase subunit alpha-1	78	52	57.4	39.7	11298
259	SAE1_MOUSE	Q9R1T2	Q9R1T2	ENSMUSP00000092409	Sae1	0.687743	0.689881	0.784239	0.545612	0.676869	0.0983942	-0.183751	0.0182078	-0.0192211	-0.181465	-0.0915571	0.106245	-0.407129	-0.603298	-0.390508	-0.445978	-0.461728	0.0972002	4.12156e-05	3.19915e-06	0.00213332	0.000597229	3.44024e-05	0.00475154	SUMO-activating enzyme subunit 1;SUMO-activating enzyme subunit 1. N-terminally processed	21	20	6.4	6.2	3862
260	KKCC2_MOUSE	Q8C078	Q8C078	ENSMUSP00000107297	Camkk2	-0.970733	-0.83704	-0.670602	-0.932135	-0.852628	0.133724	0.0029319	0.255568	0.0599897	0.0233837	0.0854685	0.11583	0.466519	0.390756	0.429681	0.417158	0.426029	0.0314945	4.13935e-05	1.55103e-06	0.00129002	0.0005975	2.25621e-05	0.00321263	Calcium/calmodulin-dependent protein kinase kinase 2	16	16	40.1	40.1	64617
261	NRX3A_MOUSE;NRX3B_MOUSE	Q6P9K9;Q8C985	Q6P9K9	ENSMUSP00000050075;ENSMUSP00000105757;ENSMUSP00000127926;ENSMUSP00000129678	Nrxn3	-0.515768	-0.852997	-0.924204	-0.927184	-0.805038	0.195872	0.35288	0.352459	0.319905	0.195907	0.305288	0.0745386	0.709634	0.688505	0.697569	0.54201	0.65943	0.0787565	4.15979e-05	8.73208e-06	0.000614984	0.00059815	6.42579e-05	0.00181307	Neurexin-3;Neurexin-3-beta;Neurexin-3-beta. C-terminal fragment;Neurexin-3-beta. soluble form	32	26	25.9	21.4	17343
262	VATB2_MOUSE	P62814	P62814	ENSMUSP00000006435	Atp6v1b2	1.01577	1.12784	1.10929	1.09308	1.08649	0.0492432	1.64075	1.87519	1.77754	1.64855	1.73551	0.112275	2.35541	2.38197	2.36056	2.29851	2.34911	0.0356396	4.17871e-05	1.30137e-08	4.58352e-05	0.000598576	2.71337e-06	0.000299164	V-type proton ATPase subunit B. brain isoform	45	45	85.1	85.1	5655
263	PSD12_MOUSE	Q9D8W5	Q9D8W5	ENSMUSP00000021063	Psmd12	1.24444	1.24505	1.26233	1.29773	1.26239	0.0249763	0.949574	1.03432	0.918844	0.933402	0.959036	0.051737	0.561882	0.51638	0.492876	0.52684	0.524494	0.0286876	4.24061e-05	1.95818e-08	6.24822e-06	0.000605133	3.34047e-06	8.68502e-05	26S proteasome non-ATPase regulatory subunit 12	35	35	65.8	65.8	52895
264	SAHH_MOUSE	P50247	P50247	ENSMUSP00000061851;ENSMUSP00000127198	Ahcy	1.30196	1.3378	1.56432	1.32433	1.3821	0.122375	0.720556	0.753506	0.672262	0.684489	0.707703	0.0367792	0.671597	0.698623	0.771883	0.836773	0.744719	0.0745728	4.25221e-05	0.000112439	0.407562	0.000604491	0.000373768	0.449612	Adenosylhomocysteinase	24	24	50.2	50.2	47688
265	EFNB1_MOUSE	P52795	P52795	ENSMUSP00000050716	Efnb1	0.574597	0.593297	0.767123	0.59444	0.632364	0.0902987	-0.236814	-0.229453	-0.466392	-0.564935	-0.374399	0.168033	-0.476761	-0.108883	-0.387892	0.027491	-0.236511	0.235671	4.25244e-05	0.000463054	0.377489	0.000602241	0.0011062	0.419519	Ephrin-B1	7	7	27.5	27.5	37859
266	PHOCN_MOUSE	Q6PEB6	Q6PEB6	ENSMUSP00000125415	Mob4	-0.954291	-1.15163	-0.918358	-0.595685	-0.904991	0.230297	0.514268	0.9143	1.0556	0.775389	0.814888	0.230763	0.712504	0.746692	0.843319	0.706649	0.752291	0.0632023	4.26293e-05	8.71173e-06	0.619556	0.000601457	6.4234e-05	0.654247	MOB-like protein phocein	8	8	5.2	5.2	26032
267	TRNT1_MOUSE	Q8K1J6	Q8K1J6	ENSMUSP00000060900;ENSMUSP00000108873;ENSMUSP00000108874;ENSMUSP00000108875	Trnt1	0.331189	0.284069	0.21546	0.231489	0.265552	0.0526644	-0.0334945	-0.10025	-0.130423	-0.123993	-0.0970402	0.0443066	-0.261468	-0.260601	-0.211204	-0.122131	-0.213851	0.0655043	4.29514e-05	2.72095e-05	0.0254741	0.000603733	0.000131764	0.0374185	CCA tRNA nucleotidyltransferase 1. mitochondrial	21	21	52.1	52.1	49895
268	SPT5H_MOUSE	O55201	O55201	ENSMUSP00000003527	Supt5h	0.172278	0.222944	0.429134	0.358229	0.295646	0.11866	-0.607081	-0.49896	-0.378845	-0.527253	-0.503035	0.0946075	-0.98471	-0.924442	-0.823158	-0.485085	-0.804349	0.223036	4.32165e-05	0.000126727	0.0473284	0.000605193	0.000406848	0.0642167	Transcription elongation factor SPT5	32	32	43.3	43.3	12066
269	DC1I2_MOUSE	O88487	O88487	ENSMUSP00000080410;ENSMUSP00000107766	Dync1i2	1.44722	1.30817	1.34851	1.21907	1.33074	0.0946314	0.657339	0.602747	0.662802	0.791636	0.678631	0.0800677	0.308373	0.348803	0.270439	0.453305	0.34523	0.0788355	4.33178e-05	3.78195e-06	0.00102186	0.000604356	3.7951e-05	0.00265584	Cytoplasmic dynein 1 intermediate chain 2	23	19	42.6	39.2	68393
270	NCAM2_MOUSE	O35136	O35136	ENSMUSP00000049390;ENSMUSP00000063468	Ncam2	-0.646007	-0.799658	-0.334968	-0.867645	-0.662069	0.236956	0.692661	0.693215	0.547656	0.607991	0.635381	0.0708792	0.861425	0.835271	0.84955	0.721117	0.816841	0.0647053	4.40247e-05	1.99039e-05	0.00916405	0.000611943	0.000106713	0.0154783	Neural cell adhesion molecule 2	32	32	44.4	44.4	93203
271	ELAV2_MOUSE	Q60899	Q60899	ENSMUSP00000008633	Elavl2	1.29953	1.27652	1.51804	1.39761	1.37292	0.110075	0.7886	0.740259	0.664722	0.666815	0.715099	0.0602897	0.178377	0.138005	0.179021	0.0557419	0.137786	0.0579634	4.42346e-05	1.05828e-06	8.98667e-06	0.000612592	1.85595e-05	0.00010986	ELAV-like protein 2	23	7	61.1	20.3	39577
272	REEP2_MOUSE	Q8VCD6	Q8VCD6	ENSMUSP00000036065	Reep2	0.277394	0.180693	0.526745	0.278965	0.315949	0.147856	1.28199	1.13347	1.39283	1.33686	1.28629	0.111477	1.0715	1.1007	1.15698	0.982703	1.07797	0.0727486	4.42941e-05	9.02521e-05	0.0203262	0.000611161	0.000317447	0.0306856	Receptor expression-enhancing protein 2	14	14	56.3	56.3	28436
273	ACSL6_MOUSE	Q91WC3	Q91WC3	ENSMUSP00000072040;ENSMUSP00000090795;ENSMUSP00000091746;ENSMUSP00000104533	Acsl6	-1.35795	-1.27632	-0.76649	-1.09045	-1.1228	0.262593	0.280791	0.325462	0.211197	0.284391	0.27546	0.0473926	0.93109	0.90216	0.930242	0.804529	0.892005	0.0598466	4.42979e-05	5.61354e-06	3.58009e-06	0.000608974	4.799e-05	6.07968e-05	Long-chain-fatty-acid--CoA ligase 6	39	39	53.2	53.2	78016
274	KDM3B_MOUSE	Q6ZPY7	Q6ZPY7		Kdm3b	-0.180656	-0.242642	-0.49015	-0.175664	-0.272278	0.148408	-1.13357	-1.41221	-1.32017	-1.43152	-1.32437	0.136159	-1.54268	-0.967673	-1.48125	-1.43687	-1.35712	0.26323	4.51018e-05	0.000368865	0.832407	0.000617763	0.000927228	0.852162	Lysine-specific demethylase 3B	15	15	14.6	14.6	17087
275	PLCG1_MOUSE	Q62077	Q62077	ENSMUSP00000099404	Plcg1	0.611507	0.539421	0.799527	0.558101	0.627139	0.118916	0.0028008	-0.119727	-0.0280827	-0.0883934	-0.0583505	0.0557531	-0.13664	-0.189009	-0.187989	-0.151091	-0.166182	0.0264391	4.532e-05	1.26208e-05	0.0129029	0.000618495	8.0554e-05	0.0207386	1-phosphatidylinositol 4.5-bisphosphate phosphodiesterase gamma-1	28	28	30.6	30.6	14967
276	PDIP3_MOUSE	Q8BG81	Q8BG81	ENSMUSP00000054548	Poldip3	0.807485	0.76359	0.772913	0.904536	0.812131	0.0644319	0.131405	-0.174039	-0.229283	-0.187676	-0.114898	0.165875	-0.575309	-0.362412	-0.666342	-0.575678	-0.544935	0.128999	4.58108e-05	1.45233e-06	0.00640736	0.000622928	2.20673e-05	0.0115167	Polymerase delta-interacting protein 3	19	19	53.3	53.3	46132
277	TIF1B_MOUSE	Q62318	Q62318	ENSMUSP00000005705	Trim28	1.89858	1.95187	1.70307	1.99192	1.88636	0.128039	1.04226	1.21137	1.12095	1.13925	1.12846	0.0694674	0.391421	0.343842	0.4427	0.143473	0.330359	0.130968	4.61466e-05	2.65796e-06	3.79484e-05	0.000625228	3.08833e-05	0.000270248	Transcription intermediary factor 1-beta	41	41	47.6	47.6	88846
278	ILF3_MOUSE	Q9Z1X4	Q9Z1X4	ENSMUSP00000065770	Ilf3	1.61742	1.56156	1.65019	1.87262	1.67545	0.136448	0.960503	0.971558	0.928632	0.976518	0.959303	0.0215149	0.409098	0.479726	0.380523	0.369619	0.409742	0.049537	4.70926e-05	2.28009e-06	9.14849e-07	0.00063575	2.82415e-05	3.20881e-05	Interleukin enhancer-binding factor 3	43	38	56.7	54.8	9602
279	WDR5_MOUSE	P61965	P61965	ENSMUSP00000109585	Wdr5	0.70234	0.683629	1.01663	0.753413	0.789003	0.15459	-0.0597736	-0.00535383	-0.113215	-0.161415	-0.0849394	0.0673677	-0.996618	-1.17538	-1.14756	-0.867556	-1.04678	0.142982	4.71911e-05	2.28221e-06	1.87118e-05	0.000634796	2.81748e-05	0.000168004	WD repeat-containing protein 5	10	10	37.1	37.1	36588
280	VPP1_MOUSE	Q9Z1G4	Q9Z1G4	ENSMUSP00000044838;ENSMUSP00000090333;ENSMUSP00000099399	Atp6v0a1	0.189926	0.208726	0.524653	0.341087	0.316098	0.154453	1.18121	1.32572	1.20718	1.14308	1.2143	0.0788093	1.87191	1.89761	1.88474	1.88003	1.88357	0.0107521	4.73252e-05	9.42834e-07	2.81238e-06	0.000634327	1.81459e-05	5.27744e-05	V-type proton ATPase 116 kDa subunit a isoform 1	44	40	36.2	33.3	96466
281	GLNA_MOUSE	P15105	P15105	ENSMUSP00000083375	Glul	0.750684	0.668071	1.13341	0.875452	0.856905	0.203094	1.95974	1.95394	1.86649	1.95646	1.93416	0.0451724	2.73189	2.67203	2.6942	2.74072	2.70971	0.0322208	4.74477e-05	1.87866e-06	1.38627e-07	0.000633706	2.51808e-05	1.57656e-05	Glutamine synthetase	34	34	70.2	70.2	42119
282	LAP2A_MOUSE	Q61033	Q61033	ENSMUSP00000020123	Tmpo	0.21296	0.324576	0.471873	0.408503	0.354478	0.111985	-0.986323	-1.64142	-1.44407	-1.11834	-1.29754	0.299275	-1.35316	-1.47419	-1.32932	-1.27825	-1.35873	0.0830735	4.78521e-05	2.98678e-07	0.707198	0.00063684	1.06756e-05	0.737049	Lamina-associated polypeptide 2. isoforms alpha/zeta	29	12	46.9	25.8	75167
283	SH2B1_MOUSE	Q91ZM2	Q91ZM2	ENSMUSP00000032978	Sh2b1	-0.496874	-0.572443	-0.672512	-0.820109	-0.640485	0.139695	0.0714578	0.14456	0.198304	0.107696	0.130504	0.0541635	-0.0963019	0.246892	0.0682524	-0.015364	0.0508696	0.146939	4.91509e-05	0.000487636	0.348386	0.000651814	0.00115318	0.390179	SH2B adapter protein 1	11	11	2.7	2.7	79624
284	IDH3A_MOUSE	Q9D6R2	Q9D6R2	ENSMUSP00000127526	Idh3a	0.216029	0.121978	0.500232	0.354223	0.298115	0.165088	1.13254	1.3055	1.27198	1.2145	1.23113	0.0757087	1.92512	1.95649	1.97509	1.92498	1.94542	0.024718	4.96242e-05	1.09704e-06	1.93049e-06	0.000655774	1.90612e-05	4.28705e-05	Isocitrate dehydrogenase [NAD] subunit alpha. mitochondrial	26	26	52.2	52.2	39638
285	ELP1_MOUSE	Q7TT37	Q7TT37	ENSMUSP00000030140	Ikbkap	0.840951	0.806968	1.05041	0.767746	0.866519	0.12619	0.219859	0.154353	0.079234	0.162044	0.153872	0.0577123	-0.371864	-0.556689	-0.435794	-0.813567	-0.544479	0.195078	4.97034e-05	1.89311e-05	0.00047037	0.000654516	0.000102969	0.00148344	Elongator complex protein 1	34	34	35.6	35.6	14958
286	ABD12_MOUSE	Q99LR1	Q99LR1	ENSMUSP00000053558	Abhd12	-1.38413	-1.00617	-0.743578	-0.998117	-1.033	0.263943	0.384716	0.523601	0.494733	0.292838	0.423972	0.10594	0.769362	0.680836	0.690492	0.832423	0.743278	0.0714437	5.04282e-05	1.28056e-05	0.00245777	0.000661738	8.11814e-05	0.00528597	Monoacylglycerol lipase ABHD12	21	21	58.3	58.3	45269
287	CNRP1_MOUSE	Q5M8N0	Q5M8N0	ENSMUSP00000050036	Cnrip1	1.32269	1.30303	1.56581	1.38139	1.39323	0.119772	2.04481	2.10459	2.04825	1.99371	2.04784	0.0453115	2.105	2.12057	2.08311	2.03805	2.08668	0.035877	5.10464e-05	3.19746e-05	0.227508	0.000667516	0.000148516	0.264674	CB1 cannabinoid receptor-interacting protein 1	14	14	90.9	90.9	18612
288	PPIL1_MOUSE	Q9D0W5	Q9D0W5	ENSMUSP00000024802	Ppil1	0.75171	0.504112	0.574523	0.620052	0.612599	0.104286	-0.153985	-0.0995178	-0.326589	-0.0839069	-0.166	0.111194	-0.413988	-0.483276	-0.431283	-0.643409	-0.492989	0.104514	5.13039e-05	5.58148e-06	0.00517415	0.000668555	4.78248e-05	0.00970444	Peptidyl-prolyl cis-trans isomerase-like 1	4	4	31.3	31.3	18237
289	ARP3B_MOUSE	Q641P0	Q641P0	ENSMUSP00000085578;ENSMUSP00000121629	Actr3b	-1.15143	-1.02014	-0.481919	-0.820631	-0.868531	0.291422	0.638853	0.65585	0.611865	0.593026	0.624898	0.0279192	0.598753	0.782125	0.847957	0.879496	0.777083	0.125617	5.16564e-05	4.70333e-05	0.0558796	0.000670818	0.000196785	0.0743938	Actin-related protein 3B	24	18	57.9	48.6	47579
290	PTK7_MOUSE	Q8BKG3	Q8BKG3	ENSMUSP00000043703	Ptk7	0.268037	0.266836	0.339681	0.133265	0.251955	0.0861458	-0.485788	-0.47672	-0.759288	-0.692858	-0.603663	0.143972	-0.697281	-0.980934	-1.01443	-0.750444	-0.860772	0.160156	5.17446e-05	1.81273e-05	0.0541916	0.000669647	9.96071e-05	0.0724549	Inactive tyrosine-protein kinase 7	19	19	23.9	23.9	11753
291	THTR_MOUSE	P52196	P52196	ENSMUSP00000055743	Tst	-0.471239	-0.161142	-0.608909	-0.387251	-0.407135	0.187732	0.633849	0.630069	0.511054	0.588796	0.590942	0.0570335	0.744436	0.679059	0.738273	0.728162	0.722482	0.0297163	5.24939e-05	2.14572e-05	0.0064237	0.000677009	0.000112001	0.0115405	Thiosulfate sulfurtransferase	14	14	43.8	43.8	33466
292	CADM3_MOUSE	Q99N28	Q99N28	ENSMUSP00000106851	Cadm3	0.003297	0.370601	0.372032	0.294048	0.259994	0.174966	1.18813	1.14312	1.13043	1.1708	1.15812	0.0261596	1.34455	1.34725	1.37974	1.21094	1.32062	0.0748499	5.31003e-05	3.10919e-05	0.00636521	0.000682484	0.000145315	0.0114574	Cell adhesion molecule 3	13	13	42.2	42.2	42964
293	P66A_MOUSE	Q8CHY6	Q8CHY6	ENSMUSP00000112164;ENSMUSP00000137386	Gatad2a	-0.26658	-0.268963	-0.343432	-0.0295095	-0.227121	0.136487	-1.466	-1.45139	-1.68097	-1.19616	-1.44863	0.198351	-1.3647	-1.36343	-1.34421	-1.01127	-1.2709	0.173345	5.33055e-05	7.93284e-05	0.225906	0.000682784	0.000288208	0.263136	Transcriptional repressor p66 alpha	14	13	34.3	32.3	67333
294	RGRF2_MOUSE	P70392	P70392		Rasgrf2	-0.834891	-1.12018	-0.664531	-0.767141	-0.846685	0.195315	0.259786	0.144238	0.226228	0.135347	0.1914	0.0612531	0.571251	0.594633	0.575616	0.66427	0.601442	0.0430976	5.34191e-05	6.79925e-06	3.44493e-05	0.000681912	5.38346e-05	0.000252516	Ras-specific guanine nucleotide-releasing factor 2	16	15	21.5	20.9	13567
295	ELP2_MOUSE	Q91WG4	Q91WG4	ENSMUSP00000025120	Elp2	0.362265	0.436426	0.676037	0.413411	0.472035	0.139488	-0.262757	-0.270788	-0.317312	-0.214993	-0.266462	0.0419018	-0.747783	-1.03164	-0.927298	-1.10482	-0.952885	0.154927	5.34725e-05	9.51901e-06	0.000140082	0.000680279	6.76607e-05	0.000617778	Elongator complex protein 2	14	14	20.8	20.8	93092
296	GBG3_MOUSE	P63216	P63216	ENSMUSP00000093978	Gng3	-0.948442	-0.730343	-0.394641	-0.797082	-0.717627	0.233859	0.516985	0.77615	0.529793	0.640456	0.615846	0.120391	1.15918	1.24964	1.18322	1.2678	1.21496	0.0520045	5.35209e-05	3.60504e-06	9.66771e-05	0.000678595	3.67655e-05	0.000477407	Guanine nucleotide-binding protein G(I)/G(S)/G(O) subunit gamma-3	4	4	4.4	4.4	83047
297	CAZA1_MOUSE	P47753	P47753		Capza1	0.998819	1.05235	1.08794	1.05327	1.0481	0.0367908	0.599213	0.583669	0.405646	0.431059	0.504897	0.10067	0.13966	0.197779	0.109503	0.394875	0.210454	0.12829	5.36228e-05	1.56415e-05	0.0112151	0.000677597	9.201e-05	0.0183641	F-actin-capping protein subunit alpha-1	15	10	61.9	45.8	32939
298	DOCK7_MOUSE	Q8R1A4	Q8R1A4		Dock7	0.505653	0.571896	0.714238	0.62103	0.603204	0.0878307	-0.144633	0.0470672	-0.140373	-0.208999	-0.111734	0.110424	-0.624946	-0.599982	-0.691697	-0.718969	-0.658899	0.0557021	5.36791e-05	3.21599e-07	0.000115855	0.000676032	1.1073e-05	0.000538789	Dedicator of cytokinesis protein 7	42	39	24.9	23.2	24144
299	SMHD1_MOUSE	Q6P5D8	Q6P5D8	ENSMUSP00000121835	Smchd1	1.37191	1.36996	1.33344	1.57149	1.4117	0.107982	0.816233	0.883333	0.851811	0.831423	0.8457	0.0290159	-0.901938	-0.792397	-1.12774	-0.215956	-0.759509	0.388336	5.39852e-05	3.7818e-05	0.000172143	0.000677613	0.000167569	0.000713082	Structural maintenance of chromosomes flexible hinge domain-containing protein 1	37	37	2.7	2.7	22565
300	MBB1A_MOUSE	Q7TPV4	Q7TPV4	ENSMUSP00000044827	Mybbp1a	0.785914	0.783547	1.1052	0.964775	0.909859	0.155447	0.0873893	0.000193865	0.133252	0.00268265	0.0558795	0.0656002	-0.742297	-0.785379	-0.763502	-1.13837	-0.857386	0.188144	5.40198e-05	6.79329e-06	9.49006e-05	0.000675787	5.39011e-05	0.000472363	Myb-binding protein 1A	48	48	46.4	46.4	15204
301	ZBT18_MOUSE	Q9WUK6	Q9WUK6	ENSMUSP00000076463;ENSMUSP00000141724	Zbtb18	0.729243	0.881297	0.720545	0.752498	0.770896	0.0748266	-0.33716	-0.039418	0.0134878	-0.0674818	-0.107643	0.156651	-0.451209	-0.638475	-0.939236	-0.588224	-0.654286	0.205792	5.40736e-05	1.26637e-05	0.0055171	0.000674213	8.06907e-05	0.0102402	Zinc finger and BTB domain-containing protein 18	14	12	36.6	3.3	58385
302	PYR1_MOUSE	B2RQC6	B2RQC6	ENSMUSP00000013773;ENSMUSP00000130789	Cad	0.482119	0.587773	0.768842	0.484828	0.58089	0.134607	-0.180392	-0.123854	-0.292187	-0.292345	-0.222195	0.0841397	-0.858004	-0.911455	-1.14509	-0.916532	-0.957772	0.127658	5.41638e-05	3.06149e-06	7.21147e-05	0.000673102	3.32074e-05	0.000391107	Aspartate carbamoyltransferase;CAD protein;Dihydroorotase;Glutamine-dependent carbamoyl-phosphate synthase	55	54	33.8	33.4	24324
303	DCPS_MOUSE	Q9DAR7	Q9DAR7	ENSMUSP00000034539	Dcps	0.762728	0.79996	0.624196	0.719434	0.726579	0.0757735	0.188702	0.19426	0.0975923	-0.004812	0.118936	0.0936485	-0.126141	-0.184677	-0.113992	0.174016	-0.0626985	0.160799	5.50847e-05	0.000113512	0.0987571	0.000682287	0.000375671	0.123958	m7GpppX diphosphatase	17	17	55.6	55.6	38988
304	RAN_MOUSE;RANT_MOUSE	P62827;Q61820	P62827	ENSMUSP00000031383;ENSMUSP00000106975;ENSMUSP00000129559	Ran;Rasl2-9	2.31964	2.25233	2.44356	2.42177	2.35933	0.0894785	1.75737	1.89251	1.81634	1.76044	1.80667	0.0633261	1.77612	1.75938	1.7228	1.84652	1.77621	0.0518988	5.52459e-05	2.91141e-05	0.48497	0.000682032	0.000137441	0.527105	GTP-binding nuclear protein Ran;GTP-binding nuclear protein Ran. testis-specific isoform	16	16	45.4	45.4	24423
305	C1TC_MOUSE	Q922D8	Q922D8	ENSMUSP00000021443	Mthfd1	0.609417	0.609935	0.723083	0.704398	0.661708	0.0605645	0.22928	0.242595	0.123528	0.0896445	0.171262	0.0761457	0.234635	0.249163	0.281881	0.365763	0.282861	0.0586941	5.52937e-05	0.000106337	0.0593234	0.000680385	0.000359211	0.0783946	C-1-tetrahydrofolate synthase. cytoplasmic;C-1-tetrahydrofolate synthase. cytoplasmic. N-terminally processed;Formyltetrahydrofolate synthetase;Methenyltetrahydrofolate cyclohydrolase;Methylenetetrahydrofolate dehydrogenase	48	46	61.6	60.5	1012
306	CD027_MOUSE	Q8CFE2	Q8CFE2	ENSMUSP00000047235		0.085673	-0.0547348	0.177513	0.0848288	0.0733199	0.0958109	-1.02019	-1.10045	-1.51239	-1.06108	-1.17353	0.228274	-1.29451	-1.31038	-1.5583	-1.29913	-1.36558	0.128654	5.55694e-05	1.9288e-06	0.193048	0.000681542	2.54886e-05	0.22769	UPF0609 protein C4orf27 homolog	8	8	21.7	21.7	39291
307	SNF5_MOUSE	Q9Z0H3	Q9Z0H3	ENSMUSP00000000925;ENSMUSP00000112463	Smarcb1	1.39734	1.1863	1.34616	1.14556	1.26884	0.121793	0.540745	0.442241	0.364447	0.581642	0.482269	0.0979433	0.223839	-0.471952	0.058145	0.346951	0.0392457	0.360758	5.57998e-05	0.000653135	0.0555002	0.000682139	0.00146867	0.0739149	SWI/SNF-related matrix-associated actin-dependent regulator of chromatin subfamily B member 1	11	11	31.9	31.9	44141
308	PLXD1_MOUSE	Q3UH93	Q3UH93	ENSMUSP00000015511	Plxnd1	-0.944522	-1.1076	-0.641992	-0.905595	-0.899927	0.192942	0.168524	0.339777	0.163999	0.105289	0.194397	0.101109	0.208849	0.099015	0.0733526	0.237707	0.154731	0.0807064	5.63738e-05	5.51706e-05	0.562238	0.000686919	0.000221687	0.599454	Plexin-D1	18	18	13.6	13.6	21161
309	VATH_MOUSE	Q8BVE3	Q8BVE3	ENSMUSP00000040756	Atp6v1h	0.868252	0.911771	0.999179	0.965294	0.936124	0.0578116	1.5042	1.73633	1.63468	1.48868	1.59097	0.11695	2.08021	2.00706	2.15117	2.04221	2.07016	0.0617178	5.66435e-05	1.77432e-07	0.000350501	0.000687971	8.76186e-06	0.00119585	V-type proton ATPase subunit H	32	32	62.7	62.7	55854
310	PCLO_MOUSE	Q9QYX7	Q9QYX7	ENSMUSP00000030691;ENSMUSP00000138419	Pclo	-0.576476	-0.27485	-0.265993	-0.788362	-0.47642	0.253133	0.801214	0.752062	0.842306	0.860507	0.814022	0.0481801	1.54287	1.58956	1.61428	1.49649	1.5608	0.0521058	5.73962e-05	4.12912e-06	7.49846e-07	0.000694864	3.95321e-05	3.02599e-05	Protein piccolo	176	172	4.7	46.2	55083
311	VATA_MOUSE	P50516	P50516	ENSMUSP00000066886;ENSMUSP00000110314	Atp6v1a	1.32022	1.41783	1.46407	1.36668	1.3922	0.0623293	1.98545	2.24086	2.09406	1.98193	2.07558	0.121863	2.59239	2.58797	2.62432	2.57313	2.59445	0.0215528	5.84106e-05	2.84004e-08	0.000156555	0.000704871	3.6754e-06	0.00067072	V-type proton ATPase catalytic subunit A	68	68	88.7	88.7	68325
312	NAA15_MOUSE	Q80UM3	Q80UM3		Naa15	0.942303	0.820471	1.11999	0.999062	0.970455	0.124453	0.338083	0.220334	0.28417	0.333089	0.293919	0.0547551	-0.0633352	-0.0478785	0.00590905	0.0971805	-0.00203103	0.072494	5.95442e-05	1.02228e-05	0.000623382	0.000716248	7.03967e-05	0.00183207	N-alpha-acetyltransferase 15. NatA auxiliary subunit	33	29	42.5	37.9	10096
313	PRP4_MOUSE	Q9DAW6	Q9DAW6	ENSMUSP00000081572	Prpf4	0.25154	0.310887	0.344266	0.339226	0.311479	0.0425752	-0.610993	-0.925673	-1.07069	-0.644963	-0.81308	0.222219	-1.26919	-1.65366	-0.952739	-1.28693	-1.29063	0.286612	5.99276e-05	3.25485e-05	0.0388747	0.000718557	0.000150067	0.0539958	U4/U6 small nuclear ribonucleoprotein Prp4	15	15	36.5	36.5	58369
314	SNR40_MOUSE	Q6PE01	Q6PE01	ENSMUSP00000101616	Snrnp40	0.377874	0.508571	0.717419	0.578005	0.545467	0.14151	-0.24563	-0.175585	-0.159422	-0.288488	-0.217281	0.0604437	-0.604982	-0.658887	-0.583626	-0.658088	-0.626396	0.0380697	6.08537e-05	3.79471e-06	2.65742e-05	0.000727337	3.78765e-05	0.000212198	U5 small nuclear ribonucleoprotein 40 kDa protein	12	12	51.7	51.7	39275
315	CA043_MOUSE	Q8R092	Q8R092	ENSMUSP00000029552;ENSMUSP00000124028;ENSMUSP00000124554;ENSMUSP00000124822		-0.925735	-0.955449	-0.606247	-0.891363	-0.844698	0.16111	0.00232255	-0.0353467	0.044645	-0.0641001	-0.0131198	0.0471461	-0.610108	-0.14255	-0.0298472	-0.515236	-0.324435	0.28159	6.10668e-05	0.0184289	0.0719844	0.000727567	0.0248701	0.0931257	Uncharacterized protein C1orf43 homolog	3	3	15.4	15.4	28691
316	MAP1A_MOUSE	Q9QYR6	Q9QYR6	ENSMUSP00000106269	Map1a	-0.0133321	-0.317437	0.216441	-0.0714967	-0.0464562	0.219294	1.49824	1.09214	1.34528	1.34434	1.32	0.168249	2.01174	1.95889	2.04295	1.85805	1.96791	0.0810398	6.17788e-05	2.44586e-06	0.000444119	0.000733721	2.96107e-05	0.0014246	MAP1 light chain LC2;MAP1A heavy chain;Microtubule-associated protein 1A	165	163	61.7	60.8	30014
317	PCCA_MOUSE	Q91ZA3	Q91ZA3	ENSMUSP00000038763	Pcca	-0.693534	-0.834671	-0.769891	-1.04914	-0.836809	0.152856	-0.0681468	0.0806374	0.0233868	-0.0581549	-0.00556936	0.0705956	0.660044	0.648825	0.627414	0.553273	0.622389	0.048024	6.22627e-05	1.76336e-06	6.20205e-06	0.000737135	2.43305e-05	8.6529e-05	Propionyl-CoA carboxylase alpha chain. mitochondrial	38	38	56.8	56.8	79921
318	SIN3A_MOUSE	Q60520	Q60520	ENSMUSP00000045044;ENSMUSP00000126601;ENSMUSP00000128956;ENSMUSP00000130221;ENSMUSP00000130641	Sin3a	-0.0667127	0.0403958	0.250464	0.0455564	0.0674259	0.132546	-1.09362	-0.892679	-1.37666	-1.08645	-1.11235	0.199279	-1.223	-0.905034	-0.573206	-1.51537	-1.05415	0.406113	6.28058e-05	0.00191813	0.805539	0.000741227	0.00355669	0.827138	Paired amphipathic helix protein Sin3a	23	22	21.9	20.1	14509
319	EPHA4_MOUSE	Q03137	Q03137	ENSMUSP00000027451;ENSMUSP00000139640;ENSMUSP00000140954	Epha4	-0.132553	-0.0740354	0.201878	0.0152716	0.00264051	0.146073	0.785451	0.89263	0.790655	0.722904	0.79791	0.0702509	0.660917	0.653265	0.6835	0.676434	0.668529	0.0138749	6.45024e-05	0.000100373	0.0111826	0.000758864	0.000342764	0.0183188	Ephrin type-A receptor 4	28	24	41.9	38.3	10981
320	GBRG2_MOUSE	P22723	P22723	ENSMUSP00000063812;ENSMUSP00000064739	Gabrg2	-1.05363	-1.21556	-0.688114	-0.974253	-0.982889	0.220687	0.148045	0.523632	0.339413	0.328192	0.334821	0.153406	0.710062	0.557662	0.6468	0.54191	0.614108	0.0788979	6.47747e-05	9.69185e-06	0.0177312	0.000759685	6.83712e-05	0.0273623	Gamma-aminobutyric acid receptor subunit gamma-2	8	7	19.6	17.7	55098
321	CBS_MOUSE	Q91WT9	Q91WT9	ENSMUSP00000066878;ENSMUSP00000077597;ENSMUSP00000113209	Cbs	-0.868492	-0.880485	-0.663692	-0.553344	-0.741503	0.160105	0.0558841	0.300221	0.28145	0.214787	0.213086	0.111028	-0.317649	-0.316629	-0.256028	-0.115398	-0.251426	0.0951519	6.50241e-05	0.00189647	0.000712811	0.000760235	0.00352699	0.00202053	Cystathionine beta-synthase	12	12	38.5	38.5	61543
322	NCALD_MOUSE	Q91X97	Q91X97	ENSMUSP00000087611;ENSMUSP00000112146;ENSMUSP00000112898;ENSMUSP00000113858;ENSMUSP00000130126	Ncald	-0.948847	-0.998773	-0.878162	-0.631225	-0.864252	0.163041	0.585649	0.122021	0.507216	0.487144	0.425507	0.20674	0.278846	0.451667	0.482783	0.139309	0.338151	0.160062	6.50944e-05	4.32237e-05	0.528847	0.000758694	0.000185605	0.56919	Neurocalcin-delta	13	7	66.3	49.7	22245
323	LSM6_MOUSE	P62313	P62313	ENSMUSP00000049722;ENSMUSP00000119841	Lsm6	0.444834	0.434675	0.677268	0.59187	0.537161	0.117828	-0.10523	-0.191609	-0.0410889	-0.159772	-0.124425	0.0660213	-0.341747	-0.564794	-0.411346	-0.491194	-0.45227	0.0967244	6.51119e-05	1.28695e-05	0.00138213	0.000756548	8.13119e-05	0.00340141	U6 snRNA-associated Sm-like protein LSm6	8	8	6	6	91275
324	PUR4_MOUSE	Q5SUR0	Q5SUR0	ENSMUSP00000021282	Pfas	0.19263	0.332213	0.435098	0.238979	0.29973	0.107302	-0.468479	-0.301689	-0.397849	-0.542856	-0.427718	0.102784	-0.499641	-0.424555	-0.304246	-0.0978644	-0.331576	0.175365	6.53059e-05	0.000853231	0.380689	0.000756461	0.00182045	0.4227	Phosphoribosylformylglycinamidine synthase	29	29	35.7	35.7	14463
325	ICA_MOUSE;TRFE_MOUSE	Q921I1;Q9DBD0	Q921I1	ENSMUSP00000035158;ENSMUSP00000035163;ENSMUSP00000108264	Ica;Tf	1.49561	1.48933	1.62922	1.50751	1.53042	0.0662969	0.992176	1.12729	0.983781	0.929538	1.0082	0.084107	0.553072	0.584919	0.507011	0.726639	0.59291	0.0947154	6.68064e-05	3.49619e-06	0.000602409	0.00077146	3.64477e-05	0.00178723	Inhibitor of carbonic anhydrase;Serotransferrin	36	36	42.3	42.3	76723
326	RHG44_MOUSE	Q5SSM3	Q5SSM3	ENSMUSP00000039139;ENSMUSP00000090680;ENSMUSP00000090681	Arhgap44	-0.720912	-1.11517	-1.03761	-0.891882	-0.941393	0.173704	0.129984	-0.00475005	-0.0919925	0.0253672	0.0146522	0.0915892	0.44791	0.488704	0.52923	0.502456	0.492075	0.0339124	6.74082e-05	3.52055e-06	6.58727e-05	0.000776021	3.6499e-05	0.000367887	Rho GTPase-activating protein 44	19	18	29.6	28.5	88993
327	RUXG_MOUSE	P62309	P62309	ENSMUSP00000086987;ENSMUSP00000137416	Snrpg	0.985529	0.987104	1.07918	1.22957	1.07034	0.114822	0.439754	0.410087	0.344528	0.507568	0.425484	0.0676571	0.0815355	-0.029417	0.169047	-0.001002	0.0550409	0.0893929	6.98107e-05	8.44146e-06	0.000577641	0.000801222	6.29837e-05	0.00173292	Small nuclear ribonucleoprotein G	5	5	36.8	36.8	8496
328	DRG1_MOUSE	P32233	P32233	ENSMUSP00000020741	Drg1	0.875927	0.863244	1.02702	0.962065	0.932064	0.0770374	0.319119	0.12767	-0.0400776	0.100331	0.12676	0.147802	-0.349585	-0.416191	-0.445941	-0.22868	-0.360099	0.0964307	7.03907e-05	7.72916e-07	0.00149034	0.000805415	1.6671e-05	0.00359462	Developmentally-regulated GTP-binding protein 1	20	19	58.3	55.9	40512
329	CS052_MOUSE	Q8BGX2	Q8BGX2	ENSMUSP00000058283		-0.979446	-0.930249	-0.708834	-0.657425	-0.818989	0.159543	0.009649	0.163091	0.0150714	-0.0132537	0.0436395	0.0805751	0.524224	0.577142	0.365723	0.0781285	0.386304	0.22423	7.08346e-05	0.000122605	0.0281936	0.000808031	0.000396671	0.0407747	Uncharacterized protein C19orf52 homolog	9	9	33.5	33.5	29415
330	TADBP_MOUSE	Q921F2	Q921F2	ENSMUSP00000081142	Tardbp	1.78049	1.82742	1.87198	1.85004	1.83248	0.0391482	1.19693	1.36256	1.40189	1.20911	1.29262	0.104824	0.999354	1.02477	1.0326	1.0213	1.01951	0.0142425	7.09701e-05	1.88977e-08	0.00208762	0.000807124	3.37728e-06	0.00468312	TAR DNA-binding protein 43	16	16	4.4	4.4	44547
331	Q6Q477_MOUSE	Q6Q477	Q6Q477	ENSMUSP00000119242;ENSMUSP00000133187	Atp2b4	-1.41921	-1.13626	-0.781448	-0.663883	-1.0002	0.344017	0.786221	0.847863	0.761394	0.582333	0.744453	0.11403	1.21071	1.25199	1.22834	1.06696	1.1895	0.0834235	7.18794e-05	1.7017e-05	0.000745618	0.000814995	9.60375e-05	0.00208673	Calcium-transporting ATPase	51	27	3.8	21.5	13307
332	CLIC1_MOUSE	Q9Z1Q5	Q9Z1Q5	ENSMUSP00000007257	Clic1	1.08401	1.08469	0.909766	0.869929	0.987099	0.113468	0.176703	0.373065	0.109694	0.223369	0.220708	0.111774	-0.221719	0.115749	0.0077355	-0.912161	-0.252599	0.461674	7.20579e-05	0.00198532	0.0933506	0.000814558	0.00365599	0.1182	Chloride intracellular channel protein 1	9	9	41.9	41.9	27013
333	ATP8_MOUSE	P03930	P03930	ENSMUSP00000080995	Mtatp8	-0.963857	-0.08713	-0.934309	-1.19477	-0.795016	0.486078	1.6376	1.46647	1.58367	1.74354	1.60782	0.115284	1.99378	1.87924	2.16832	1.44883	1.87254	0.306464	7.22173e-05	8.83008e-05	0.157011	0.000813908	0.000314414	0.188685	ATP synthase protein 8	6	6	9.1	9.1	77662
334	ZMYM2_MOUSE;ZMYM5_MOUSE	Q9CU65;Q3U2E2	Q9CU65	ENSMUSP00000022511;ENSMUSP00000043625;ENSMUSP00000106916;ENSMUSP00000134057	Zmym2;Zmym5	-0.270368	-0.382601	-0.270087	-0.608437	-0.382873	0.159434	-1.23436	-1.58349	-1.55716	-1.48428	-1.46482	0.159267	-1.38458	-1.34906	-1.45169	-1.33438	-1.37993	0.0522782	7.29726e-05	2.14731e-05	0.350185	0.000819958	0.000111929	0.391961	Zinc finger MYM-type protein 2;Zinc finger MYM-type protein 5	11	10	9.8	0.9	15464
335	S4A10_MOUSE	Q5DTL9	Q5DTL9	ENSMUSP00000099796;ENSMUSP00000108099	Slc4a10	-1.12017	-1.00033	-0.596438	-0.952222	-0.917289	0.225256	0.166405	0.2079	0.326122	0.177951	0.219595	0.0731397	1.09176	0.968746	1.0491	1.097	1.05165	0.0592864	7.30344e-05	2.73757e-06	2.10598e-06	0.000818203	3.16126e-05	4.51643e-05	Sodium-driven chloride bicarbonate exchanger	31	22	29.1	21.5	12582
336	SMCA5_MOUSE	Q91ZW3	Q91ZW3	ENSMUSP00000044361	Smarca5	0.875717	0.932837	1.47286	1.10014	1.09539	0.269064	-0.164571	-0.379574	-0.249976	-0.38639	-0.295128	0.107306	-0.836696	-0.976943	-0.790672	-0.991058	-0.898842	0.100277	7.30394e-05	8.67224e-06	0.000174831	0.000815824	6.41951e-05	0.000719452	SWI/SNF-related matrix-associated actin-dependent regulator of chromatin subfamily A member 5	48	31	46.1	34.6	12163
337	AT2B1_MOUSE	G5E829	G5E829	ENSMUSP00000020107	Atp2b1	1.01646	0.89315	1.23407	1.01576	1.03986	0.141856	1.80585	1.83434	1.71782	1.73217	1.77255	0.0564319	2.11818	2.07153	2.10514	2.05239	2.08681	0.0302147	7.31373e-05	6.91982e-06	6.42692e-05	0.000814493	5.43307e-05	0.000364905	Plasma membrane calcium-transporting ATPase 1	83	50	61.9	45.3	13475
338	SCOT1_MOUSE	Q9D0K2	Q9D0K2	ENSMUSP00000106318	Oxct1	1.23037	1.22572	1.38426	1.4544	1.32369	0.114105	1.92327	2.10923	2.05895	1.95353	2.01125	0.087463	1.99691	2.01641	2.02122	1.98152	2.00401	0.0183113	7.46095e-05	2.26694e-05	0.87676	0.00082843	0.000116227	0.8898	Succinyl-CoA:3-ketoacid coenzyme A transferase 1. mitochondrial	27	27	59.8	59.8	55988
339	DNMT1_MOUSE	P13864	P13864	ENSMUSP00000004202;ENSMUSP00000136669	Dnmt1	0.35176	0.437588	1.15196	0.607541	0.637213	0.359251	-1.1558	-1.20435	-1.0473	-1.05622	-1.11592	0.0767755	-1.95354	-1.57808	-1.08603	-1.57671	-1.54859	0.355718	7.55144e-05	0.000131838	0.0549258	0.000836005	0.000418248	0.0732799	DNA (cytosine-5)-methyltransferase 1	36	36	29.3	29.3	18319
340	DYN1_MOUSE	P39053	P39053	ENSMUSP00000077461;ENSMUSP00000088618;ENSMUSP00000108977;ENSMUSP00000108979;ENSMUSP00000108992;ENSMUSP00000122679	Dnm1	0.852904	0.79267	1.12923	0.960848	0.933913	0.147633	1.67752	1.81917	1.72488	1.65378	1.71884	0.0731294	2.52384	2.52761	2.53359	2.52162	2.52666	0.00523829	7.62307e-05	6.49158e-07	5.70736e-07	0.000841452	1.50388e-05	2.74612e-05	Dynamin-1	103	77	87.1	7.6	97802
341	IF4E_MOUSE	P63073	P63073	ENSMUSP00000029803	Eif4e	1.14806	1.10264	1.16729	1.21469	1.15817	0.0464165	0.925075	0.852911	0.854595	0.833803	0.866596	0.0401102	0.433484	0.448424	0.43773	0.597917	0.479389	0.0792687	7.72708e-05	6.03351e-06	0.000125998	0.000850432	4.99862e-05	0.000573174	Eukaryotic translation initiation factor 4E	10	10	42.4	42.4	25053
342	CRNL1_MOUSE	P63154	P63154	ENSMUSP00000001818	Crnkl1	-0.327338	-0.341689	0.0763019	-0.230495	-0.205805	0.194447	-1.45712	-1.33271	-1.6482	-1.80775	-1.56144	0.209282	-1.35662	-1.84099	-1.37952	-1.43071	-1.50196	0.228129	7.79647e-05	0.000131739	0.714025	0.00085556	0.000418287	0.743751	Crooked neck-like protein 1	12	12	2.2	2.2	83415
343	RBM14_MOUSE	Q8C2Q3	Q8C2Q3	ENSMUSP00000006625	Rbm14	1.13324	1.05256	1.33743	1.26722	1.19761	0.128553	0.585237	0.538284	0.525289	0.437762	0.521643	0.061564	0.30287	0.345693	0.277313	0.36281	0.322171	0.0391134	7.82385e-05	1.25894e-05	0.0015585	0.000856062	8.04908e-05	0.00372314	RNA-binding protein 14	25	25	38.4	38.4	69448
344	ELAV3_MOUSE	Q60900	Q60900	ENSMUSP00000003501	Elavl3	1.20752	1.27411	1.46674	1.34989	1.32457	0.111206	0.774173	0.636225	0.701267	0.590886	0.675638	0.0797956	-0.27489	-0.0823036	-0.0412975	0.018349	-0.0950356	0.126825	7.83679e-05	2.8089e-06	4.92882e-05	0.000854984	3.21397e-05	0.000311412	ELAV-like protein 3	22	12	61.9	36.2	39533
345	CPNE5_MOUSE	Q8JZW4	Q8JZW4	ENSMUSP00000024805	Cpne5	-1.02709	-1.26802	-0.629432	-0.943323	-0.966965	0.263778	0.421333	0.336703	0.250704	0.304399	0.328285	0.0714568	0.340155	0.236098	0.328043	0.0463964	0.237673	0.135718	7.85139e-05	0.000187089	0.282097	0.000854094	0.000538041	0.322876	Copine-5	19	12	32.9	26.8	65592
346	NSD2_MOUSE	Q8BVE8	Q8BVE8	ENSMUSP00000058940;ENSMUSP00000067205;ENSMUSP00000075210	Whsc1	0.82971	0.698437	1.16003	0.827364	0.878886	0.197214	-0.192599	-0.469697	-0.148667	-0.274635	-0.2714	0.142133	-1.45419	-1.41126	-1.20489	-1.09502	-1.29134	0.17021	7.92419e-05	2.9829e-06	9.30463e-05	0.000859523	3.2926e-05	0.000466225	Histone-lysine N-methyltransferase NSD2	15	15	16.8	16.8	15225
347	IDHG1_MOUSE	P70404	P70404	ENSMUSP00000056502	Idh3g	0.0719048	0.156987	-0.0406465	-0.101281	0.0217409	0.115231	0.602801	0.545812	0.605645	0.572696	0.581739	0.0282118	1.36881	1.3615	1.40949	1.28774	1.35688	0.050699	8.03405e-05	7.15856e-07	1.81445e-07	0.000868927	1.58036e-05	1.70241e-05	Isocitrate dehydrogenase [NAD] subunit gamma 1. mitochondrial	16	16	48.3	48.3	42785
348	DYL2_MOUSE	Q9D0M5	Q9D0M5	ENSMUSP00000020775;ENSMUSP00000103556;ENSMUSP00000136241	Dynll2	1.31439	1.30695	1.22611	1.25226	1.27493	0.0427389	1.58164	1.69169	1.70371	1.58962	1.64166	0.0649697	1.98701	1.95324	2.0389	1.834	1.95328	0.0869806	8.07806e-05	8.28505e-06	0.00121464	0.000871177	6.21876e-05	0.00306149	Dynein light chain 2. cytoplasmic	11	6	85.4	39.3	1035
349	DNPEP_MOUSE	Q9Z2W0	Q9Z2W0	ENSMUSP00000070821;ENSMUSP00000109235;ENSMUSP00000139739	Dnpep	0.906025	0.974867	1.04801	1.04431	0.993303	0.0672109	0.603737	0.612754	0.498455	0.492373	0.55183	0.0652946	0.373137	0.31925	0.328652	0.20678	0.306955	0.0707979	8.12215e-05	8.07225e-06	0.00225417	0.000873422	6.0956e-05	0.00493577	Aspartyl aminopeptidase	19	19	52.4	52.4	52206
350	TRIPC_MOUSE	G5E870	G5E870	ENSMUSP00000027421;ENSMUSP00000140224	Trip12	0.458736	0.61786	0.756092	0.555918	0.597151	0.124566	-0.021861	-0.0802765	-0.125143	-0.222492	-0.112443	0.0846795	-0.49577	-0.360202	-0.726176	-0.400458	-0.495651	0.16386	8.1244e-05	4.10963e-05	0.00597623	0.000871167	0.000178306	0.0109196	E3 ubiquitin-protein ligase TRIP12	31	30	2.2	21.5	22413
351	ACL6A_MOUSE	Q9Z2N8	Q9Z2N8	ENSMUSP00000029214	Actl6a	0.411118	0.568419	0.46979	0.322228	0.442889	0.10336	-0.680659	-0.27272	-0.545663	-0.478202	-0.494311	0.170024	-1.50596	-1.18192	-0.693653	-0.942735	-1.08107	0.346377	8.13372e-05	0.000151797	0.0227643	0.000869682	0.000463167	0.0339161	Actin-like protein 6A	16	13	49.9	43.8	47447
352	DX39B_MOUSE	Q9Z1N5	Q9Z1N5	ENSMUSP00000070682;ENSMUSP00000133428;ENSMUSP00000134178	Ddx39b	2.01826	2.0604	2.12353	2.10009	2.07557	0.0462447	1.41686	1.63944	1.53602	1.39329	1.4964	0.114003	0.976881	0.917452	0.993002	0.983714	0.967762	0.0341846	8.15692e-05	2.04217e-08	0.000113296	0.000869686	3.19345e-06	0.000532163	Spliceosome RNA helicase Ddx39b	33	18	59.1	42.1	49035
353	FAK1_MOUSE	P34152	P34152	ENSMUSP00000105663;ENSMUSP00000126764	Ptk2	0.201127	0.190479	0.390023	0.234468	0.254024	0.0925819	-0.208687	-0.294553	-0.337726	-0.385375	-0.306585	0.07507	-0.0515955	-0.0363	-0.0842221	0.104775	-0.0168356	0.0835009	8.19982e-05	0.00484852	0.00209274	0.000871782	0.00781301	0.00469178	Focal adhesion kinase 1	17	16	22.2	21.5	11924
354	MOT1_MOUSE	P53986	P53986	ENSMUSP00000045216	Slc16a1	-0.387335	-1.01991	-0.818336	-0.92287	-0.787114	0.278941	0.531803	0.658111	0.534191	0.516343	0.560112	0.0658102	0.160776	0.318501	0.232979	0.378305	0.27264	0.0954896	8.22609e-05	0.000366398	0.00255826	0.000872105	0.00092226	0.00543974	Monocarboxylate transporter 1	9	9	16.4	16.4	53267
355	LTOR3_MOUSE	O88653	O88653	ENSMUSP00000130811;ENSMUSP00000136999	Lamtor3	-0.804283	-0.701496	-0.739089	-0.44718	-0.673012	0.156428	0.416231	0.266175	0.28572	0.109925	0.269512	0.125523	0.0932006	0.115627	0.146241	0.360206	0.178819	0.122864	8.2396e-05	0.000139069	0.341567	0.000871076	0.000434577	0.383458	Ragulator complex protein LAMTOR3	4	3	55.6	5	13553
356	TFP11_MOUSE	Q9ERA6	Q9ERA6	ENSMUSP00000031288	Tfip11	-0.34926	-0.29411	-0.369024	-0.275374	-0.321942	0.0443707	-0.990323	-1.03756	-0.909777	-0.76265	-0.925078	0.120452	-1.28846	-1.10385	-1.40218	-1.14419	-1.23467	0.136936	8.24721e-05	1.47393e-05	0.014583	0.000869432	8.83649e-05	0.0229958	Tuftelin-interacting protein 11	15	14	23.9	2.3	96304
357	CAD13_MOUSE	Q9WTR5	Q9WTR5	ENSMUSP00000113527	Cdh13	0.465935	0.517929	0.558174	0.613818	0.538964	0.0625774	1.25712	1.48303	1.30545	1.12496	1.29264	0.148087	1.17158	1.16193	1.08535	1.03078	1.11241	0.0667063	8.35298e-05	1.57382e-05	0.068258	0.000878115	9.24344e-05	0.0888253	Cadherin-13	15	15	28.6	28.6	78185
358	APEX1_MOUSE	P28352	P28352	ENSMUSP00000042602	Apex1	1.45374	1.34982	1.7514	1.46677	1.50543	0.172126	0.665543	0.606254	0.711151	0.702991	0.671484	0.0478068	0.0891258	0.104556	0.163903	0.113706	0.117822	0.0323516	8.55521e-05	4.00769e-06	1.2983e-06	0.000896863	3.88652e-05	3.55658e-05	DNA-(apurinic or apyrimidinic site) lyase;DNA-(apurinic or apyrimidinic site) lyase. mitochondrial	18	18	66.9	66.9	3549
359	NUP93_MOUSE	Q8BJ71	Q8BJ71	ENSMUSP00000078878;ENSMUSP00000105174	Nup93	0.615717	0.617869	0.720406	0.655454	0.652362	0.0488952	-0.0806557	0.0496948	0.0033305	-0.286715	-0.0785863	0.148872	-0.184192	-0.052882	-0.257291	-0.0553513	-0.137429	0.100728	8.59183e-05	7.92052e-06	0.536918	0.000898193	6.01735e-05	0.576059	Nuclear pore complex protein Nup93	25	25	39.6	39.6	9328
360	ODO1_MOUSE	Q60597	Q60597	ENSMUSP00000003461;ENSMUSP00000091041;ENSMUSP00000099090	Ogdh	0.384783	0.569125	0.605253	0.456728	0.503972	0.101556	1.1164	1.29316	1.19952	1.06417	1.16831	0.100171	1.5794	1.58729	1.64811	1.63802	1.61321	0.0348769	8.67038e-05	8.36683e-07	0.000156218	0.000903887	1.75423e-05	0.000671578	2-oxoglutarate dehydrogenase. mitochondrial	59	59	5.6	5.6	11645
361	SUN2_MOUSE	Q8BJS4	Q8BJS4	ENSMUSP00000047864;ENSMUSP00000086724;ENSMUSP00000098006	Sun2	0.0344861	0.111745	0.533815	0.431723	0.277942	0.242221	-1.51995	-1.0583	-1.73534	-1.51727	-1.45772	0.285204	-0.384829	-0.500492	-0.803245	-0.344079	-0.508161	0.207579	8.87035e-05	0.00263397	0.0016896	0.000922173	0.0046739	0.00395822	SUN domain-containing protein 2	23	23	43.8	43.8	81604
362	NCBP2_MOUSE	Q9CQ49	Q9CQ49	ENSMUSP00000023460	Ncbp2	0.815963	0.360736	0.521984	0.262509	0.490298	0.24203	-0.717388	-0.853354	-1.07851	-0.7661	-0.853838	0.159994	-1.24106	-0.869772	-1.20578	-1.43684	-1.18836	0.235458	8.93222e-05	5.98488e-05	0.0570399	0.000926039	0.000236434	0.0756167	Nuclear cap-binding protein subunit 2	5	5	33.3	33.3	18017
363	NEO1_MOUSE	P97798	P97798		Neo1	0.130261	0.0771077	0.131913	0.2346	0.14347	0.0658703	0.667215	0.930219	0.905759	0.737522	0.810179	0.128144	-0.0848559	0.0237752	-0.0537793	-0.325733	-0.110148	0.150809	8.99329e-05	0.0216003	8.74222e-05	0.000929802	0.028625	0.000450063	Neogenin	37	37	34.8	34.8	16316
364	PHAR1_MOUSE	Q2M3X8	Q2M3X8	ENSMUSP00000066663;ENSMUSP00000105790;ENSMUSP00000115207;ENSMUSP00000115228;ENSMUSP00000122232	Phactr1	-0.586542	-0.74681	-0.687463	-0.330474	-0.587822	0.183879	0.529746	0.285025	0.512798	0.617027	0.486149	0.141646	1.0134	0.970836	1.03158	0.978946	0.998692	0.0286596	8.99644e-05	2.60397e-06	0.000394119	0.000927572	3.05397e-05	0.00130896	Phosphatase and actin regulator 1	33	29	46.6	42.9	66285
365	DLG4_MOUSE	Q62108	Q62108	ENSMUSP00000018700;ENSMUSP00000104229;ENSMUSP00000104230	Dlg4	-1.37236	-0.964	-0.896366	-1.62641	-1.21479	0.345713	0.487009	0.492907	0.323417	0.403346	0.42667	0.0800692	1.44279	1.4699	1.44984	1.41864	1.44529	0.0211568	9.0118e-05	4.81155e-06	2.96837e-07	0.00092661	4.33039e-05	1.98934e-05	Disks large homolog 4	47	44	57.6	52.9	80471
366	RAP2A_MOUSE	Q80ZJ1	Q80ZJ1	ENSMUSP00000056433	Rap2a	-0.639857	-0.113598	-0.277894	-0.54101	-0.39309	0.240943	0.714406	0.822178	0.692744	0.769598	0.749731	0.058134	1.12126	1.0634	1.14485	1.14674	1.11906	0.0388781	9.17628e-05	1.68577e-05	4.23703e-05	0.000940944	9.55697e-05	0.000284465	Ras-related protein Rap-2a	18	8	79.8	29.5	20642
367	THY1_MOUSE	P01831	P01831	ENSMUSP00000110489	Thy1	-0.294646	-0.304892	0.628	-0.0928955	-0.0161085	0.44036	2.03468	2.11494	2.00734	1.97323	2.03255	0.0604041	2.82421	2.84794	2.76977	2.80307	2.81124	0.033174	9.1959e-05	1.39339e-05	4.91419e-07	0.000940387	8.54477e-05	2.52643e-05	Thy-1 membrane glycoprotein	8	8	38.9	38.9	1808
368	4F2_MOUSE	P10852	P10852	ENSMUSP00000010239;ENSMUSP00000130194	Slc3a2	0.938004	1.04064	0.954526	0.975396	0.977141	0.0450123	1.34518	1.44901	1.31042	1.30109	1.35142	0.0677664	1.62007	1.58244	1.58654	1.39431	1.54584	0.102415	9.29152e-05	5.26933e-05	0.01941	0.000947583	0.000214721	0.0295041	4F2 cell-surface antigen heavy chain	34	34	64.8	64.8	58336
369	SYYC_MOUSE	Q91WQ3	Q91WQ3		Yars	1.00064	0.936311	0.955526	0.929241	0.955429	0.0321192	0.784771	0.799606	0.748614	0.778949	0.777985	0.0214251	0.472056	0.421805	0.46676	0.433266	0.448472	0.0247185	9.34625e-05	2.68568e-07	9.71308e-07	0.000950582	1.04993e-05	3.22595e-05	Tyrosine--tRNA ligase. cytoplasmic;Tyrosine--tRNA ligase. cytoplasmic. N-terminally processed	40	38	68.6	65.7	59105
370	PI42C_MOUSE	Q91XU3	Q91XU3	ENSMUSP00000013970	Pip4k2c	-1.12821	-1.13755	-0.938723	-0.852461	-1.01424	0.141504	-0.362572	-0.224552	-0.345482	-0.275237	-0.301961	0.0639638	0.827017	0.828076	0.796269	0.909285	0.840162	0.0483851	9.45146e-05	2.82821e-07	1.24046e-07	0.000958684	1.08309e-05	1.66266e-05	Phosphatidylinositol 5-phosphate 4-kinase type-2 gamma	22	22	54.9	54.9	47335
371	P5I11_MOUSE	Q4QQM4	Q4QQM4	ENSMUSP00000088042;ENSMUSP00000106897	Trp53i11	0.599971	0.474473	0.86659	0.73497	0.669001	0.169311	-0.140589	-0.325599	-0.408369	-0.221293	-0.273963	0.117323	-0.289747	0.111147	-0.205617	0.278666	-0.0263874	0.266743	9.55709e-05	0.00455839	0.140197	0.000966786	0.00741232	0.170609	Tumor protein p53-inducible protein 11	7	7	25.4	25.4	2091
372	PMVK_MOUSE	Q9D1G2	Q9D1G2	ENSMUSP00000029564;ENSMUSP00000139116	Pmvk	-0.38235	-0.365555	-0.536052	-0.516397	-0.450088	0.0885454	-1.00303	-0.868183	-0.997544	-1.03297	-0.97543	0.073173	-1.59916	-1.52222	-1.5669	-1.45527	-1.53589	0.0623246	9.60797e-05	9.97796e-07	2.39579e-05	0.000969321	1.84469e-05	0.000200701	Phosphomevalonate kinase	6	6	37.5	37.5	21916
373	CPSF5_MOUSE	Q9CQF3	Q9CQF3	ENSMUSP00000034204	Nudt21	1.28476	1.25906	1.10264	1.35669	1.25079	0.107062	0.769585	0.764626	0.705982	0.717709	0.739475	0.0323252	0.343604	0.30841	0.307466	0.480778	0.360064	0.0822139	9.62519e-05	1.16891e-05	0.000136838	0.000968454	7.72347e-05	0.00060632	Cleavage and polyadenylation specificity factor subunit 5	16	16	69.6	69.6	2624
374	PALM2_MOUSE	Q8BR92	Q8BR92	ENSMUSP00000099968;ENSMUSP00000099969	Palm2	-1.14089	-1.1463	-0.793855	-0.952962	-1.0085	0.168991	-0.165568	-0.0262392	-0.110505	-0.239554	-0.135466	0.0899888	-0.126107	-0.0891099	-0.198299	-0.382194	-0.198927	0.13032	9.76987e-05	0.000272663	0.453446	0.000980383	0.000726263	0.495137	Paralemmin-2	10	9	36.2	3.4	42095
375	DHX9_MOUSE	O70133	O70133		Dhx9	1.49943	1.46458	1.73525	1.62706	1.58158	0.123992	0.940381	1.02908	0.966369	0.883733	0.954891	0.0603043	0.465743	0.499333	0.50574	0.552057	0.505718	0.0355249	9.94984e-05	2.96077e-06	1.37426e-05	0.00099578	3.27781e-05	0.000140534	ATP-dependent RNA helicase A	65	64	49.9	49.1	14947
376	PDS5A_MOUSE	Q6A026	Q6A026		Pds5a	0.603719	0.594032	0.726045	0.768263	0.673015	0.0874161	-0.232254	-0.618583	-0.249567	-0.65255	-0.438238	0.228386	-0.972815	-0.795809	-1.20426	-1.20102	-1.04348	0.197487	9.96258e-05	3.93426e-06	0.00704532	0.000994404	3.8754e-05	0.0124605	Sister chromatid cohesion protein PDS5 homolog A	29	28	30.3	29.7	15033
377	PABP2_MOUSE	Q8CCS6	Q8CCS6	ENSMUSP00000022808;ENSMUSP00000112177	Pabpn1	1.12469	1.14357	1.35011	1.27138	1.22244	0.107193	0.430011	0.210889	-0.0459907	0.240609	0.208879	0.195677	-0.411297	-0.719601	-0.579126	-1.04626	-0.689071	0.269421	9.98001e-05	1.17546e-05	0.00167432	0.000993501	7.7395e-05	0.00392732	Polyadenylate-binding protein 2	9	9	35.8	35.8	32296
378	RPGF2_MOUSE	Q8CHG7	Q8CHG7	ENSMUSP00000114119	Rapgef2	-0.98473	-1.07734	-1.06754	-0.698341	-0.956988	0.177364	-0.00932098	-0.0673396	-0.156039	-0.141682	-0.0935955	0.0683206	0.480518	0.502625	0.469189	0.346762	0.449774	0.0700636	9.98301e-05	6.0942e-06	3.17687e-05	0.00099117	5.02671e-05	0.000240379	Rap guanine nucleotide exchange factor 2	50	50	47.1	47.1	16641
379	DC1L2_MOUSE	Q6PDL0	Q6PDL0	ENSMUSP00000045480	Dync1li2	1.11687	0.99537	1.12566	1.12087	1.08969	0.0629839	0.743592	0.810672	0.723218	0.740102	0.754396	0.0385576	0.889372	0.911384	0.910558	0.979487	0.9227	0.0392046	0.00010011	0.00409611	0.000868029	0.00099133	0.00678108	0.00236237	Cytoplasmic dynein 1 light intermediate chain 2	25	25	51.8	51.8	54218
380	MOES_MOUSE	P26041	P26041	ENSMUSP00000113071	Msn	1.54456	1.44578	1.70485	1.56647	1.56542	0.106756	0.994192	1.06793	1.0756	0.974124	1.02796	0.0513364	0.936932	0.925408	0.934334	0.969193	0.941467	0.0191316	0.000100512	2.58951e-05	0.0196239	0.000992686	0.000127538	0.0297811	Moesin	63	50	77.5	63.3	67766
381	DCX_MOUSE	O88809	O88809	ENSMUSP00000033642;ENSMUSP00000084570	Dcx	2.26364	2.218	2.34384	2.40558	2.30777	0.0834181	1.89928	1.9392	1.90632	1.85878	1.9009	0.033028	-0.487455	-0.719603	-0.536834	-0.530343	-0.568559	0.103052	0.000100776	1.00322e-08	7.41255e-09	0.000992684	2.89622e-06	6.95482e-06	Neuronal migration protein doublecortin	36	32	70.2	67.2	40612
382	MPP2_MOUSE	Q9WV34	Q9WV34	ENSMUSP00000017458;ENSMUSP00000097967	Mpp2	-0.636433	-0.601815	-0.373798	-0.804554	-0.60415	0.177267	0.46827	0.235968	0.347382	0.533106	0.396182	0.131649	1.03513	1.08858	1.24008	0.874729	1.05963	0.150763	0.000101354	7.31878e-06	0.000567959	0.000995759	5.66338e-05	0.00170797	MAGUK p55 subfamily member 2	33	29	66.3	63.8	61554
383	GRIA2_MOUSE	P23819	P23819		Gria2	-0.423064	-0.428999	-0.00742195	-0.401787	-0.315318	0.205596	0.618449	0.728649	0.667866	0.593147	0.652027	0.0597667	1.04257	0.986652	1.0657	0.940931	1.00896	0.0561981	0.000102923	1.65858e-05	0.000127253	0.00100853	9.5324e-05	0.000576093	Glutamate receptor 2	52	42	53.1	42.1	98661
384	SYRC_MOUSE	Q9D0I9	Q9D0I9	ENSMUSP00000018992	Rars	0.990918	0.965677	1.12126	1.07506	1.03823	0.0724644	0.652538	0.594517	0.482125	0.515335	0.561129	0.0770478	0.26838	0.253891	0.193168	0.185194	0.225159	0.042088	0.000103871	1.21284e-06	0.000259896	0.00101518	1.97047e-05	0.000955327	Arginine--tRNA ligase. cytoplasmic	29	29	44.2	44.2	75673
385	IF4A3_MOUSE	Q91VC3	Q91VC3	ENSMUSP00000026667	Eif4a3	1.25682	1.24028	1.53554	1.34851	1.34529	0.135476	0.561152	0.699766	0.699646	0.547732	0.627074	0.0840471	0.371756	0.270932	0.305571	0.394041	0.335575	0.0571731	0.000104625	9.26696e-06	0.00122047	0.00101989	6.66262e-05	0.00307205	Eukaryotic initiation factor 4A-III;Eukaryotic initiation factor 4A-III. N-terminally processed	32	27	58.4	52.3	46839
386	RASF2_MOUSE	Q8BMS9	Q8BMS9	ENSMUSP00000028814;ENSMUSP00000099471	Rassf2	-0.43042	-0.309653	-0.155662	-0.461875	-0.339402	0.13896	-1.29408	-1.47939	-1.29581	-1.09008	-1.28984	0.159046	-1.69973	-1.52131	-1.3836	-1.11652	-1.43029	0.245976	0.000105248	0.000247319	0.374591	0.0010233	0.000673089	0.416668	Ras association domain-containing protein 2	7	5	33.4	24.5	37973
387	ADNP_MOUSE	Q9Z103	Q9Z103		Adnp	0.656474	0.615441	0.990667	0.832594	0.773794	0.17256	-0.0620355	0.0243545	-0.140947	-0.143068	-0.080424	0.0793809	-1.10232	-0.763691	-0.755216	-0.543153	-0.791094	0.231209	0.000105637	3.63419e-05	0.00113678	0.00102443	0.000162564	0.00289244	Activity-dependent neuroprotector homeobox protein	30	28	36.6	35.6	12431
388	MRCKA_MOUSE	Q3UU96	Q3UU96	ENSMUSP00000095059	Cdc42bpa	0.477563	0.377954	0.260919	0.185691	0.325532	0.128572	1.05017	1.04398	0.931502	0.917546	0.9858	0.0710292	0.977696	0.865122	0.730796	1.04357	0.904296	0.137139	0.000105924	0.000841476	0.331846	0.00102457	0.00180564	0.373215	Serine/threonine-protein kinase MRCK alpha	37	33	29.7	27.4	19553
389	NMDE2_MOUSE	Q01097	Q01097		Grin2b	-0.64466	-0.804426	-0.50648	-0.755387	-0.677738	0.132291	0.469141	0.112438	0.485828	0.568843	0.409063	0.2025	0.521439	0.602015	0.58641	0.353204	0.515767	0.113854	0.000106186	9.49528e-06	0.393719	0.00102446	6.76201e-05	0.435493	Glutamate receptor ionotropic. NMDA 2B	45	45	33.2	33.2	16596
390	PDXK_MOUSE	Q8K183	Q8K183	ENSMUSP00000038540	Pdxk	-0.05947	-0.0982207	0.181865	0.02782	0.0129985	0.124307	0.790363	1.12817	0.941572	0.800118	0.915056	0.157987	1.83228	1.80543	1.80395	1.71731	1.78974	0.0500137	0.000106972	1.89735e-07	4.24962e-05	0.0010294	9.0136e-06	0.00028278	Pyridoxal kinase	19	19	60.9	60.9	35015
391	LRC40_MOUSE	Q9CRC8	Q9CRC8		Lrrc40	0.243503	0.265414	0.303526	0.331891	0.286083	0.0393401	-0.23947	-0.15109	-0.378204	-0.147869	-0.229158	0.108048	-0.765747	-0.969237	-0.799282	-0.742883	-0.819287	0.102615	0.000107832	9.79997e-07	0.000215033	0.00103502	1.83897e-05	0.0008424	Leucine-rich repeat-containing protein 40	22	22	45.8	45.8	68075
392	SPCS2_MOUSE	Q9CYN2	Q9CYN2	ENSMUSP00000041152	Spcs2	0.388109	0.416431	0.441228	0.293277	0.384761	0.0647353	0.0737959	-0.0499883	-0.0454273	0.00746255	-0.00353931	0.0577751	-0.849087	-0.693895	-0.920107	-0.518019	-0.745277	0.178539	0.000108604	2.13087e-05	0.000217338	0.00103978	0.000111381	0.000847891	Signal peptidase complex subunit 2	13	12	45.1	45.1	24977
393	DYR_MOUSE	P00375	P00375	ENSMUSP00000022218	Dhfr	0.550117	0.553376	0.686603	0.669918	0.615003	0.073372	-0.349008	-0.713596	-0.738811	-1.05221	-0.713406	0.287646	-1.41652	-1.08453	-1.55934	-1.28127	-1.33541	0.202152	0.000108638	1.8074e-06	0.0122425	0.00103745	2.4488e-05	0.0198129	Dihydrofolate reductase	10	10	6.2	6.2	21606
394	MCM6_MOUSE	P97311	P97311	ENSMUSP00000027601	Mcm6	0.244361	0.364749	0.293723	0.118261	0.255273	0.10385	-0.976409	-1.06377	-0.982394	-1.59901	-1.1554	0.298415	-1.58656	-0.697831	-0.173574	-1.84619	-1.07604	0.777013	0.000110065	0.0145578	0.855063	0.00104841	0.0202429	0.871078	DNA replication licensing factor MCM6	31	31	46.2	46.2	92866
395	TNPO1_MOUSE	Q8BFY9	Q8BFY9	ENSMUSP00000105026;ENSMUSP00000105028	Tnpo1	0.675841	0.716199	0.817536	0.668064	0.71941	0.0687355	0.166066	-0.0125725	-0.137627	0.120373	0.0340599	0.137267	-0.19519	-0.463738	-0.0473844	-1.12881	-0.45878	0.47878	0.000110091	0.00278959	0.0951549	0.001046	0.0048808	0.119918	Transportin-1	15	10	22.4	16.4	10236
396	NDRG4_MOUSE	Q8BTG7	Q8BTG7	ENSMUSP00000036226;ENSMUSP00000072883;ENSMUSP00000079495	Ndrg4	-1.07558	-1.31707	-0.53474	-0.880046	-0.951859	0.330571	0.439702	0.729839	0.687874	0.696107	0.638381	0.133691	0.560168	0.35003	0.681314	0.280726	0.468059	0.18528	0.000110747	0.000291867	0.186573	0.00104958	0.000767071	0.220886	Protein NDRG4	14	14	4.4	4.4	38508
397	MTA2_MOUSE	Q9R190	Q9R190	ENSMUSP00000093959	Mta2	0.974573	0.959486	1.43357	1.20968	1.14433	0.224288	0.140207	0.159366	0.12385	0.0347943	0.114554	0.0551187	-0.30009	-0.128533	-0.347834	-0.127682	-0.226035	0.114745	0.000110894	3.5763e-05	0.00174278	0.00104832	0.000161127	0.00404494	Metastasis-associated protein MTA2	31	25	46.6	40.7	75029
398	NDRG2_MOUSE	Q9QYG0	Q9QYG0	ENSMUSP00000004673;ENSMUSP00000107259	Ndrg2	-0.968147	-1.19313	-0.459008	-1.23194	-0.963056	0.355586	0.563994	0.973515	0.871885	0.78032	0.797429	0.174485	1.29276	1.47849	1.4046	1.38603	1.39047	0.0764047	0.000112869	1.30961e-05	0.000793202	0.00106431	8.17795e-05	0.00218889	Protein NDRG2	18	18	70.9	70.9	40789
399	PLEC_MOUSE	Q9QXS1	Q9QXS1	ENSMUSP00000023226;ENSMUSP00000057158;ENSMUSP00000071765;ENSMUSP00000072478;ENSMUSP00000073124;ENSMUSP00000074383;ENSMUSP00000075772;ENSMUSP00000087037;ENSMUSP00000126068;ENSMUSP00000126526	Plec	-0.538493	-0.610422	-0.436547	-0.999418	-0.64622	0.246034	0.509331	0.563539	0.412811	0.455508	0.485297	0.0654246	1.27617	1.27916	1.31431	1.20013	1.26744	0.0480995	0.000112884	4.98636e-06	1.26632e-06	0.00106179	4.45567e-05	3.49447e-05	Plectin	293	287	63.1	61.7	53418
400	ACYP1_MOUSE	P56376	P56376	ENSMUSP00000008966;ENSMUSP00000113161	Acyp1	0.481887	0.512382	0.569632	0.544735	0.527159	0.0382135	-0.0885705	0.0585997	0.0265296	0.16147	0.0395072	0.102975	0.626672	0.56697	0.576152	0.544989	0.578696	0.0345533	0.000113572	0.0923402	6.03497e-05	0.00106559	0.106044	0.000351151	Acylphosphatase-1	6	6	71.7	71.7	11241
401	SERA_MOUSE	Q61753	Q61753	ENSMUSP00000064755	Phgdh	1.38905	1.46568	1.34553	1.44474	1.41125	0.0544608	1.09129	1.14742	1.03391	1.04889	1.08038	0.0508751	1.11743	1.19179	1.2493	1.06803	1.15664	0.0800177	0.000113589	0.00189954	0.158853	0.00106309	0.00353094	0.190837	D-3-phosphoglycerate dehydrogenase	22	22	40.3	40.3	56585
402	NSF_MOUSE	P46460	P46460	ENSMUSP00000099364	Nsf	0.951286	0.918174	1.18935	0.93533	0.998534	0.127924	1.74927	1.72341	1.565	1.65237	1.67251	0.0825585	2.25991	2.27974	2.27926	2.27068	2.2724	0.00930566	0.000115464	1.05625e-06	6.90861e-06	0.00107795	1.86108e-05	9.32662e-05	Vesicle-fusing ATPase	82	82	8.4	8.4	82613
403	SV2B_MOUSE	Q8BG39	Q8BG39	ENSMUSP00000082254;ENSMUSP00000127245	Sv2b	-1.03397	-0.899843	-0.49725	-0.678887	-0.777487	0.237352	0.495556	0.45079	0.23992	0.353989	0.385064	0.113374	1.48333	1.47977	1.52483	1.40281	1.47268	0.0508784	0.000116507	1.5885e-06	2.22984e-06	0.00108499	2.27544e-05	4.70146e-05	Synaptic vesicle glycoprotein 2B	23	19	33.4	31.2	77456
404	ANR17_MOUSE	Q99NH0	Q99NH0	ENSMUSP00000014421	Ankrd17	0.21889	0.162435	0.346228	0.306163	0.258429	0.0831976	-0.169738	-0.256974	-0.209836	-0.120048	-0.189149	0.0582523	-0.705373	-0.601117	-0.62817	-0.615179	-0.63746	0.0466038	0.000118425	1.46762e-06	2.01226e-05	0.00110012	2.20319e-05	0.000178958	Ankyrin repeat domain-containing protein 17	17	17	10.9	10.9	27421
405	B1AWL2_MOUSE	B1AWL2	B1AWL2	ENSMUSP00000095677	Zfp462	-0.416577	-0.184546	0.0927826	-0.192942	-0.17532	0.20855	-1.28465	-1.18491	-1.58139	-1.44048	-1.37286	0.174321	-1.35746	-1.8182	-1.07095	-1.31252	-1.38978	0.312094	0.000118591	0.000646547	0.927653	0.00109894	0.00145735	0.934375		11	10	6.1	5.3	28271
406	RPB1_MOUSE	P08775	P08775	ENSMUSP00000050771	Polr2a	0.157016	0.278336	0.471602	0.396216	0.325792	0.137789	-0.697245	-0.359122	-0.543637	-0.625617	-0.556405	0.145728	-0.664272	-0.686541	-0.650877	-0.835044	-0.709184	0.0851868	0.000119656	1.41059e-05	0.120246	0.00110608	8.59408e-05	0.148157	DNA-directed RNA polymerase II subunit RPB1	41	41	31.5	31.5	21717
407	ABCB8_MOUSE	Q9CXJ4	Q9CXJ4	ENSMUSP00000072826;ENSMUSP00000110729	Abcb8	-1.09506	-1.02147	-0.493046	-0.993672	-0.900813	0.27519	0.784574	1.3508	1.09092	0.625937	0.963057	0.322593	2.19091	2.16539	2.28343	2.01047	2.16255	0.113362	0.00012013	8.54897e-07	0.000418275	0.00110774	1.77261e-05	0.0013686	ATP-binding cassette sub-family B member 8. mitochondrial	10	10	20.2	20.2	77999
408	STK4_MOUSE	Q9JI11	Q9JI11	ENSMUSP00000018353	Stk4	-0.0492387	-0.135227	-0.310964	-0.307824	-0.200813	0.130206	-0.779697	-0.830653	-0.801852	-0.750911	-0.790778	0.0337879	-1.44049	-1.23189	-1.31689	-1.02084	-1.25253	0.176616	0.000121668	7.36674e-05	0.00214495	0.00111916	0.000272926	0.00476895	Serine/threonine-protein kinase 4;Serine/threonine-protein kinase 4 18kDa subunit;Serine/threonine-protein kinase 4 37kDa subunit	8	5	22.6	1.4	55541
409	MTAP_MOUSE	Q9CQ65	Q9CQ65	ENSMUSP00000061092	Mtap	0.348455	0.479189	0.566406	0.408203	0.450563	0.0939137	0.0389601	-0.052526	-0.10457	-0.105619	-0.0559386	0.0679474	-0.0267681	-0.0232241	-0.138781	0.0189124	-0.0424652	0.0674798	0.000124225	0.0001426	0.787861	0.00113989	0.000441565	0.810983	S-methyl-5'-thioadenosine phosphorylase	8	8	36.4	36.4	31062
410	Q8K596_MOUSE	Q8K596	Q8K596	ENSMUSP00000128926	Slc8a2	-1.83612	-1.67018	-1.09679	-0.952996	-1.38902	0.429909	0.432336	0.729275	0.569516	0.529658	0.565196	0.123633	1.53361	1.50648	1.52139	1.37763	1.48478	0.0722911	0.000124375	1.17563e-05	1.37024e-05	0.00113849	7.72705e-05	0.000140505		31	31	36.7	36.7	10071
411	VRK1_MOUSE	Q80X41	Q80X41	ENSMUSP00000021539;ENSMUSP00000071922;ENSMUSP00000082101	Vrk1	0.70762	0.729834	0.430663	0.732667	0.650196	0.146783	-0.631207	-0.462962	-0.216125	-0.267991	-0.394571	0.190209	-0.94889	-0.559905	-1.02656	-1.45894	-0.998572	0.368607	0.00012764	0.000164536	0.0268989	0.00116553	0.000488918	0.0390982	Serine/threonine-protein kinase VRK1	12	11	30.5	2.7	4974
412	COBL_MOUSE	Q5NBX1	Q5NBX1	ENSMUSP00000045693;ENSMUSP00000105277;ENSMUSP00000133669	Cobl	-0.75524	-0.755077	-0.464606	-0.672404	-0.661832	0.137149	-1.28636	-1.39433	-1.31863	-1.48751	-1.37171	0.0894856	-0.912252	-0.936765	-0.822971	-1.00792	-0.919978	0.0763457	0.000129909	0.0166307	0.000254884	0.00118337	0.0227792	0.000944305	Protein cordon-bleu	2	2	2.4	2.4	14386
413	GPD1L_MOUSE	Q3ULJ0	Q3ULJ0	ENSMUSP00000081913;ENSMUSP00000117509	Gpd1l	0.454733	0.479336	0.500884	0.457462	0.473104	0.0215459	0.98107	1.26019	1.00733	0.992129	1.06018	0.133772	1.2916	1.35247	1.32502	1.47668	1.36144	0.0807563	0.000130257	7.06744e-07	0.00840127	0.00118367	1.57882e-05	0.01445	Glycerol-3-phosphate dehydrogenase 1-like protein	21	19	56.1	5.3	38225
414	STUM_MOUSE	Q0VBF8	Q0VBF8	ENSMUSP00000119782		-0.86509	-0.991868	-0.445895	-1.06251	-0.841342	0.275994	0.477834	0.623359	0.346057	0.400444	0.461923	0.120443	1.14028	1.19798	1.04683	1.08331	1.1171	0.0662279	0.00013108	9.00778e-06	7.60152e-05	0.00118827	6.56431e-05	0.00040755	Protein stum homolog	3	3	25.5	25.5	15005
415	D3YXJ0_MOUSE	D3YXJ0	D3YXJ0	ENSMUSP00000074290	Dgkh	-0.84551	-1.23676	-0.56849	-0.735904	-0.846667	0.283918	0.324671	0.558519	0.442446	0.485322	0.452739	0.0979087	0.505165	0.513878	0.55062	0.580403	0.537516	0.0347196	0.000131295	6.97625e-05	0.153764	0.00118735	0.000262607	0.18502	Diacylglycerol kinase	21	21	31.4	31.4	13413
416	PUR8_MOUSE	P54822	P54822	ENSMUSP00000023043	Adsl	0.613699	0.592055	0.579212	0.685279	0.617561	0.0473351	0.185873	0.21742	0.341709	0.178266	0.230817	0.0758464	0.0857098	0.121135	0.234173	0.380702	0.20543	0.132897	0.000131451	0.00110828	0.751308	0.00118591	0.0022593	0.778051	Adenylosuccinate lyase	24	24	53.7	53.7	54866
417	SART3_MOUSE	Q9JLI8	Q9JLI8	ENSMUSP00000019118	Sart3	0.896061	0.803207	1.14164	0.846058	0.921741	0.15143	0.0754592	-0.223627	0.0394698	0.103486	-0.00130305	0.150514	-0.619771	-0.542071	-0.470737	-0.496743	-0.532331	0.0653218	0.00013188	2.13514e-06	0.000645481	0.00118692	2.76316e-05	0.00188082	Squamous cell carcinoma antigen recognized by T-cells 3	29	29	34.3	34.3	10962
418	PRDX6_MOUSE	O08709	O08709		Prdx6	0.849097	0.932704	1.04498	0.927723	0.938627	0.080584	1.27852	1.40108	1.37957	1.36705	1.35655	0.0538888	1.99957	1.88641	2.00402	1.93212	1.95553	0.0566203	0.000133981	8.39039e-07	4.87511e-06	0.00120294	1.7494e-05	7.56045e-05	Peroxiredoxin-6	26	26	81.2	81.2	2487
419	AACS_MOUSE	Q9D2R0	Q9D2R0	ENSMUSP00000031445	Aacs	0.632201	0.618416	0.831627	0.703667	0.696478	0.0975401	0.205114	0.278898	0.132098	0.16192	0.194508	0.0637471	-0.649613	-0.559819	-0.61427	-0.471002	-0.573676	0.0777782	0.000134538	9.1186e-07	4.96646e-06	0.00120506	1.83006e-05	7.60781e-05	Acetoacetyl-CoA synthetase	19	19	26.9	26.9	75199
420	AL1B1_MOUSE	Q9CZS1	Q9CZS1	ENSMUSP00000041260	Aldh1b1	-0.468431	0.0665001	-0.278145	-0.326067	-0.251535	0.226902	0.749189	0.939301	0.784791	0.741194	0.803619	0.0924185	0.726156	0.71466	0.723912	0.787157	0.737971	0.033166	0.000134739	0.000133281	0.229628	0.00120399	0.000422113	0.266892	Aldehyde dehydrogenase X. mitochondrial	26	23	50.3	4.7	57552
421	GTR1_MOUSE	P17809	P17809	ENSMUSP00000030398	Slc2a1	0.430698	0.452068	0.910783	0.663327	0.614219	0.223856	-0.33281	-0.355212	-0.432932	-0.343066	-0.366005	0.0455481	0.701798	0.702245	0.706467	0.58687	0.674345	0.0583545	0.000137551	0.621807	1.34194e-07	0.00122619	0.637432	1.57385e-05	Solute carrier family 2. facilitated glucose transporter member 1	10	10	15.7	15.7	53984
422	PMM1_MOUSE	O35621	O35621	ENSMUSP00000023112	Pmm1	-0.80252	-0.762422	-0.671376	-0.756802	-0.74828	0.0551631	0.114454	0.0262855	-0.183418	0.238882	0.0490512	0.177833	-0.178372	-0.0831975	-0.105185	-0.0881394	-0.113723	0.0441162	0.000139103	1.9116e-06	0.125935	0.0012371	2.53507e-05	0.154405	Phosphomannomutase 1	12	11	53.8	51.1	29774
423	KPCA_MOUSE	P20444	P20444		Prkca	-0.421164	-0.414747	-0.204637	-0.338857	-0.344851	0.100673	0.132246	0.354028	0.290424	0.21592	0.248155	0.0956901	0.743504	0.674184	0.72547	0.649009	0.698042	0.0439413	0.000141461	1.37894e-06	0.00014089	0.00125509	2.12096e-05	0.000619881	Protein kinase C alpha type	24	17	31.2	23.1	76851
424	PRS8_MOUSE	P62196	P62196	ENSMUSP00000021049	Psmc5	1.3259	1.23693	1.33543	1.31446	1.30318	0.0449894	0.943291	1.03305	0.875251	0.876932	0.93213	0.0743661	0.675569	0.728372	0.649443	0.741135	0.69863	0.0433688	0.00014153	1.23372e-06	0.0016256	0.00125274	1.99575e-05	0.00384186	26S protease regulatory subunit 8	28	28	70.7	70.7	45626
425	C170B_MOUSE	Q80U49	Q80U49	ENSMUSP00000089930;ENSMUSP00000098580;ENSMUSP00000137331	Cep170b	-0.26442	-0.653794	-0.590777	-0.456543	-0.491383	0.172223	0.823434	0.405074	0.746362	0.933449	0.72708	0.227985	0.580527	0.523515	0.590596	0.347999	0.510659	0.112391	0.000142391	6.70962e-05	0.139486	0.0012574	0.000256167	0.169854	Centrosomal protein of 170 kDa protein B	57	55	47.4	45.9	17082
426	MTNA_MOUSE	Q9CQT1	Q9CQT1	ENSMUSP00000122623	Mri1	-0.505235	-0.401691	-0.440328	-0.565731	-0.478246	0.0722965	-0.989421	-0.858352	-0.974627	-1.0825	-0.976226	0.0919522	-1.26145	-1.05342	-1.11149	-0.601923	-1.00707	0.283963	0.000143736	0.0112384	0.843104	0.00126629	0.0161106	0.861702	Methylthioribose-1-phosphate isomerase	9	9	38.8	38.8	3941
427	ATAT_MOUSE	Q8K341	Q8K341	ENSMUSP00000053853;ENSMUSP00000056383;ENSMUSP00000076703;ENSMUSP00000115004;ENSMUSP00000122715	Atat1	1.54952	1.52489	1.69193	1.64948	1.60396	0.0796414	1.25449	1.23233	1.24981	1.17014	1.22669	0.0388891	0.233211	0.316206	0.218464	0.259273	0.256789	0.0430553	0.000143864	9.5452e-08	4.76473e-08	0.00126446	5.77793e-06	1.05188e-05	Alpha-tubulin N-acetyltransferase 1	17	17	45.8	45.8	47163
428	DDX47_MOUSE	Q9CWX9	Q9CWX9	ENSMUSP00000032326	Ddx47	-0.427775	-0.478361	0.123784	-0.229698	-0.253013	0.273156	-1.49975	-1.49343	-1.83552	-1.79669	-1.65635	0.185174	-1.31275	-1.50371	-1.12115	-1.17705	-1.27867	0.170237	0.00014466	0.000701131	0.0239153	0.00126848	0.00155333	0.03542	Probable ATP-dependent RNA helicase DDX47	7	7	20.9	20.9	50638
429	RSMB_MOUSE;RSMN_MOUSE	P27048;P63163	P27048;P63163	ENSMUSP00000055941;ENSMUSP00000096003;ENSMUSP00000099488	Snrpb;Snrpn	1.70949	1.78056	1.84542	1.95037	1.82146	0.102308	1.18327	0.884972	1.18609	1.05262	1.07674	0.1422	0.765138	0.708133	0.478855	0.93354	0.721416	0.187901	0.000144904	4.93813e-05	0.0235251	0.00126765	0.000202988	0.0349385	Small nuclear ribonucleoprotein-associated protein B;Small nuclear ribonucleoprotein-associated protein N	7	7	20.3	20.3	23656
430	EMAL4_MOUSE	Q3UMY5	Q3UMY5		Eml4	0.511066	0.459793	0.695801	0.46999	0.534163	0.110014	-0.0125375	0.0654069	0.0453621	0.0672832	0.0413787	0.0372882	-0.531712	-0.469884	-0.537568	-1.01691	-0.639019	0.253783	0.000146625	0.000146782	0.00182093	0.00127973	0.000450429	0.00419777	Echinoderm microtubule-associated protein-like 4	23	22	24.9	23.9	11003
431	CACO1_MOUSE	Q8CGU1	Q8CGU1	ENSMUSP00000023818	Calcoco1	-0.998622	-1.07815	-0.835824	-0.923802	-0.959099	0.103566	-1.49701	-1.60327	-1.44056	-1.63661	-1.54436	0.0912834	-0.350225	-0.184038	-0.175391	-0.293171	-0.250707	0.0852922	0.000147169	4.24189e-05	8.24832e-07	0.0012815	0.000182566	3.12686e-05	Calcium-binding and coiled-coil domain-containing protein 1	13	13	24.5	24.5	77279
432	1433Z_MOUSE	P63101	P63101	ENSMUSP00000022894;ENSMUSP00000105990;ENSMUSP00000105991	Ywhaz	2.87188	2.8805	2.84648	2.80184	2.85018	0.0353135	3.15896	3.33255	3.25794	3.16741	3.22921	0.0821741	3.19841	3.17305	3.1579	3.18418	3.17839	0.017151	0.000147474	2.92143e-06	0.271435	0.00128118	3.25345e-05	0.311528	14-3-3 protein zeta/delta	39	28	95.9	80.8	27771
433	PLXA1_MOUSE	P70206	P70206	ENSMUSP00000063066;ENSMUSP00000131840	Plxna1	-0.0850121	-0.140756	0.149609	-0.209899	-0.0715145	0.156016	0.603253	0.74441	0.645873	0.600172	0.648427	0.0673016	0.103011	0.0283077	0.0454114	-0.0291133	0.0369043	0.0543897	0.000147613	0.237357	7.8334e-06	0.00127942	0.255757	0.000101375	Plexin-A1	51	41	3.2	2.6	2111
434	NRBP2_MOUSE	Q91V36	Q91V36		Nrbp2	-1.12224	-0.756947	-0.857358	-0.690109	-0.856663	0.189924	-0.0994376	0.0881795	0.058685	0.10084	0.0370667	0.0927008	-0.205206	-0.458838	-0.294533	-0.584654	-0.385808	0.169136	0.000149231	0.0100541	0.00464317	0.00129047	0.0146083	0.00885908	Nuclear receptor-binding protein 2	11	11	31.7	31.7	57348
435	QCR7_MOUSE	Q9D855	Q9D855		Uqcrb	0.030748	0.177505	0.324781	0.386796	0.229958	0.159191	0.908975	1.03268	1.16023	1.13935	1.06031	0.115319	1.61039	1.75764	1.64477	1.786	1.6997	0.0852414	0.000150168	3.42074e-06	0.000110886	0.00129558	3.60619e-05	0.000524124	Cytochrome b-c1 complex subunit 7	17	17	77.5	77.5	13527
436	FGD4_MOUSE	Q91ZT5	Q91ZT5	ENSMUSP00000123763;ENSMUSP00000125165;ENSMUSP00000125174;ENSMUSP00000125435;ENSMUSP00000125736;ENSMUSP00000131870	Fgd4	-0.816466	-1.22823	-0.784533	-0.882028	-0.927815	0.204347	0.069333	0.58214	0.536875	0.340126	0.382118	0.233493	-1.37934	-0.0960575	0.0158005	-0.240312	-0.424977	0.644821	0.000150653	0.187637	0.0567663	0.00129679	0.205007	0.0753604	FYVE. RhoGEF and PH domain-containing protein 4	10	10	19.1	19.1	8654
437	DNLI3_MOUSE	P97386	P97386		Lig3	-0.0422989	-0.00857594	0.362055	0.144564	0.113936	0.184318	-0.689885	-0.776658	-0.799806	-0.63681	-0.72579	0.075878	-0.837879	-0.600858	-1.03942	-0.433349	-0.727877	0.265859	0.000152436	0.00200633	0.98844	0.00130913	0.00368926	0.989495	DNA ligase 3	17	17	21.3	21.3	11307
438	RET1_MOUSE	Q00915	Q00915	ENSMUSP00000059749	Rbp1	0.636265	0.741765	1.01445	0.754942	0.786855	0.160756	-0.0562646	0.131473	-0.106914	-0.046075	-0.0194453	0.10407	0.157023	0.106167	0.0627561	0.043581	0.0923816	0.0504237	0.000152932	0.000172153	0.10128	0.00131039	0.000504363	0.126617	Retinol-binding protein 1	7	7	67.4	67.4	15846
439	ROA0_MOUSE	Q9CX86	Q9CX86	ENSMUSP00000007980	Hnrnpa0	1.89553	1.97641	2.17853	2.11007	2.04013	0.127821	1.33328	1.48286	1.4745	1.42656	1.4293	0.0686515	0.781889	0.86905	0.750925	0.96885	0.842679	0.0978584	0.000153006	5.80357e-06	6.44284e-05	0.00130805	4.87266e-05	0.000363609	Heterogeneous nuclear ribonucleoprotein A0	22	22	37.7	37.7	3053
440	NR2C2_MOUSE	P49117	P49117	ENSMUSP00000109087	Nr2c2	-0.191811	-0.290731	-0.542591	-0.0939236	-0.279764	0.192761	-1.41744	-1.15046	-1.47125	-1.22409	-1.31581	0.153019	-1.47028	-1.74784	-1.28275	-1.18707	-1.42198	0.247039	0.000153085	0.000339365	0.492483	0.00130574	0.000867601	0.534806	Nuclear receptor subfamily 2 group C member 2	6	5	13.1	11.4	65239
441	P5CS_MOUSE	Q9Z110	Q9Z110	ENSMUSP00000025979;ENSMUSP00000135426	Aldh18a1	0.465521	0.502214	0.71427	0.558621	0.560157	0.109646	-0.0393738	0.0568442	-0.180606	-0.111921	-0.0687641	0.101673	-0.11302	-0.106871	-0.0759968	-0.111383	-0.101818	0.0174092	0.000153837	2.10538e-05	0.545295	0.00130918	0.000110356	0.584045	Delta-1-pyrroline-5-carboxylate synthase;Gamma-glutamyl phosphate reductase;Glutamate 5-kinase	30	30	4.3	4.3	87265
442	SORC2_MOUSE	Q9EPR5	Q9EPR5	ENSMUSP00000041828	Sorcs2	-0.167212	-1.18761	0.0159045	-1.00922	-0.587034	0.599644	1.94007	2.19024	1.94579	1.90213	1.99456	0.131889	1.54673	1.55306	1.73578	1.18871	1.50607	0.229015	0.00015409	0.000620073	0.0101268	0.00130837	0.0014121	0.0168841	VPS10 domain-containing receptor SorCS2	13	13	15.4	15.4	1289
443	VAMP2_MOUSE	P63044	P63044	ENSMUSP00000021273	Vamp2	1.61444	1.53364	1.62801	1.69864	1.61868	0.0676542	2.22097	2.1372	2.0516	2.32293	2.18317	0.116022	2.38057	2.51919	2.50354	2.46771	2.46775	0.0619852	0.000154436	1.605e-06	0.00494572	0.00130835	2.28165e-05	0.00933667	Vesicle-associated membrane protein 2	13	5	70.7	47.4	12691
444	MGN_MOUSE;MGN2_MOUSE	P61327;Q9CQL1	P61327;Q9CQL1	ENSMUSP00000030348	Magoh;Magohb	0.841323	0.727563	0.873809	0.638945	0.77041	0.107764	-0.056343	0.233357	0.0627785	-0.0435034	0.0490724	0.133955	-0.49262	-0.530891	-0.150209	-0.231032	-0.351188	0.188968	0.000155938	4.86033e-05	0.0135329	0.0013181	0.000201556	0.0215848	Protein mago nashi homolog;Protein mago nashi homolog 2	10	10	72.6	72.6	17163
445	DHX15_MOUSE	O35286	O35286	ENSMUSP00000031061	Dhx15	1.49551	1.40094	1.84705	1.60835	1.58796	0.192414	0.820318	0.732553	0.761306	0.701556	0.753933	0.0505362	0.293197	0.239551	0.31364	0.248902	0.273823	0.0353853	0.000156639	1.05372e-05	4.45236e-06	0.00132105	7.19018e-05	7.11051e-05	Pre-mRNA-splicing factor ATP-dependent RNA helicase DHX15	44	43	54.6	53.5	91006
446	MTX2_MOUSE	O88441	O88441	ENSMUSP00000028511	Mtx2	-0.694866	-0.61949	-0.654479	-0.782415	-0.687812	0.0701864	-0.255687	0.043583	-0.0884342	-0.084373	-0.0962278	0.122713	0.670929	0.646494	0.720045	0.734978	0.693111	0.0414066	0.000158243	4.39335e-08	1.85449e-05	0.00133158	4.22776e-06	0.000167708	Metaxin-2	13	13	5.7	5.7	29758
447	CPNE4_MOUSE	Q8BLR2	Q8BLR2	ENSMUSP00000049663	Cpne4	-1.22028	-1.07414	-0.770724	-0.817952	-0.970773	0.21316	0.152515	0.218565	-0.0386516	-0.0326227	0.0749516	0.130536	0.183364	0.184699	0.0355528	0.0342131	0.109457	0.0861144	0.000158468	8.24582e-05	0.674455	0.0013305	0.000297849	0.705275	Copine-4	11	10	26.8	26.8	62407
448	ST4A1_MOUSE	P63046	P63046	ENSMUSP00000080973	Sult4a1	-1.10395	-0.871664	-0.769023	-0.675238	-0.854968	0.184354	-0.084808	-0.0493324	-0.0766491	-0.103577	-0.0785917	0.0225299	0.149615	0.172158	0.181267	0.170509	0.168387	0.0133791	0.0001592	3.23021e-05	1.43938e-06	0.00133365	0.000149482	3.77761e-05	Sulfotransferase 4A1	10	10	39.1	39.1	33053
449	RPR1B_MOUSE	Q9CSU0	Q9CSU0	ENSMUSP00000029180;ENSMUSP00000105144;ENSMUSP00000118434	Rprd1b	0.628854	0.771289	0.473963	0.817085	0.672798	0.154904	-0.275994	-0.0356944	-0.153257	-0.0436428	-0.127147	0.112803	-0.612619	-0.622202	-0.553323	-0.867156	-0.663825	0.138935	0.000160411	1.36695e-05	0.000966508	0.0013408	8.41013e-05	0.00255264	Regulation of nuclear pre-mRNA domain-containing protein 1B	17	12	56.1	44.2	36883
450	PPAC_MOUSE	Q9D358	Q9D358	ENSMUSP00000106509	Acp1	0.593724	0.653348	0.73855	0.626011	0.652908	0.062078	0.259822	0.0952458	0.258147	0.0891897	0.175601	0.0963171	0.275104	0.276161	0.294697	0.419284	0.316311	0.0692355	0.000162393	0.000352659	0.0553341	0.00135436	0.000893673	0.0737199	Low molecular weight phosphotyrosine protein phosphatase	7	7	36.1	36.1	18192
451	DOCK3_MOUSE	Q8CIQ7	Q8CIQ7		Dock3	-1.24295	-0.931346	-0.981367	-0.843703	-0.999842	0.171771	-0.120169	-0.0755838	-0.0503872	-0.30786	-0.1385	0.116535	-0.116045	-0.154309	-0.19565	-0.103049	-0.142263	0.0417149	0.000165862	6.87627e-05	0.953487	0.00138022	0.000260147	0.957826	Dedicator of cytokinesis protein 3	30	27	18.8	17.9	23291
452	BRK1_MOUSE	Q91VR8	Q91VR8	ENSMUSP00000041644	Brk1	-0.939697	-1.11519	-0.602792	-0.984361	-0.910511	0.218244	0.018046	0.0461739	-0.0544471	0.0729295	0.0206756	0.0548664	0.230646	0.196615	0.217643	0.600275	0.311295	0.193163	0.000168487	0.00015668	0.0275294	0.00139897	0.000473066	0.0399527	Protein BRICK1	5	5	38.7	38.7	87608
453	PKN1_MOUSE	P70268	P70268	ENSMUSP00000005616;ENSMUSP00000116235	Pkn1	-0.102504	0.0441141	0.0540651	0.121279	0.0292385	0.0942785	-0.411697	-0.498695	-0.487606	-0.365026	-0.440756	0.0635909	-1.26043	-1.18263	-1.51255	-1.07073	-1.25658	0.187569	0.000169639	1.80203e-05	0.000172811	0.00140542	9.93103e-05	0.00071506	Serine/threonine-protein kinase N1	13	13	19.3	19.3	10441
454	PHYIP_MOUSE	Q8K0S0	Q8K0S0	ENSMUSP00000003561	Phyhip	-1.36406	-1.35507	-0.696769	-0.982845	-1.09968	0.322028	0.314946	0.232706	0.198615	0.22869	0.243739	0.0498491	1.10883	1.02415	1.08923	1.00874	1.05774	0.0487549	0.000172003	1.14303e-05	4.04887e-07	0.00142187	7.64671e-05	2.37428e-05	Phytanoyl-CoA hydroxylase-interacting protein	18	15	54.8	47.3	37554
455	ERMIN_MOUSE	Q5EBJ4	Q5EBJ4	ENSMUSP00000088458	Ermn	-0.959592	-0.969128	-0.737086	-1.00318	-0.917245	0.121554	-1.46054	-1.49328	-1.39884	-1.42894	-1.4454	0.0406657	-0.391417	-0.564986	-0.578636	-0.681207	-0.554061	0.120198	0.000172503	0.00538564	8.11521e-06	0.00142287	0.00853561	0.000103593	Ermin	6	6	30.2	30.2	32148
456	HNRLL_MOUSE	Q921F4	Q921F4	ENSMUSP00000058308;ENSMUSP00000139372	Hnrnpll	1.0679	1.10278	1.37845	1.20694	1.18902	0.139417	0.48722	0.631653	0.580654	0.504412	0.550985	0.0673861	0.300098	0.35471	0.333986	0.39848	0.346818	0.0411447	0.000172535	2.4858e-05	0.00207086	0.00142001	0.00012439	0.00465387	Heterogeneous nuclear ribonucleoprotein L-like	20	19	4.6	4.2	64124
457	NCK2_MOUSE	O55033	O55033	ENSMUSP00000083611	Nck2	0.185085	0.239711	0.50932	0.367981	0.325524	0.144534	-0.286035	-0.357928	-0.452365	-0.29461	-0.347735	0.0767689	-0.500993	-0.41757	-0.546521	-0.466592	-0.482919	0.0544947	0.000174068	4.46075e-05	0.028358	0.00142949	0.00018938	0.040981	Cytoplasmic protein NCK2	14	13	38.7	38.7	42879
458	CPT2_MOUSE	P52825	P52825	ENSMUSP00000030345	Cpt2	-0.66394	-0.517794	-0.614132	-0.657643	-0.613377	0.0674605	-1.09122	-1.17296	-1.3424	-1.38537	-1.24799	0.139036	-1.06666	-1.01166	-0.873318	-0.90057	-0.963053	0.0913856	0.000175807	0.00084199	0.0140553	0.00144062	0.00180571	0.0222572	Carnitine O-palmitoyltransferase 2. mitochondrial	10	10	23.1	23.1	7398
459	QIL1_MOUSE	Q8R404	Q8R404	ENSMUSP00000052908	Qil1	-1.02236	-0.651837	-0.668667	-0.509062	-0.712981	0.218328	0.16476	0.456535	0.289055	0.333567	0.310979	0.120496	1.04192	0.866647	0.980785	1.10494	0.998572	0.101511	0.00017589	7.56945e-06	0.000125091	0.00143816	5.82134e-05	0.000571127	Protein QIL1	7	7	58.8	58.8	13373
460	DOC2A_MOUSE	Q7TNF0	Q7TNF0	ENSMUSP00000070119	Doc2a	-0.944633	-1.06397	-0.728171	-0.876827	-0.903401	0.140113	-0.122927	-0.266383	-0.242119	-0.0202224	-0.162913	0.113928	-0.409752	-0.906748	-0.459253	-0.878433	-0.663547	0.2655	0.000177254	0.16117	0.0133746	0.00144616	0.178008	0.0213687	Double C2-like domain-containing protein alpha	6	5	23.5	20.2	44608
461	SNX1_MOUSE	Q9WV80	Q9WV80		Snx1	0.72202	0.687161	0.528115	0.660374	0.649418	0.0847151	0.287811	0.303109	0.214832	0.266462	0.268053	0.038533	0.335626	0.314078	0.35461	0.204106	0.302105	0.0673982	0.000177911	0.00067629	0.414108	0.00144837	0.00151168	0.456297	Sorting nexin-1	18	16	37.2	33.1	58951
462	KPYM_MOUSE;KPYR_MOUSE	P52480;P53657	P52480	ENSMUSP00000034834;ENSMUSP00000128770	Pklr;Pkm	2.42227	2.43218	2.56044	2.50519	2.48002	0.0651236	2.19181	2.18948	2.10749	2.1086	2.14934	0.0477022	2.62733	2.62682	2.61567	2.5941	2.61598	0.0155462	0.000178259	0.00663997	1.55734e-06	0.00144806	0.0102593	3.82006e-05	Pyruvate kinase PKLR;Pyruvate kinase PKM	64	64	87.4	87.4	57844
463	UBA3_MOUSE	Q8C878	Q8C878	ENSMUSP00000086701	Uba3	0.442431	0.474979	0.360862	0.360655	0.409732	0.0580896	0.0688761	0.13481	-0.0185932	0.0318157	0.0542271	0.0645839	0.0616118	0.104468	0.0737034	-0.047387	0.0480989	0.0661644	0.000179155	0.000175617	0.898876	0.0014522	0.000512113	0.90856	NEDD8-activating enzyme E1 catalytic subunit	15	15	41.8	41.8	51737
464	UBC12_MOUSE	P61082	P61082	ENSMUSP00000005714	Ube2m	1.05432	1.04075	1.13935	1.15358	1.097	0.0576815	0.825751	0.802158	0.764821	0.857093	0.812456	0.0389205	0.63122	0.588242	0.651456	0.767123	0.65951	0.0764306	0.000179989	9.66215e-05	0.0118351	0.00145582	0.000333291	0.0192531	NEDD8-conjugating enzyme Ubc12	11	11	49.2	49.2	209
465	PO3F3_MOUSE;PO3F4_MOUSE	P31361;P62515	P31361;P62515	ENSMUSP00000052088;ENSMUSP00000077354	Pou3f3;Pou3f4	0.537833	0.462674	-0.215768	0.488693	0.318358	0.357445	-1.19576	-1.26121	-1.41637	-1.09706	-1.2426	0.134063	-1.63498	-1.21131	-1.40416	-1.51083	-1.44032	0.17946	0.000180077	0.000119918	0.127949	0.0014534	0.000391689	0.156618	POU domain. class 3. transcription factor 3;POU domain. class 3. transcription factor 4	5	2	12.1	6.8	50199
466	5NTC_MOUSE	Q3V1L4	Q3V1L4	ENSMUSP00000129126	Nt5c2	-0.0064459	0.0799828	0.242209	0.0636667	0.0948533	0.105149	-0.621812	-0.437401	-0.474309	-0.689586	-0.555777	0.119604	-0.631887	-0.661033	-0.628957	-0.331477	-0.563338	0.155251	0.000180897	0.000416843	0.941004	0.00145688	0.00102249	0.947314	Cytosolic purine 5'-nucleotidase	13	13	33.8	33.8	64808
467	TAM41_MOUSE	Q3TUH1	Q3TUH1		Tamm41	0.0195792	-0.010461	0.229409	0.139887	0.0946037	0.110891	-0.427665	-0.531547	-0.703653	-0.632957	-0.573955	0.120418	-0.146407	-0.141723	-0.562366	-0.0154001	-0.216474	0.238446	0.000181253	0.055834	0.0367078	0.00145662	0.0673345	0.051328	Phosphatidate cytidylyltransferase. mitochondrial	7	7	29.1	29.1	37827
468	TENR_MOUSE	Q8BYI9	Q8BYI9	ENSMUSP00000107298;ENSMUSP00000141553	Tnr	-1.57308	-1.75978	-1.10539	-0.806654	-1.31122	0.434638	0.558941	0.867542	0.556365	0.450151	0.60825	0.18014	1.82512	1.78346	1.84604	1.67515	1.78244	0.0761126	0.000182328	8.20589e-06	2.02241e-05	0.00146213	6.18408e-05	0.000179435	Tenascin-R	44	44	39.2	39.2	14959
469	RBP2_MOUSE	Q9ERU9	Q9ERU9	ENSMUSP00000003310	Ranbp2	0.0965564	0.158031	0.179253	0.120289	0.138532	0.0371174	-0.460354	-0.263114	-0.501004	-0.598752	-0.455806	0.140981	-0.410553	-0.280712	-0.363343	-0.245243	-0.324962	0.0755253	0.00018306	3.32833e-05	0.152915	0.00146487	0.000152704	0.184117	E3 SUMO-protein ligase RanBP2	49	48	23.3	23.1	34112
470	STAG2_MOUSE	O35638	O35638	ENSMUSP00000063250;ENSMUSP00000110724	Stag2	-0.669196	-0.513069	-0.399005	-0.580877	-0.540536	0.113968	-1.45101	-1.27647	-1.18207	-1.14654	-1.26403	0.136183	-1.35566	-1.33645	-1.16551	-0.777049	-1.15867	0.268384	0.000183718	0.00544058	0.510048	0.00146701	0.00860451	0.551169	Cohesin subunit SA-2	23	18	23.7	20.2	14128
471	A4_MOUSE	P12023	P12023	ENSMUSP00000005406	App	-0.384877	-0.7765	-0.109346	-0.615355	-0.471519	0.290045	0.735459	0.704472	0.802021	0.675615	0.729391	0.0542365	0.41305	0.506173	0.452284	0.475148	0.461664	0.0392179	0.000184797	0.000699101	0.000203435	0.00147249	0.00155067	0.000814824	Amyloid beta A4 protein;Beta-amyloid protein 40;Beta-amyloid protein 42;C31;C80;C83;C99;Gamma-secretase C-terminal fragment 50;Gamma-secretase C-terminal fragment 57;Gamma-secretase C-terminal fragment 59;N-APP;P3(40);P3(42);Soluble APP-alpha;Soluble APP-beta	17	15	25.1	23.8	86721
472	CARF_MOUSE	Q8BI72	Q8BI72	ENSMUSP00000043713	Cdkn2aip	0.589491	0.580102	0.781496	0.724201	0.668823	0.0998775	-0.238364	-0.645213	-0.626868	-0.176936	-0.421845	0.248712	-0.698141	-0.563874	-0.713994	-0.548366	-0.631094	0.0870444	0.000184922	1.13501e-06	0.16334	0.00147036	1.91878e-05	0.195663	CDKN2A-interacting protein	14	14	3.3	3.3	59744
473	SNX12_MOUSE	O70493	O70493		Snx12	0.690012	0.703002	0.735056	0.819467	0.736884	0.0582187	0.341315	0.355117	0.161805	0.332027	0.297566	0.0910027	0.550106	0.698492	0.605627	0.790878	0.661276	0.105888	0.00018564	0.257365	0.00199545	0.00147295	0.276047	0.00452503	Sorting nexin-12	15	13	76.4	72.1	19116
474	PSA4_MOUSE	Q9R1P0	Q9R1P0	ENSMUSP00000034848	Psma4	1.96366	1.84957	1.9592	1.83937	1.90295	0.0676782	1.28758	1.00088	1.06473	1.34133	1.17363	0.16614	0.768616	0.689338	0.74124	0.754099	0.738323	0.0345188	0.000185924	7.9928e-08	0.00215561	0.0014721	5.65981e-06	0.004787	Proteasome subunit alpha type-4	14	14	49.4	49.4	2947
475	SYIC_MOUSE	Q8BU30	Q8BU30	ENSMUSP00000048096;ENSMUSP00000126806;ENSMUSP00000132082	Iars	0.572903	0.586161	0.867999	0.678438	0.676375	0.136099	0.129385	-0.0113019	-0.0798703	0.0373426	0.0188888	0.0879673	-0.310966	-0.245577	-0.402511	-0.238611	-0.299416	0.0760657	0.000188026	1.59008e-05	0.00155188	0.00148561	9.29528e-05	0.00370968	Isoleucine--tRNA ligase. cytoplasmic	40	40	35.6	35.6	14427
476	CMC1_MOUSE	Q8BH59	Q8BH59	ENSMUSP00000122103	Slc25a12	0.843974	0.815852	0.897603	0.940454	0.874471	0.055543	1.27777	1.45402	1.36703	1.23043	1.33231	0.0989491	1.99887	1.94379	2.00691	1.94706	1.97416	0.033366	0.000193906	4.3533e-08	1.7657e-05	0.00152884	4.41566e-06	0.000164433	Calcium-binding mitochondrial carrier protein Aralar1	48	44	71.9	67.2	74569
477	ANK2_MOUSE	Q8C8R3	Q8C8R3	ENSMUSP00000043765;ENSMUSP00000138089;ENSMUSP00000138730	Ank2	0.703043	0.554686	1.02249	0.768234	0.762114	0.195236	1.59848	1.52899	1.6181	1.5332	1.56969	0.0453125	1.50421	1.53067	1.51085	1.51031	1.51401	0.0115081	0.000195383	0.000253358	0.0546165	0.00153726	0.000685052	0.0728932	Ankyrin-2	198	185	61.7	59.3	42626
478	SHLB2_MOUSE	Q8R3V5	Q8R3V5	ENSMUSP00000028214;ENSMUSP00000097788;ENSMUSP00000131545	Sh3glb2	-0.43034	-0.181106	-0.561686	-0.566197	-0.434832	0.180505	0.281842	0.331468	0.282903	0.391772	0.321996	0.0519583	1.0279	1.01349	1.13483	0.872501	1.01218	0.107707	0.000195402	9.13083e-06	2.54177e-05	0.00153419	6.6027e-05	0.000207827	Endophilin-B2	23	22	59.8	59.8	44503
479	RPB2_MOUSE	Q8CFI7	Q8CFI7	ENSMUSP00000031167	Polr2b	0.249889	0.340288	0.794311	0.514277	0.474691	0.239669	-0.566342	-0.443664	-0.529246	-0.64135	-0.54515	0.0821701	-1.01549	-0.979564	-1.16779	-1.08757	-1.0626	0.0832696	0.000196492	1.91895e-05	0.00011599	0.00153953	0.000103773	0.000538085	DNA-directed RNA polymerase II subunit RPB2	32	32	32.7	32.7	13391
480	VISL1_MOUSE	P62761	P62761	ENSMUSP00000072145	Vsnl1	-0.723091	-0.695624	0.170039	-1.11528	-0.590988	0.542353	1.78362	1.44074	1.77	1.80672	1.70027	0.173685	1.57139	1.66588	1.71707	1.354	1.57708	0.160499	0.000196986	0.000257513	0.337656	0.00154018	0.000694286	0.379522	Visinin-like protein 1	25	21	93.2	7.8	22142
481	ACSL3_MOUSE	Q9CZW4	Q9CZW4	ENSMUSP00000045291;ENSMUSP00000121695	Acsl3	-0.282627	-0.0151175	-0.098304	-0.0903155	-0.121591	0.11371	0.431474	0.686509	0.540393	0.456545	0.52873	0.115036	0.503419	0.453429	0.528556	0.603392	0.522199	0.0624892	0.000197766	6.05074e-05	0.923772	0.00154307	0.000237536	0.930716	Long-chain-fatty-acid--CoA ligase 3	19	16	37.9	33.3	80491
482	CARM1_MOUSE	Q9WVG6	Q9WVG6	ENSMUSP00000034703;ENSMUSP00000111053	Carm1	0.284583	0.323916	0.52817	0.22555	0.340554	0.131448	-0.26193	-0.206594	-0.303586	-0.4183	-0.297602	0.0897382	-0.372839	-0.581405	-0.474303	-0.46897	-0.474379	0.0852336	0.000200786	4.61999e-05	0.028928	0.00156338	0.000194164	0.0416284	Histone-arginine methyltransferase CARM1	12	12	2.5	2.5	65853
483	SRR_MOUSE	Q9QZX7	Q9QZX7	ENSMUSP00000067552;ENSMUSP00000104086;ENSMUSP00000104087;ENSMUSP00000113372;ENSMUSP00000120012	Srr	-0.870876	-1.25631	-0.565582	-1.1095	-0.950566	0.301828	0.256234	0.254561	0.251578	0.273649	0.259006	0.00995063	0.916068	0.848893	0.923995	0.883729	0.893171	0.0342739	0.000201972	1.89959e-05	3.30917e-08	0.00156936	0.000103171	1.03494e-05	Serine racemase	11	11	51.9	51.9	36358
484	HS74L_MOUSE	P48722	P48722	ENSMUSP00000076336;ENSMUSP00000103721	Hspa4l	-0.0024338	-0.0111006	0.0501395	-0.162616	-0.0315029	0.0915014	0.473515	0.482076	0.334339	0.410608	0.425134	0.0684054	1.13497	1.10881	1.11628	0.946006	1.07652	0.087699	0.000204308	2.24497e-06	2.33585e-05	0.00158423	2.80846e-05	0.000198336	Heat shock 70 kDa protein 4L	58	54	68.5	65.5	94381
485	H4_MOUSE	P62806	P62806	ENSMUSP00000085006;ENSMUSP00000100029;ENSMUSP00000100030;ENSMUSP00000100032;ENSMUSP00000100033;ENSMUSP00000100036;ENSMUSP00000100037;ENSMUSP00000100042;ENSMUSP00000100044;ENSMUSP00000100048;ENSMUSP00000100546;ENSMUSP00000129930;ENSMUSP00000136357	Hist1h4a	4.03375	4.01967	3.93267	4.18769	4.04345	0.106046	3.63854	3.48936	3.49892	3.49098	3.52945	0.072845	2.98486	2.98012	2.98503	2.88973	2.95994	0.0468554	0.000204833	1.51361e-06	1.19318e-05	0.00158503	2.22767e-05	0.000130175	Histone H4	25	25	71.8	71.8	11367
486	RBM12_MOUSE	Q8R4X3	Q8R4X3	ENSMUSP00000050461;ENSMUSP00000105233	Rbm12	0.635497	0.759517	0.465837	0.619209	0.620015	0.120377	-0.150967	0.0631801	-0.230117	-0.275317	-0.148305	0.150065	-0.27811	-0.129417	-0.235843	-0.570572	-0.303485	0.188728	0.000205235	0.000171338	0.245456	0.00158487	0.000503548	0.283881	RNA-binding protein 12	19	18	24.2	23.6	1028
487	HPLN1_MOUSE	Q9QUP5	Q9QUP5	ENSMUSP00000022108	Hapln1	-0.912879	-1.1268	-0.711531	-0.980085	-0.932823	0.17246	-0.209308	-0.173719	-0.248866	-0.266385	-0.22457	0.0414633	0.646895	0.584715	0.672878	0.58845	0.623234	0.0436578	0.000205453	2.23811e-06	1.32666e-07	0.00158329	2.81867e-05	1.60611e-05	Hyaluronan and proteoglycan link protein 1	13	13	39.6	39.6	40477
488	PTPRD_MOUSE	Q64487	Q64487	ENSMUSP00000102910	Ptprd	0.0110706	0.0300228	0.292011	0.112567	0.111418	0.128206	0.747614	0.861721	0.778674	0.626714	0.753681	0.0973907	0.883207	0.842466	0.889353	0.905004	0.880007	0.026657	0.000206551	2.30638e-05	0.0463905	0.0015885	0.000117606	0.0631267	Receptor-type tyrosine-protein phosphatase delta	50	40	37.6	30.7	21441
489	SMC1A_MOUSE	Q9CU62	Q9CU62	ENSMUSP00000044645	Smc1a	1.28673	1.35427	1.81059	1.43041	1.4705	0.234201	0.570238	0.435563	0.541469	0.446199	0.498367	0.0675505	-0.281811	0.0175976	-0.083218	0.0225661	-0.0812163	0.142334	0.000206801	2.83895e-05	0.000322813	0.00158717	0.000135039	0.00112386	Structural maintenance of chromosomes protein 1A	69	69	53.1	53.1	14323
490	CUL5_MOUSE	Q9D5V5	Q9D5V5		Cul5	0.337828	0.301864	0.590487	0.396673	0.406713	0.128598	-0.139231	-0.164542	-0.343745	-0.264902	-0.228105	0.0942787	0.0655832	-0.0502261	0.0503463	0.141558	0.0518152	0.0788624	0.000208859	0.00330827	0.00387236	0.00159969	0.00562826	0.00763687	Cullin-5	34	33	42.8	41.9	90973
491	SYDC_MOUSE	Q922B2	Q922B2	ENSMUSP00000027602	Dars	1.23245	1.19573	1.41213	1.22079	1.26527	0.0990916	0.834518	0.894471	0.792052	0.820604	0.835411	0.0431593	0.525952	0.583067	0.498358	0.549048	0.539106	0.0358925	0.00021003	9.08378e-06	4.24832e-05	0.00160538	6.58135e-05	0.000283196	Aspartate--tRNA ligase. cytoplasmic	31	31	63.7	63.7	57147
492	PGAP1_MOUSE	Q3UUQ7	Q3UUQ7	ENSMUSP00000095346	Pgap1	0.792199	0.811218	1.13705	0.865835	0.901576	0.160055	0.295175	0.189581	0.104638	0.182842	0.193059	0.0782355	-0.899918	-1.10145	-0.883052	-1.02352	-0.976985	0.103955	0.000210075	1.11386e-06	1.89989e-06	0.00160246	1.90882e-05	4.24423e-05	GPI inositol-deacylase	17	17	23.9	23.9	10458
493	GHC1_MOUSE	Q9D6M3	Q9D6M3	ENSMUSP00000019226;ENSMUSP00000101629	Slc25a22	0.720188	0.57433	0.849469	0.779725	0.730928	0.117006	1.26765	1.29431	1.20959	1.18285	1.2386	0.0513077	1.72646	1.7748	1.84171	1.64745	1.74761	0.0818003	0.000211073	7.49032e-06	4.28139e-05	0.00160681	5.77232e-05	0.000283888	Mitochondrial glutamate carrier 1	21	18	83.3	74.3	3467
494	SYNJ1_MOUSE;SYNJ2_MOUSE	Q8CHC4;Q9D2G5	Q8CHC4	ENSMUSP00000060382;ENSMUSP00000079164;ENSMUSP00000111450;ENSMUSP00000111455	Synj1;Synj2	0.424092	0.283689	0.654889	0.45525	0.45448	0.153033	1.09353	1.19381	1.14152	1.03873	1.1169	0.0662758	1.66061	1.60197	1.71957	1.53243	1.62865	0.0801214	0.000211517	9.83197e-06	6.33803e-05	0.00160693	6.8714e-05	0.000363154	Synaptojanin-1;Synaptojanin-2	76	76	53.5	53.5	17262
495	F171B_MOUSE	Q14CH0	Q14CH0	ENSMUSP00000062702	Fam171b	1.37486	1.38116	1.20483	1.33042	1.32282	0.081839	0.951927	0.89966	0.98842	0.855456	0.923866	0.0583679	0.99064	1.16324	1.08419	1.30495	1.13575	0.133041	0.000212481	0.0536423	0.0267378	0.001611	0.0650047	0.0388941	Protein FAM171B	13	13	23.4	23.4	92044
496	UBE2O_MOUSE	Q6ZPJ3	Q6ZPJ3	ENSMUSP00000080791	Ube2o	0.838695	0.754634	0.774745	0.692737	0.765203	0.060153	1.04139	1.06894	1.00544	1.00961	1.03134	0.0297644	0.679107	0.620969	0.733221	0.663168	0.674116	0.0464143	0.000213473	0.0534618	1.3005e-05	0.00161525	0.0648488	0.000136334	E2/E3 hybrid ubiquitin-protein ligase UBE2O	35	35	32.9	32.9	14083
497	SORT_MOUSE	Q6PHU5	Q6PHU5	ENSMUSP00000099692	Sort1	-0.557515	-0.633987	-0.589823	-0.652652	-0.608494	0.0430011	-0.190023	0.0501223	-0.0105536	-0.193336	-0.0859475	0.124584	0.0773851	0.125342	0.132853	0.047115	0.0956738	0.0406405	0.00021368	3.61023e-07	0.0323412	0.00161357	1.17819e-05	0.0457851	Sortilin	10	10	17.1	17.1	91199
498	RENT1_MOUSE	Q9EPU0	Q9EPU0	ENSMUSP00000075089	Upf1	0.58901	0.632821	0.781158	0.699792	0.675695	0.0837766	0.313964	0.307874	0.185392	0.216382	0.255903	0.0648221	-0.0323324	0.0247154	-0.010612	-0.0587263	-0.0192388	0.0352944	0.000214207	4.94498e-06	0.00030019	0.0016143	4.42924e-05	0.00106084	Regulator of nonsense transcripts 1	40	38	45.1	44.4	12397
499	VA0D1_MOUSE	P51863	P51863	ENSMUSP00000013304	Atp6v0d1	0.397557	0.266461	0.493817	0.12033	0.319541	0.162236	1.01816	1.08892	0.943415	1.14349	1.04849	0.0868307	1.69062	1.63795	1.75599	1.63795	1.68063	0.0560419	0.000214683	3.98724e-06	1.81629e-05	0.00161464	3.89691e-05	0.000167895	V-type proton ATPase subunit d 1	24	24	59.5	59.5	40301
500	FXR1_MOUSE	Q61584	Q61584	ENSMUSP00000001620;ENSMUSP00000130216	Fxr1	0.60207	0.499138	0.826333	0.702256	0.657449	0.139832	0.104872	-0.105818	-0.0318983	0.0329768	3.31375e-05	0.0900012	-0.206002	-0.0815407	-0.174962	0.109127	-0.0883444	0.141877	0.000217129	0.000293182	0.333304	0.00162977	0.000769449	0.374742	Fragile X mental retardation syndrome-related protein 1	21	20	34.3	33.1	76221
501	XPO5_MOUSE	Q924C1	Q924C1	ENSMUSP00000084257	Xpo5	-0.0562438	0.0702388	0.0764234	0.12143	0.052962	0.0762948	-0.70039	-0.379457	-0.554336	-0.616822	-0.562751	0.136058	-0.719346	-0.603306	-0.764563	-0.628262	-0.678869	0.0758349	0.000219036	9.78335e-06	0.186569	0.0016408	6.86297e-05	0.220951	Exportin-5	22	22	25.2	25.2	13697
502	SYVC_MOUSE	Q9Z1Q9	Q9Z1Q9	ENSMUSP00000084572	Vars	1.28439	1.25693	1.51946	1.37608	1.35921	0.118355	0.888262	0.82372	0.866097	0.907246	0.871331	0.0359198	0.600266	0.643965	0.619171	0.672961	0.634091	0.0314913	0.000219848	2.19341e-05	6.01933e-05	0.0016436	0.00011323	0.000350785	Valine--tRNA ligase	46	46	46.5	46.5	14021
503	NAV3_MOUSE	Q80TN7	Q80TN7		Nav3	-0.217392	-0.306343	-0.42914	-0.467666	-0.355135	0.114737	0.415892	0.134329	0.293179	0.323835	0.291809	0.117223	0.110764	-0.274141	0.024099	-0.083852	-0.0557824	0.165919	0.000219986	0.0250252	0.014109	0.00164137	0.0326904	0.0223234	Neuron navigator 3	21	20	12.6	12.1	2523
504	AP2B1_MOUSE	Q9DBG3	Q9DBG3	ENSMUSP00000018875;ENSMUSP00000070714	Ap2b1	1.42676	1.43851	1.41468	1.36173	1.41042	0.0338842	1.71948	1.8856	1.79804	1.69541	1.77464	0.0859835	1.99062	1.92032	2.04399	1.91101	1.96648	0.0627144	0.000220962	4.39058e-06	0.0112943	0.00164538	4.0686e-05	0.0184614	AP-2 complex subunit beta	67	42	65.6	49.4	10458
505	MED24_MOUSE	Q99K74	Q99K74	ENSMUSP00000017354	Med24	-1.09047	-0.796232	-0.861214	-0.860501	-0.902105	0.129221	-1.44701	-1.46107	-1.37989	-1.431	-1.42974	0.0354351	-1.19179	-1.36812	-1.40877	-1.27676	-1.31136	0.0969588	0.000221915	0.00229573	0.0616486	0.0016492	0.00415824	0.0811529	Mediator of RNA polymerase II transcription subunit 24	7	7	11.1	11.1	10998
506	CYTC_MOUSE	P21460	P21460	ENSMUSP00000028938	Cst3	0.990243	0.85167	1.00678	0.939234	0.946981	0.0697403	1.46551	1.5516	1.29987	1.45181	1.4422	0.104659	1.17109	1.16224	0.936601	1.23383	1.12594	0.130187	0.00022199	0.0516184	0.00910966	0.0016465	0.0627954	0.0154141	Cystatin-C	10	10	60.7	60.7	15531
507	NLGN3_MOUSE	Q8BYM5	Q8BYM5	ENSMUSP00000066304	Nlgn3	0.517139	0.599608	0.523672	0.457104	0.524381	0.0584187	0.933761	1.03623	0.972372	0.824813	0.941794	0.0886987	0.867766	0.675212	0.922051	0.709968	0.793749	0.119736	0.000224332	0.00677388	0.0941014	0.00166059	0.0104361	0.11891	Neuroligin-3	18	15	3.2	26.8	91161
508	PRDX5_MOUSE	P99029	P99029	ENSMUSP00000025904	Prdx5	1.29446	1.36411	1.41975	1.50665	1.39624	0.0896921	1.94485	1.90465	1.76065	1.94538	1.88888	0.0875899	2.26383	2.17575	2.26511	2.08648	2.19779	0.0851831	0.000224503	1.29916e-05	0.00231849	0.00165859	8.18077e-05	0.00504716	Peroxiredoxin-5. mitochondrial	16	16	58.6	58.6	21897
509	RGS7_MOUSE	O54829	O54829	ENSMUSP00000027812;ENSMUSP00000142278	Rgs7	-0.274592	-0.656398	-0.628691	-0.356106	-0.478947	0.192148	0.654761	0.363176	0.543476	0.828512	0.597481	0.195339	0.954193	0.982615	1.02836	0.802029	0.941799	0.0980609	0.000224848	1.18207e-05	0.0197988	0.00165787	7.75579e-05	0.0300222	Regulator of G-protein signaling 7	28	24	57.1	52.9	54791
510	TF3C5_MOUSE	Q8R2T8	Q8R2T8	ENSMUSP00000028157;ENSMUSP00000109521	Gtf3c5	-0.566809	-0.414648	0.0097165	-0.212271	-0.296003	0.250259	-1.58897	-1.43987	-1.26351	-1.3688	-1.41529	0.136586	-1.27066	-1.62156	-1.32994	-1.26367	-1.37146	0.169366	0.00022569	0.00038674	0.700978	0.00166081	0.000961852	0.731582	General transcription factor 3C polypeptide 5	6	6	13.5	13.5	60501
511	G6PI_MOUSE	P06745	P06745	ENSMUSP00000049355	Gpi	1.59062	1.64123	1.54391	1.60496	1.59518	0.0402748	1.9668	2.18622	2.08055	1.9566	2.04754	0.108183	2.6953	2.62664	2.66836	2.69507	2.67134	0.0323703	0.000227975	1.28057e-08	3.27187e-05	0.00167435	2.82704e-06	0.000243637	Glucose-6-phosphate isomerase	54	42	79.9	66.7	62766
512	INP4A_MOUSE	Q9EPW0	Q9EPW0		Inpp4a	-0.275114	-0.428466	-0.81282	-0.536476	-0.513219	0.2267	0.372978	0.435743	0.364619	0.363488	0.384207	0.034617	0.539464	0.547693	0.51297	0.566728	0.541714	0.0223064	0.000229729	8.95164e-05	0.000260683	0.00168393	0.000317538	0.000955413	Type I inositol 3.4-bisphosphate 4-phosphatase	27	27	37.4	37.4	10554
513	MRT4_MOUSE	Q9D0I8	Q9D0I8	ENSMUSP00000099561	Mrto4	0.0934399	-0.258213	0.201632	-0.210156	-0.0433243	0.225623	-1.58119	-1.49176	-1.64263	-1.0319	-1.43687	0.276995	-1.30154	-1.28086	-1.23854	-1.38373	-1.30117	0.0609697	0.000233863	3.80095e-05	0.375575	0.00171089	0.000168021	0.417639	mRNA turnover protein 4 homolog	6	6	25.1	25.1	27545
514	HEMH_MOUSE	P22315	P22315		Fech	-0.966745	-0.755692	-0.6911	-0.583839	-0.749344	0.161335	-0.0771268	-0.146464	-0.0440022	-0.118127	-0.09643	0.0450757	0.407048	0.225808	0.449526	0.181801	0.316046	0.131989	0.000234866	5.10918e-05	0.0010396	0.00171489	0.000209103	0.00269263	Ferrochelatase. mitochondrial	11	11	46.2	46.2	4713
515	S100B_MOUSE	P50114	P50114	ENSMUSP00000047968	S100b	-1.03379	-0.660512	-0.830476	-0.800933	-0.831428	0.153942	-1.43744	-1.61451	-1.65626	-1.49485	-1.55076	0.101919	0.209809	0.326639	0.196147	0.157161	0.222439	0.0729606	0.000235341	1.70102e-05	1.29017e-07	0.00171502	9.61437e-05	1.614e-05	Protein S100-B	3	3	44.6	44.6	10728
516	DHI1_MOUSE	P50172	P50172	ENSMUSP00000016338;ENSMUSP00000125620	Hsd11b1	-0.69811	-0.993819	-0.576524	-0.914856	-0.795827	0.192363	-1.51132	-1.66987	-1.56295	-1.65091	-1.59876	0.0746214	-1.10044	-1.29669	-1.09898	-1.35889	-1.21375	0.134111	0.000236925	0.0118643	0.00241031	0.00172322	0.0169239	0.00519878	Corticosteroid 11-beta-dehydrogenase isozyme 1	3	3	1.1	1.1	32364
517	TCPW_MOUSE;TCPZ_MOUSE	P80317;Q61390	P80317	ENSMUSP00000021040	Cct6a;Cct6b	2.03314	1.962	2.11209	2.07925	2.04662	0.0650477	1.68704	1.79259	1.75398	1.72001	1.73841	0.0452971	1.3599	1.40379	1.32235	1.50491	1.39774	0.078817	0.000237983	1.46211e-05	0.000291649	0.00172756	8.82202e-05	0.00103947	T-complex protein 1 subunit zeta;T-complex protein 1 subunit zeta-2	42	42	60.5	60.5	58004
518	ARI1A_MOUSE	A2BH40	A2BH40	ENSMUSP00000008024;ENSMUSP00000101517	Arid1a	0.377172	0.408826	-0.0460489	0.431179	0.292782	0.226971	-0.64938	-0.535656	-0.679458	-0.616938	-0.620358	0.0619708	-1.08828	-0.933871	-1.05363	-0.666711	-0.935624	0.191092	0.000240465	0.00016798	0.0201007	0.00174221	0.00049562	0.0304185	AT-rich interactive domain-containing protein 1A	29	26	1.9	17.3	24209
519	CND2_MOUSE	Q8C156	Q8C156	ENSMUSP00000106017	Ncaph	-0.197	-0.275511	-0.592525	-0.538903	-0.400985	0.194132	-1.1461	-1.37374	-1.5083	-1.38433	-1.35312	0.150925	-1.35471	-1.43775	-1.38287	-1.61817	-1.44837	0.118334	0.000243572	9.22116e-05	0.358906	0.00176132	0.000322225	0.40029	Condensin complex subunit 2	11	11	20.7	20.7	82302
520	PDIA4_MOUSE	P08003	P08003		Pdia4	1.51362	1.43003	1.22523	1.40658	1.39387	0.121452	0.83073	0.793566	0.880207	0.943152	0.861913	0.0647513	0.333931	0.453844	0.406057	0.484202	0.419508	0.0654949	0.000246056	7.8709e-06	7.27591e-05	0.00177586	5.99178e-05	0.000394033	Protein disulfide-isomerase A4	57	57	58.8	58.8	71982
521	STXB3_MOUSE	Q60770	Q60770	ENSMUSP00000099681	Stxbp3	-0.827428	-0.76222	-0.656153	-0.915363	-0.790291	0.109245	-1.31734	-1.55631	-1.54595	-1.34272	-1.44058	0.128143	-0.992287	-1.03579	-0.910057	-0.869051	-0.951796	0.0759023	0.000247164	0.0512877	0.00059913	0.00178043	0.0624538	0.00177891	Syntaxin-binding protein 3	12	12	25.5	25.5	67942
522	SYTC_MOUSE	Q9D0R2	Q9D0R2	ENSMUSP00000022849	Tars	0.729693	0.746121	1.03146	0.877428	0.846176	0.140102	0.329278	0.222414	0.219636	0.294482	0.266452	0.0543565	0.0479361	-0.0185258	0.0588975	-0.00517835	0.0207824	0.038337	0.000248628	2.78044e-05	0.000315844	0.00178755	0.000133954	0.00110472	Threonine--tRNA ligase. cytoplasmic	26	24	34.1	30.5	83355
523	BPNT1_MOUSE	Q9Z0S1	Q9Z0S1	ENSMUSP00000027916	Bpnt1	0.261923	0.185753	0.214286	0.208146	0.217527	0.0320371	0.578725	0.65588	0.511316	0.470373	0.554074	0.0812531	0.95182	0.979626	0.930898	1.05272	0.978767	0.0531917	0.000250212	3.02686e-07	0.000123662	0.0017955	1.07168e-05	0.000565978	3'(2').5'-bisphosphate nucleotidase 1	14	14	52.3	52.3	33196
524	LGI1_MOUSE	Q9JIA1	Q9JIA1	ENSMUSP00000084507	Lgi1	-0.504072	-0.578231	-0.307553	-0.697007	-0.521716	0.163399	0.29262	0.0713027	0.279981	0.292192	0.234024	0.108639	1.04281	0.949325	1.16564	0.9052	1.01574	0.115228	0.000250833	4.77706e-06	6.23221e-05	0.00179652	4.33051e-05	0.000358185	Leucine-rich glioma-inactivated protein 1	16	16	39.9	39.9	63643
525	ENPP2_MOUSE	Q9R1E6	Q9R1E6	ENSMUSP00000036180;ENSMUSP00000128941;ENSMUSP00000132640	Enpp2	-0.680003	-1.01515	-0.775006	-0.776934	-0.811773	0.142933	-1.35269	-1.55725	-1.59801	-1.60638	-1.52858	0.119212	-1.53184	-1.76966	-1.46803	-1.26665	-1.50904	0.207266	0.000250915	0.00146103	0.875541	0.00179368	0.0028177	0.888803	Ectonucleotide pyrophosphatase/phosphodiesterase family member 2	10	10	13.9	13.9	98884
526	AAK1_MOUSE	Q3UHJ0	Q3UHJ0	ENSMUSP00000003710;ENSMUSP00000086948	Aak1	0.117718	0.221591	0.221417	0.221602	0.195582	0.0519096	0.70333	0.649536	0.551164	0.501278	0.601327	0.0917516	1.41789	1.42158	1.40603	1.26955	1.37876	0.0731105	0.000251771	1.95327e-07	1.14028e-05	0.00179638	8.9398e-06	0.000126987	AP2-associated protein kinase 1	42	41	62.4	61.6	10335
527	RIPL1_MOUSE	Q9JJC6	Q9JJC6	ENSMUSP00000050014	Rilpl1	-0.817469	-0.959076	-0.66114	-0.644613	-0.770575	0.147845	-1.51775	-1.42351	-1.38986	-1.32915	-1.41507	0.078812	-1.14987	-1.23839	-1.12841	-0.906739	-1.10585	0.141017	0.000252532	0.016781	0.00867741	0.00179839	0.0229432	0.0148366	RILP-like protein 1	5	5	1.7	1.7	47323
528	WIZ_MOUSE	O88286	O88286	ENSMUSP00000069443	Wiz	0.665675	0.556721	0.26286	0.859912	0.586292	0.249435	-0.799599	-1.49425	-1.07168	-0.756119	-1.03041	0.339291	-0.630439	-0.264727	-1.47745	-0.368866	-0.685371	0.550007	0.000255333	0.00561489	0.326662	0.0018149	0.00883921	0.368157	Protein Wiz	13	12	12.5	11.9	18429
529	PTPRA_MOUSE	P18052	P18052	ENSMUSP00000076533	Ptpra	-0.84389	-0.985597	-0.869859	-0.962249	-0.915399	0.0690655	-0.176609	-0.143239	-0.457574	-0.357643	-0.283767	0.149329	-0.0817375	-0.248625	-0.202898	-0.504676	-0.259484	0.177982	0.000255351	0.000468239	0.841339	0.00181159	0.00111575	0.860601	Receptor-type tyrosine-protein phosphatase alpha	15	15	27.7	27.7	93696
530	SENP7_MOUSE	Q8BUH8	Q8BUH8	ENSMUSP00000086779	Senp7	0.216295	0.106828	-0.0391519	0.0807409	0.0911781	0.104872	-0.712464	-1.24707	-1.04659	-0.772165	-0.944573	0.248672	-1.21751	-2.01773	-1.02879	-1.32042	-1.39611	0.431648	0.000255817	0.000538093	0.119799	0.00181147	0.00124967	0.147654	Sentrin-specific protease 7	15	14	21.2	19.7	11634
531	SPON1_MOUSE	Q8VCC9	Q8VCC9	ENSMUSP00000041157	Spon1	-0.851426	-0.881778	-0.552327	-0.785786	-0.767829	0.149149	-0.0643931	-0.181284	-0.208795	-0.13384	-0.147078	0.0632223	-0.836773	-1.24395	-0.957518	-1.3317	-1.09249	0.233647	0.000257996	0.0576499	0.00023216	0.00182346	0.0693684	0.000884565	Spondin-1	10	10	2	2	9082
532	PICK1_MOUSE	Q62083	Q62083		Pick1	-0.811643	-0.548976	-0.582518	-0.511307	-0.613611	0.135188	-0.00321952	0.035011	-0.126808	-0.0331276	-0.0320361	0.0690619	-0.10919	-0.129085	-0.19209	-0.785102	-0.303867	0.322764	0.000258324	0.127069	0.150634	0.00182235	0.142738	0.181719	PRKCA-binding protein	12	10	3.1	28.1	46597
533	NLGN2_MOUSE	Q69ZK9	Q69ZK9	ENSMUSP00000053097;ENSMUSP00000104274	Nlgn2	-0.820417	-0.750027	-0.452224	-0.94104	-0.740927	0.208003	0.19512	0.126011	0.0346105	0.0561217	0.102966	0.0727787	0.33585	0.344192	0.471849	0.387804	0.384924	0.0622673	0.000258902	4.70489e-05	0.00106493	0.001823	0.000196631	0.0027431	Neuroligin-2	14	9	26.3	17.9	90988
534	NNRE_MOUSE	Q8K4Z3	Q8K4Z3	ENSMUSP00000029708	Apoa1bp	-0.19554	0.0006725	-0.098262	-0.0288455	-0.0804938	0.0871912	0.274106	0.284591	0.268964	0.231703	0.264841	0.0230294	0.61983	0.60083	0.575811	0.281959	0.519607	0.159455	0.000258948	0.000579759	0.0194994	0.00181991	0.00133323	0.0296041	NAD(P)H-hydrate epimerase	9	9	35.8	35.8	30972
535	SMC3_MOUSE	Q9CW03	Q9CW03	ENSMUSP00000025930	Smc3	1.20107	1.1534	1.63566	1.35414	1.33607	0.217311	0.528545	0.493708	0.501447	0.424984	0.487171	0.0440667	0.399748	0.520782	0.497052	0.466012	0.470899	0.0524679	0.000259288	0.000244282	0.6516	0.00181889	0.000666273	0.684235	Structural maintenance of chromosomes protein 3	74	74	58.8	58.8	14155
536	CADM1_MOUSE	Q8R5M8	Q8R5M8	ENSMUSP00000034581;ENSMUSP00000083073;ENSMUSP00000110194;ENSMUSP00000110195	Cadm1	-0.700909	-1.06878	-0.710178	-1.04985	-0.88243	0.204432	0.0369959	0.133409	0.0188423	-0.141218	0.0120071	0.113853	0.588375	0.60551	0.566079	0.521212	0.570294	0.0364868	0.000261543	8.31267e-06	8.54118e-05	0.00183129	6.22704e-05	0.000442139	Cell adhesion molecule 1	12	12	39.9	39.9	49788
537	RL23_MOUSE	P62830	P62830	ENSMUSP00000099435	Rpl23	1.53109	1.43205	1.67054	1.61367	1.56184	0.103751	1.15233	0.951036	1.05639	1.06679	1.05664	0.0824862	0.46976	0.530357	0.513384	0.645841	0.539835	0.0751385	0.00026569	3.84758e-06	8.94439e-05	0.00185686	3.83023e-05	0.000454855	60S ribosomal protein L23	10	10	47.9	47.9	14865
538	CPSF7_MOUSE	Q8BTV2	Q8BTV2	ENSMUSP00000038958	Cpsf7	0.682234	0.6555	0.897343	0.85016	0.771309	0.120344	0.223714	0.00763885	0.0218884	0.226067	0.119827	0.12146	-0.257447	-0.0961289	-0.231405	-0.135553	-0.180133	0.0767037	0.000266193	1.10079e-05	0.0058381	0.00185692	7.44373e-05	0.0107037	Cleavage and polyadenylation specificity factor subunit 7	13	13	3.5	3.5	5201
539	MATK_MOUSE	P41242	P41242		Matk	-0.786195	-0.615603	-0.738788	-1.06072	-0.800326	0.187895	-0.0293785	0.26635	0.335786	0.074199	0.161739	0.168745	-1.72237	-1.05297	-1.13405	-0.241414	-1.0377	0.608925	0.000266482	0.484421	0.009005	0.00185549	0.502913	0.0152646	Megakaryocyte-associated tyrosine-protein kinase	5	4	13.9	11.9	56056
540	GBRA5_MOUSE	Q8BHJ7	Q8BHJ7	ENSMUSP00000063276	Gabra5	-0.893212	-0.985904	-0.99526	-1.02459	-0.974742	0.0567971	-0.464716	-0.665571	-0.601792	-0.607877	-0.584989	0.0851768	-1.23995	-1.20782	-1.4985	-1.29611	-1.31059	0.130475	0.000267416	0.00325692	8.67534e-05	0.00185854	0.00555349	0.000447233	Gamma-aminobutyric acid receptor subunit alpha-5	9	5	17.5	12.5	52274
541	NMDZ1_MOUSE	P35438	P35438	ENSMUSP00000028335;ENSMUSP00000109951	Grin1	-1.10465	-1.22608	-0.612482	-0.904517	-0.961932	0.268052	0.149738	0.108763	0.0111659	0.0640153	0.0834205	0.059547	0.446795	0.375862	0.378772	0.501355	0.425696	0.0601519	0.000267427	5.46551e-05	0.00019151	0.00185518	0.000220087	0.000776174	Glutamate receptor ionotropic. NMDA 1	30	30	26.8	26.8	10548
542	EIF3C_MOUSE	Q8R1B4	Q8R1B4	ENSMUSP00000032992	Eif3c	1.18615	1.12275	1.28612	1.15067	1.18642	0.0713476	0.834459	0.870744	0.841008	0.929706	0.868979	0.0434546	0.330919	0.356316	0.280852	0.296865	0.316238	0.0339082	0.000270181	5.71551e-07	9.97486e-07	0.00187083	1.40198e-05	3.22721e-05	Eukaryotic translation initiation factor 3 subunit C	35	35	34.4	34.4	10553
543	HNRPC_MOUSE	Q9Z204	Q9Z204	ENSMUSP00000107237;ENSMUSP00000133052	Hnrnpc	2.35052	2.32956	2.41151	2.49873	2.39758	0.0758703	1.93148	1.75718	1.96772	1.9815	1.90947	0.103691	1.3899	1.38342	1.38522	1.31547	1.3685	0.0354606	0.000270552	2.98551e-07	6.23012e-05	0.00186995	1.07737e-05	0.000358614	Heterogeneous nuclear ribonucleoproteins C1/C2	30	29	63.9	61.3	34384
544	GNAO_MOUSE	P18872	P18872	ENSMUSP00000034198;ENSMUSP00000114144	Gnao1	2.21366	2.18509	2.2378	2.06475	2.17532	0.0768009	2.70128	2.75975	2.54549	2.59084	2.64934	0.0984795	2.82336	2.85367	2.7421	2.86505	2.82105	0.0554946	0.00027189	9.68586e-06	0.0228617	0.00187574	6.84577e-05	0.0340476	Guanine nucleotide-binding protein G(o) subunit alpha	32	28	70.9	65.8	40084
545	MCM2_MOUSE	P97310	P97310	ENSMUSP00000061923	Mcm2	0.539546	0.559733	0.695572	0.461141	0.563998	0.0974808	-1.05328	-0.462332	-1.43272	-1.14705	-1.02385	0.407644	-1.39634	-1.25626	-1.64004	-1.45897	-1.4379	0.15919	0.000274755	6.70012e-07	0.107311	0.00189203	1.53326e-05	0.13349	DNA replication licensing factor MCM2	33	33	43.5	43.5	10208
546	CNOT1_MOUSE	Q6ZQ08	Q6ZQ08	ENSMUSP00000096073	Cnot1	0.264217	0.354765	0.160757	0.296173	0.268978	0.081309	-0.252338	-0.0964938	-0.223416	-0.347747	-0.229999	0.103651	-0.542856	-0.504498	-0.607071	-0.257393	-0.477954	0.153009	0.000275032	0.000134031	0.0363739	0.00189047	0.000423418	0.050918	CCR4-NOT transcription complex subunit 1	47	47	26.7	26.7	2668
547	SYK_MOUSE	Q99MN1	Q99MN1	ENSMUSP00000034426	Kars	1.27815	1.22063	1.45033	1.25178	1.30022	0.102791	0.863417	0.707688	0.776346	0.879588	0.80676	0.0801131	0.425738	0.407187	0.445829	0.391916	0.417668	0.0233182	0.000275509	2.89495e-06	8.60751e-05	0.00189029	3.23356e-05	0.000444346	Lysine--tRNA ligase	32	32	52.3	52.3	67839
548	ERGI1_MOUSE	Q9DC16	Q9DC16	ENSMUSP00000132922	Ergic1	0.770806	0.780656	1.01528	0.857429	0.856044	0.113002	0.443557	0.428965	0.365023	0.364416	0.40049	0.0417324	-0.0458397	0.043416	0.0347556	-0.181943	-0.0374028	0.104406	0.000277413	2.4528e-05	0.000235905	0.00189987	0.000123231	0.000892492	Endoplasmic reticulum-Golgi intermediate compartment protein 1	10	10	45.2	45.2	32562
549	PITC1_MOUSE	Q8K4R4	Q8K4R4	ENSMUSP00000099353	Pitpnc1	-0.341175	0.116553	-0.033788	0.1426	-0.0289526	0.222192	0.860602	0.902331	0.791613	0.788125	0.835668	0.0555785	0.520963	0.504379	0.571439	0.572492	0.542318	0.0348993	0.000280143	0.00226588	0.000109323	0.00191507	0.00410813	0.000518042	Cytoplasmic phosphatidylinositol transfer protein 1	11	11	45.2	45.2	38383
550	SPTB2_MOUSE	Q62261	Q62261	ENSMUSP00000006629;ENSMUSP00000011877;ENSMUSP00000099902	Sptbn1	1.82137	1.67942	1.44424	1.66643	1.65287	0.155787	2.19614	2.31397	2.28308	2.31806	2.27781	0.056642	2.32088	2.34291	2.35456	2.27138	2.32243	0.0367889	0.000282166	0.000158629	0.234534	0.0019254	0.000477415	0.272341	Spectrin beta chain. non-erythrocytic 1	250	243	83.9	81.3	27422
551	BLMH_MOUSE	Q8R016	Q8R016	ENSMUSP00000021197	Blmh	1.09682	1.12887	0.987019	1.00343	1.05403	0.0694804	0.702017	0.770324	0.763949	0.655915	0.723051	0.0543355	0.637988	0.668523	0.777743	0.6059	0.672538	0.0746513	0.000289513	0.000294511	0.315855	0.00197194	0.000771319	0.356942	Bleomycin hydrolase	25	25	58.2	58.2	52511
552	CDKL5_MOUSE	Q3UTQ8	Q3UTQ8	ENSMUSP00000084342	Cdkl5	-0.875644	-1.00578	-0.772232	-0.93029	-0.895987	0.0982533	-0.301565	-0.513127	-0.326634	-0.289666	-0.357748	0.104726	0.137484	0.210997	0.13859	0.214334	0.175351	0.0431105	0.000291348	1.02332e-06	8.16232e-05	0.00198085	1.82883e-05	0.000429638	Cyclin-dependent kinase-like 5	26	26	37.5	37.5	10549
553	BRNP1_MOUSE	Q920P3	Q920P3	ENSMUSP00000030036	Brinp1	-1.06975	-1.08597	-0.889987	-0.811535	-0.96431	0.135133	-0.165223	-0.375202	-0.361366	-0.117229	-0.254755	0.132668	-0.251171	-0.438023	-0.356632	-0.212972	-0.314699	0.102228	0.000291898	0.000257306	0.501001	0.001981	0.000694227	0.542643	BMP/retinoic acid-inducible neural-specific protein 1	12	12	1.8	1.8	8864
554	NTRI_MOUSE	Q99PJ0	Q99PJ0	ENSMUSP00000110892	Ntm	0.640611	0.718118	0.812006	0.839771	0.752627	0.0910282	1.42521	1.27669	1.1574	1.28419	1.28587	0.109555	1.44745	1.35624	1.34625	1.34438	1.37358	0.0495233	0.000293253	2.04614e-05	0.194846	0.0019866	0.00010877	0.229666	Neurotrimin	15	15	41.3	41.3	37984
555	CKAP5_MOUSE	A2AGT5	A2AGT5		Ckap5	1.11341	0.999768	1.09792	1.1541	1.0913	0.0654606	0.747985	0.516285	0.622311	0.692922	0.644876	0.0999748	0.260799	0.234078	0.244266	0.261932	0.250269	0.0134795	0.000296682	2.5911e-07	0.000230255	0.00200621	1.057e-05	0.000880883	Cytoskeleton-associated protein 5	87	87	46.2	46.2	22563
556	GOPC_MOUSE	Q8BH60	Q8BH60	ENSMUSP00000020008	Gopc	-0.808292	-0.967256	-0.935203	-0.723593	-0.858586	0.113184	-0.358747	-0.0730945	-0.281349	-0.133015	-0.211552	0.1315	-1.2288	-1.04412	-1.1368	-1.06165	-1.11784	0.084186	0.000299546	0.0103823	2.45987e-05	0.00202194	0.0150269	0.000204698	Golgi-associated PDZ and coiled-coil motif-containing protein	12	12	32.6	32.6	50662
557	BIRC6_MOUSE;MID49_MOUSE	O88738;Q5NCS9	O88738	ENSMUSP00000018743;ENSMUSP00000136329;ENSMUSP00000138333;ENSMUSP00000138693	Birc6;Mief2	0.218864	0.321545	-0.217667	-0.224485	0.0245644	0.286735	1.26515	1.60072	1.54133	1.12705	1.38356	0.224993	1.13183	0.962642	1.021	1.16046	1.06898	0.0929691	0.000299804	0.000447283	0.0415235	0.00202004	0.00107744	0.0571252	Baculoviral IAP repeat-containing protein 6;Mitochondrial dynamics protein MID49	50	48	17.1	16.7	53216
558	PSD1_MOUSE	Q5DTT2	Q5DTT2	ENSMUSP00000039728;ENSMUSP00000093729	Psd	-0.115405	-0.2562	-0.627982	-0.0828023	-0.270597	0.249855	0.687423	0.629854	0.799697	0.677677	0.698662	0.0719009	0.0244288	-0.0149301	0.0925506	-0.0189468	0.0207756	0.0516971	0.000300106	0.0624595	4.90559e-06	0.00201846	0.0745343	7.57641e-05	PH and SEC7 domain-containing protein 1	27	26	35.4	34.4	10969
559	CSK2B_MOUSE	P67871	P67871	ENSMUSP00000025246;ENSMUSP00000134218	Csnk2b	-0.717705	-1.08211	-0.748139	-0.706728	-0.813672	0.179817	0.023782	-0.164855	0.144371	0.0270683	0.00759179	0.127917	-0.632768	0.0521655	-0.0026781	0.203107	-0.0950435	0.368892	0.000302939	0.0127918	0.617924	0.00203386	0.018048	0.652891	Casein kinase II subunit beta	6	6	38.1	38.1	24942
560	NOVA1_MOUSE	Q9JKN6	Q9JKN6	ENSMUSP00000021438	Nova1	1.26881	1.30655	1.15359	1.40203	1.28274	0.102743	0.670566	0.361336	0.250804	0.583828	0.466634	0.194073	-0.108857	0.079125	-0.30437	-0.130126	-0.116057	0.156852	0.000305237	5.70627e-06	0.00343057	0.00204563	4.8125e-05	0.00691457	RNA-binding protein Nova-1	13	13	32.3	32.3	51755
561	CAND1_MOUSE	Q6ZQ38	Q6ZQ38	ENSMUSP00000020315	Cand1	1.58112	1.5072	1.60061	1.57993	1.56721	0.0411185	1.2969	1.34228	1.24401	1.17989	1.26577	0.0699324	1.30374	1.28378	1.30879	1.35602	1.31308	0.0305935	0.000305582	6.07402e-05	0.261398	0.00204429	0.000237704	0.300467	Cullin-associated NEDD8-dissociated protein 1	60	57	4.5	44.9	13633
562	PSMD8_MOUSE	Q9CX56	Q9CX56	ENSMUSP00000051657;ENSMUSP00000139514	Psmd8	0.716672	0.685508	0.773512	0.663783	0.709869	0.0476591	0.262107	0.0548767	-0.0062095	0.276902	0.146919	0.143857	-0.0673024	-0.203516	-0.158793	-0.0128537	-0.110616	0.0863811	0.000306039	3.0129e-06	0.0219539	0.00204371	3.31596e-05	0.0328783	26S proteasome non-ATPase regulatory subunit 8	15	15	35.4	35.4	3993
563	SMU1_MOUSE	Q3UKJ7	Q3UKJ7	ENSMUSP00000030117	Smu1	0.261526	0.380094	0.632474	0.415365	0.422365	0.154758	-0.413088	-0.203662	-0.296754	-0.180322	-0.273457	0.105806	-0.678627	-0.790787	-0.844932	-0.692573	-0.75173	0.0796991	0.000307435	1.02878e-05	0.000357553	0.00204939	7.04567e-05	0.00121438	WD40 repeat-containing protein SMU1;WD40 repeat-containing protein SMU1. N-terminally processed	17	16	48.1	46.4	57543
564	ENDD1_MOUSE	Q8C522	Q8C522	ENSMUSP00000127751	Endod1	-1.098	-1.20331	-0.458624	-1.03812	-0.949515	0.334309	0.395942	0.452842	0.326833	0.213483	0.347275	0.103006	0.913732	0.867041	0.813334	0.821786	0.853973	0.046294	0.000309531	3.95983e-05	0.000107031	0.0020597	0.000173613	0.000512355	Endonuclease domain-containing 1 protein	10	10	28.5	28.5	55262
565	CP51A_MOUSE	Q8K0C4	Q8K0C4	ENSMUSP00000001507	Cyp51a1	0.830147	0.77978	0.91137	0.955241	0.869135	0.0789564	0.33156	0.543257	0.389182	0.336462	0.400115	0.0989288	-1.45263	-1.23227	-1.51416	-0.93018	-1.28231	0.264111	0.00031024	4.37772e-06	2.0999e-05	0.00206076	4.07682e-05	0.000183704	Lanosterol 14-alpha demethylase	23	23	48.5	48.5	56775
566	SSDH_MOUSE	Q8BWF0	Q8BWF0	ENSMUSP00000040591	Aldh5a1	0.0602864	0.316034	-0.168815	0.312605	0.130028	0.232454	1.02077	1.08007	1.00478	0.949737	1.01384	0.0536214	1.65457	1.56997	1.62953	1.56542	1.60487	0.0441651	0.000310556	1.62802e-05	2.63495e-06	0.00205921	9.42897e-05	5.1505e-05	Succinate-semialdehyde dehydrogenase. mitochondrial	32	32	63.5	63.5	55968
567	APBA1_MOUSE	B2RUJ5	B2RUJ5	ENSMUSP00000025830	Apba1	-0.333412	-0.385557	-0.202942	-0.715415	-0.409331	0.218031	0.351011	0.538309	0.541845	0.435491	0.466664	0.091529	-0.217625	-0.151198	-0.0410121	-0.205771	-0.153902	0.0806278	0.000310667	0.0703337	5.24563e-05	0.00205632	0.0831378	0.000319592	Amyloid beta A4 precursor protein-binding family A member 1	14	12	27.8	24.6	92908
568	PRPTZ_MOUSE	B9EKR1	B9EKR1	ENSMUSP00000088056	Ptprz1	0.715276	0.729218	0.96774	0.875877	0.822028	0.1213	1.30247	1.36197	1.26924	1.26517	1.29971	0.0447413	0.94691	1.02693	1.05877	0.866089	0.974675	0.086341	0.000315232	0.0861876	0.000543089	0.00208286	0.0998648	0.00165574	Receptor-type tyrosine-protein phosphatase zeta	23	23	13.8	13.8	2544
569	NDUS2_MOUSE	Q91WD5	Q91WD5	ENSMUSP00000013737	Ndufs2	-0.139976	0.208615	-0.255709	0.149792	-0.00931935	0.224047	0.795121	0.967006	0.890439	0.815605	0.867043	0.0782276	1.50964	1.39936	1.45959	1.34712	1.42893	0.0707649	0.000316088	1.80834e-05	4.03306e-05	0.00208485	9.95117e-05	0.000278236	NADH dehydrogenase [ubiquinone] iron-sulfur protein 2. mitochondrial	26	26	61.8	61.8	52625
570	VTA1_MOUSE	Q9CR26	Q9CR26	ENSMUSP00000119829	Vta1	1.19613	1.10017	1.09875	1.04222	1.10932	0.0638588	0.779553	0.828009	0.836347	0.707171	0.78777	0.0592804	0.6231	0.594436	0.609642	0.536318	0.590874	0.0382092	0.000317295	8.51601e-06	0.00140197	0.00208914	6.34139e-05	0.00343446	Vacuolar protein sorting-associated protein VTA1 homolog	9	9	33.7	33.7	33913
571	MYOME_MOUSE	Q80YT7	Q80YT7	ENSMUSP00000040905	Pde4dip	-0.476285	-0.368461	-0.604351	-0.450753	-0.474962	0.0977615	-1.24623	-1.00862	-1.25331	-1.45677	-1.24123	0.183245	-1.27373	-1.6258	-1.2083	-1.26825	-1.34402	0.190178	0.000317704	0.000186245	0.465895	0.00208817	0.000536025	0.50799	Myomegalin	5	5	3.2	3.2	25063
572	ARI1_MOUSE	Q9Z1K5	Q9Z1K5	ENSMUSP00000126531	Arih1	0.310947	0.244025	0.21843	0.308675	0.27052	0.0465672	-0.249171	-0.0525709	-0.32501	-0.33236	-0.239778	0.130346	-0.184526	-0.542875	-0.425866	-0.108208	-0.315368	0.203309	0.000318993	0.00135816	0.554369	0.00209297	0.00265065	0.591905	E3 ubiquitin-protein ligase ARIH1	7	7	18.4	18.4	64016
573	PABP1_MOUSE	P29341	P29341	ENSMUSP00000001809	Pabpc1	1.63967	1.63332	1.74805	1.81231	1.70833	0.0870431	1.40907	1.35482	1.31099	1.33108	1.35149	0.0423593	0.911137	0.966046	0.852404	0.995414	0.93125	0.0631112	0.000319199	6.86837e-06	3.25595e-05	0.00209067	5.42674e-05	0.000243418	Polyadenylate-binding protein 1	46	46	74.5	74.5	7067
574	AHSA2_MOUSE	Q8N9S3	Q8N9S3	ENSMUSP00000020529;ENSMUSP00000105166	Ahsa2	0.247258	0.31385	0.543328	0.278415	0.345713	0.134523	-0.566244	-1.14665	-0.747356	-0.587962	-0.762053	0.268812	-1.37336	-1.7693	-1.55324	-1.1776	-1.46838	0.252547	0.000319686	1.47521e-05	0.00865887	0.00209021	8.83009e-05	0.0148116	Activator of 90 kDa heat shock protein ATPase homolog 2	6	6	24.2	24.2	37648
575	CSKI1_MOUSE	Q6P9K8	Q6P9K8	ENSMUSP00000024958	Caskin1	-0.362055	-0.456938	-0.871303	-0.0675033	-0.43945	0.332233	1.02467	0.684507	1.05012	1.07188	0.957794	0.183211	1.01523	1.02009	1.03748	0.981671	1.01362	0.0233426	0.000320876	0.000125293	0.567638	0.00209435	0.000403279	0.604697	Caskin-1	62	61	60.1	58.9	15049
576	DACT3_MOUSE	Q0PHV7	Q0PHV7	ENSMUSP00000104133	Dact3	-1.15078	-0.966716	-0.553334	-0.716055	-0.846723	0.264577	0.602506	0.208687	0.208552	0.502194	0.380485	0.202634	-0.498116	-0.599869	-0.452104	-0.523123	-0.518303	0.0618223	0.000321028	0.0520411	0.000146576	0.0020917	0.0632686	0.000638909	Dapper homolog 3	6	6	15.7	15.7	63286
577	MYEF2_MOUSE	Q8C854	Q8C854	ENSMUSP00000058811;ENSMUSP00000066312;ENSMUSP00000106127;ENSMUSP00000123088	Myef2	1.86621	1.851	1.76578	2.00327	1.87157	0.0982992	1.48114	1.41759	1.51343	1.49855	1.47768	0.0421749	0.999417	1.0839	1.03823	0.921812	1.01084	0.0686658	0.00032103	7.14964e-06	2.48746e-05	0.00208809	5.56693e-05	0.00020608	Myelin expression factor 2	34	34	7.5	7.5	63294
578	LBR_MOUSE	Q3U9G9	Q3U9G9	ENSMUSP00000005003	Lbr	0.284367	0.40419	1.13575	0.641073	0.616344	0.376655	-0.793627	-1.20857	-0.830879	-0.894884	-0.931989	0.189067	-1.48854	-1.25328	-1.39091	-1.43967	-1.3931	0.101375	0.00032515	4.88342e-05	0.0050994	0.00211123	0.000202067	0.0095834	Lamin-B receptor	21	21	30.5	30.5	71439
579	E41L2_MOUSE	O70318	O70318	ENSMUSP00000055122;ENSMUSP00000090314	Epb41l2	-0.160987	-0.219162	-0.0843621	-0.271162	-0.183918	0.0801891	0.20606	0.138191	0.10079	0.18002	0.156265	0.0463607	0.861807	0.869362	0.875945	0.781442	0.847139	0.0441773	0.000325742	5.01249e-07	6.46823e-07	0.00211142	1.30638e-05	2.92473e-05	Band 4.1-like protein 2	43	39	49.5	47.7	10994
580	VATD_MOUSE	P57746	P57746	ENSMUSP00000021536	Atp6v1d	0.546305	0.586338	0.029405	0.566576	0.432156	0.268998	1.43206	1.48621	1.43399	1.37885	1.43278	0.0438375	2.03027	1.99524	1.97951	2.02659	2.0079	0.0246016	0.000326357	2.38972e-05	4.56412e-07	0.00211176	0.000121034	2.59533e-05	V-type proton ATPase subunit D	25	25	73.7	73.7	28369
581	BZW1_MOUSE	Q9CQC6	Q9CQC6	ENSMUSP00000051935	Bzw1	0.9791	0.78598	0.712897	0.742623	0.80515	0.119786	0.267067	0.301766	0.151512	0.34951	0.267464	0.0843665	-0.264519	-0.425986	-0.45905	-0.367971	-0.379381	0.0853281	0.000327101	3.63849e-06	3.76588e-05	0.00211293	3.70061e-05	0.000269207	Basic leucine zipper and W2 domain-containing protein 1	33	32	72.6	70.9	48043
582	IF4G3_MOUSE	Q80XI3	Q80XI3		Eif4g3	0.281544	0.238707	0.062709	0.356543	0.234876	0.124682	0.677642	0.831596	0.829201	0.734662	0.768275	0.0754229	0.318285	0.336836	0.327997	0.407556	0.347668	0.0406379	0.000331728	0.136183	6.42809e-05	0.00213913	0.152202	0.00036442	Eukaryotic translation initiation factor 4 gamma 3	43	41	3.3	31.9	17489
583	C2CD5_MOUSE	Q7TPS5	Q7TPS5	ENSMUSP00000084758;ENSMUSP00000107388	C2cd5	-0.747738	-0.495755	-0.462542	-0.47005	-0.544021	0.136554	-1.03616	-1.09017	-1.1809	-1.06669	-1.09348	0.0623337	-0.730012	-0.634792	-0.542891	-0.517317	-0.606253	0.0967042	0.00033174	0.485078	0.000148065	0.00213554	0.503317	0.000644652	C2 domain-containing protein 5	4	4	0.6	0.6	11166
584	RLGPB_MOUSE	Q8BQZ4	Q8BQZ4		Ralgapb	-1.14657	-0.797578	-0.616177	-0.968522	-0.882212	0.227502	0.130429	0.384542	0.389334	-0.01386	0.222611	0.198691	0.306306	0.180579	0.302017	0.485839	0.318685	0.125757	0.000333082	9.07601e-05	0.445071	0.00214051	0.000318935	0.487267	Ral GTPase-activating protein subunit beta	19	19	2.3	2.3	1652
585	FXYD6_MOUSE	Q9D164	Q9D164	ENSMUSP00000083101	Fxyd6	0.692001	0.735501	0.839167	0.805315	0.767996	0.0665564	1.26781	1.32686	1.48722	1.64261	1.43113	0.168734	0.669875	0.916901	0.686799	-0.761354	0.378055	0.767917	0.000333993	0.350688	0.0365964	0.00214269	0.369908	0.0512103	FXYD domain-containing ion transport regulator 6	4	4	42.6	42.6	10374
586	CCNT1_MOUSE	Q9QWV9	Q9QWV9	ENSMUSP00000012104;ENSMUSP00000126874	Ccnt1	-0.5836	-0.515679	-0.2559	-0.289573	-0.411188	0.162839	-1.05977	-1.22792	-1.36675	-1.10621	-1.19016	0.137428	-1.71917	-1.32891	-1.76364	-1.18232	-1.49851	0.28736	0.000334052	0.000589282	0.100986	0.00213942	0.00135017	0.126375	Cyclin-T1	5	5	11.7	11.7	80597
587	PAK6_MOUSE	Q3ULB5	Q3ULB5	ENSMUSP00000097153;ENSMUSP00000106477	Pak6	-0.721063	-0.533313	-0.743593	-0.942364	-0.735083	0.167278	-0.15926	-0.0369614	0.0681867	-0.0056259	-0.0334152	0.0947712	-0.383648	-0.517019	-0.415749	-0.586193	-0.475652	0.0930656	0.000337156	0.0350808	0.000554603	0.00215561	0.044151	0.00167857	Serine/threonine-protein kinase PAK 6	9	7	18.6	14.7	74866
588	MA7D2_MOUSE	A2AG50	A2AG50	ENSMUSP00000046693;ENSMUSP00000108089;ENSMUSP00000108090	Map7d2	0.2562	-0.224005	-0.665619	-0.765318	-0.349685	0.467424	1.72622	1.24625	1.92996	1.85138	1.68845	0.306505	1.54913	1.40342	1.5934	1.29148	1.45936	0.138249	0.00033881	0.000307582	0.221911	0.00216251	0.000799969	0.258805	MAP7 domain-containing protein 2	31	30	44.6	43.3	86049
589	RCC1_MOUSE	Q8VE37	Q8VE37	ENSMUSP00000081271;ENSMUSP00000101571	Rcc1	0.497138	0.5436	1.07736	0.828585	0.736672	0.270292	-0.265394	-0.411411	-0.216646	-0.283524	-0.294244	0.0830596	-0.73022	-0.933521	-0.696107	-0.894189	-0.813509	0.117803	0.000339067	4.3464e-05	0.000361937	0.00216047	0.000185998	0.00122484	Regulator of chromosome condensation	10	10	39.9	39.9	4493
590	IQEC1_MOUSE	Q8R0S2	Q8R0S2	ENSMUSP00000098712	Iqsec1	-0.31014	-0.53872	-0.0110959	-0.166505	-0.256615	0.224238	0.518002	0.567134	0.610065	0.599688	0.573722	0.0414053	0.994946	1.06297	1.04177	0.963102	1.0157	0.0451345	0.000341338	3.14451e-05	6.93385e-06	0.00217126	0.0001466	9.32715e-05	IQ motif and SEC7 domain-containing protein 1	52	45	48.3	42.6	10801
591	PGFS_MOUSE	Q9DB60	Q9DB60	ENSMUSP00000030935	Fam213b	-0.30066	-0.686715	-0.767498	-0.701813	-0.614171	0.211929	0.168088	0.327008	0.230992	0.136736	0.215706	0.083916	0.53177	0.610086	0.53613	0.64656	0.581137	0.0565127	0.000341638	3.5374e-05	0.000356773	0.00216949	0.000159566	0.00121503	Prostamide/prostaglandin F synthase	12	11	66.2	62.2	2167
592	NONO_MOUSE	Q99K48	Q99K48	ENSMUSP00000033673	Nono	1.97378	1.8335	2.07594	2.10371	1.99673	0.122325	1.26961	1.44643	1.52223	1.38323	1.40538	0.106869	0.925216	1.09631	0.958888	1.03291	1.00333	0.0765857	0.000341727	9.13724e-06	0.000872263	0.00216639	6.59463e-05	0.00236874	Non-POU domain-containing octamer-binding protein	45	41	69.1	67.9	5454
593	M21D2_MOUSE	Q8C525	Q8C525		Mb21d2	-0.96412	-0.57491	-0.752817	-0.950072	-0.81048	0.184309	-0.11296	0.0540888	0.00905195	-0.152621	-0.0506099	0.0980052	0.0258525	-0.186956	-0.0989768	-0.440339	-0.175105	0.197205	0.000341959	0.00329942	0.301356	0.0021642	0.0056183	0.342516	Protein MB21D2	8	6	22.9	19.2	48476
594	AMPB_MOUSE	Q8VCT3	Q8VCT3	ENSMUSP00000076564	Rnpep	0.465662	0.590378	0.57804	0.337237	0.492829	0.117932	0.0306879	0.0425681	0.0146827	-0.107766	-0.00495671	0.069485	0.230583	0.361088	0.360565	0.189366	0.2854	0.0887054	0.000343763	0.0307042	0.00210774	0.00217195	0.0392216	0.00471415	Aminopeptidase B	21	21	37.8	37.8	72415
595	SGTB_MOUSE	Q8VD33	Q8VD33	ENSMUSP00000041307	Sgtb	-0.718937	-0.948294	-0.700308	-0.931017	-0.824639	0.133214	-1.32251	-1.55121	-1.64019	-1.57666	-1.52264	0.13857	-0.396769	-0.363414	-0.473685	-0.414678	-0.412136	0.0462047	0.000346533	0.0011	5.1068e-06	0.00218578	0.00224486	7.66632e-05	Small glutamine-rich tetratricopeptide repeat-containing protein beta	5	5	19.1	19.1	33429
596	HMGA2_MOUSE	P52927	P52927	ENSMUSP00000072556	Hmga2	1.27514	1.36285	1.46785	1.10925	1.30377	0.151736	-1.35654	-1.89611	-0.579362	-0.573028	-1.10126	0.645074	-1.21891	-1.42073	-0.809339	-1.47249	-1.23037	0.301249	0.000347616	5.47483e-06	0.729275	0.00218893	4.73434e-05	0.757953	High mobility group protein HMGI-C	5	5	53.7	53.7	11819
597	EF1G_MOUSE	Q9D8N0	Q9D8N0	ENSMUSP00000093955	Eef1g	2.14	2.06683	2.21123	2.15318	2.14281	0.0593564	1.94305	1.89076	1.90891	1.88101	1.90593	0.0273138	1.5152	1.50679	1.42786	1.55227	1.50053	0.0523207	0.000349648	3.47508e-06	9.25063e-06	0.00219804	3.63286e-05	0.000111992	Elongation factor 1-gamma	29	29	65.9	65.9	5006
598	SPTN1_MOUSE	P16546	P16546	ENSMUSP00000047792;ENSMUSP00000092697	Sptan1	1.49079	1.44844	1.19057	1.08139	1.3028	0.198467	1.99615	2.31718	2.17044	2.1796	2.16584	0.131541	2.43643	2.48216	2.47024	2.49588	2.47118	0.0254231	0.000350015	2.37606e-05	0.00385883	0.00219666	0.000120668	0.00761819	Spectrin alpha chain. non-erythrocytic 1	313	312	87.3	87.3	28459
599	ANM1_MOUSE	Q9JIF0	Q9JIF0	ENSMUSP00000103473;ENSMUSP00000103474	Prmt1	1.67243	1.6371	1.70663	1.40262	1.60469	0.137675	0.983877	1.11146	1.09072	0.963846	1.03748	0.0743941	0.352664	0.271761	0.286201	0.247654	0.28957	0.0449677	0.000350035	1.79457e-06	2.46682e-06	0.00219312	2.44023e-05	5.03151e-05	Protein arginine N-methyltransferase 1	18	14	43.9	32.6	42435
600	DNJC5_MOUSE	P60904	P60904	ENSMUSP00000072175;ENSMUSP00000104424;ENSMUSP00000104425	Dnajc5	-0.56611	-0.433086	-0.256848	-0.619228	-0.468818	0.161552	0.183434	0.514278	0.362981	0.599904	0.415149	0.182915	0.596952	0.867298	0.854473	0.648736	0.741865	0.139149	0.000351339	2.79251e-05	0.0294451	0.00219763	0.000134363	0.0422591	DnaJ homolog subfamily C member 5	10	10	59.1	59.1	22101
601	ADH7_MOUSE;ADHX_MOUSE	P28474;Q64437	P28474	ENSMUSP00000005964;ENSMUSP00000087633	Adh5;Adh7	0.915068	1.00717	1.27795	0.902466	1.02566	0.174544	0.217462	0.437945	0.281851	0.305525	0.310696	0.0926351	0.122204	0.269759	0.210391	0.293988	0.224085	0.0764628	0.000353454	0.000153727	0.199361	0.00220717	0.000467534	0.23462	Alcohol dehydrogenase class 4 mu/sigma chain;Alcohol dehydrogenase class-3	18	18	44.1	44.1	39547
602	PCYXL_MOUSE	Q8C7K6	Q8C7K6	ENSMUSP00000025472	Pcyox1l	0.370374	0.413145	0.623498	0.470564	0.469396	0.110632	-0.0153892	-0.0232802	-0.249051	-0.0784385	-0.0915396	0.108688	-0.0709816	-0.19972	-0.0969946	-0.035755	-0.100863	0.070521	0.000354167	0.000127952	0.890277	0.00220795	0.000409033	0.901568	Prenylcysteine oxidase-like	13	13	37.8	37.8	54874
603	ZN629_MOUSE	Q6A085	Q6A085	ENSMUSP00000053760;ENSMUSP00000081612;ENSMUSP00000113903	Znf629	-0.226419	-0.416526	-0.505922	-0.406133	-0.38875	0.117124	-1.8097	-1.25964	-1.57678	-1.23305	-1.46979	0.275194	-1.47096	-1.45379	-1.34237	-1.18084	-1.36199	0.133542	0.000355409	3.42957e-05	0.507319	0.00221202	0.000156203	0.548536	Zinc finger protein 629	6	5	8.2	7.2	96032
604	NUMBL_MOUSE	O08919	O08919	ENSMUSP00000078245	Numbl	-0.0740772	-0.150311	-0.185054	-0.0389068	-0.112087	0.0672935	0.313241	0.228106	0.148242	0.272178	0.240442	0.0706159	0.473896	0.485291	0.449033	0.370814	0.444759	0.0515684	0.000355694	1.20089e-05	0.00341983	0.00221013	7.811e-05	0.00690405	Numb-like protein	14	14	24.8	24.8	6413
605	GDPD1_MOUSE	Q9CRY7	Q9CRY7	ENSMUSP00000020804	Gdpd1	0.990142	1.00132	1.14714	1.17665	1.07881	0.0967949	0.608097	0.729116	0.575687	0.525602	0.609625	0.0865877	0.19445	0.200398	0.135193	0.0711695	0.150303	0.060412	0.000356398	3.42434e-06	0.00012731	0.00221084	3.59987e-05	0.000575655	Glycerophosphodiester phosphodiesterase domain-containing protein 1	12	12	3.5	3.5	35866
606	PA2G4_MOUSE	P50580	P50580	ENSMUSP00000026425	Pa2g4	1.86041	1.75759	2.00564	1.83773	1.86534	0.103412	1.41524	1.2808	1.38613	1.47646	1.38966	0.0817549	0.693087	0.723226	0.774903	0.788376	0.744898	0.0445145	0.000358688	1.04362e-06	8.81038e-06	0.00222138	1.84751e-05	0.000109488	Proliferation-associated protein 2G4	28	28	60.7	60.7	43698
607	MAT2B_MOUSE	Q99LB6	Q99LB6	ENSMUSP00000048222;ENSMUSP00000098901	Mat2b	0.00028545	0.0560117	0.0963839	0.101346	0.0635068	0.0467826	-0.2107	-0.110991	-0.159551	-0.196224	-0.169367	0.0444741	0.263404	0.105806	0.350949	0.0305765	0.187684	0.145803	0.0003591	0.15595	0.00337968	0.00222027	0.172496	0.00684877	Methionine adenosyltransferase 2 subunit beta	9	9	34.7	34.7	37392
608	PITM1_MOUSE	O35954	O35954	ENSMUSP00000054309;ENSMUSP00000097599;ENSMUSP00000137663;ENSMUSP00000137958	Pitpnm1	-1.46778	-0.978225	-0.724525	-0.930384	-1.02523	0.314894	0.184262	0.155196	0.0573207	0.113634	0.127603	0.055095	0.0302957	0.0645422	0.120288	0.00222894	0.0543388	0.0508165	0.000359904	0.000507702	0.0983785	0.00222158	0.00119237	0.123607	Membrane-associated phosphatidylinositol transfer protein 1	27	27	33.5	33.5	13494
609	CSTN3_MOUSE	Q99JH7	Q99JH7	ENSMUSP00000008297	Clstn3	-0.924618	-0.568839	-0.570901	-0.620178	-0.671134	0.170647	0.143061	0.0068548	-0.0468265	-0.03018	0.0182274	0.0861938	-0.0873717	-0.294592	-0.332688	-0.400723	-0.278844	0.134986	0.000360129	0.0112861	0.00997274	0.00221932	0.0161729	0.0166567	Calsyntenin-3	7	7	11.9	11.9	10587
610	VATF_MOUSE	Q9D1K2	Q9D1K2	ENSMUSP00000004396	Atp6v1f	-0.792609	-0.893498	-0.645138	-0.807482	-0.784682	0.103112	-1.79962	-1.44659	-1.39562	-1.5008	-1.53566	0.18114	-0.69499	-0.4658	-0.647613	-0.441148	-0.562388	0.127639	0.00036168	0.0351287	0.000120674	0.00222522	0.0441964	0.000554333	V-type proton ATPase subunit F	6	6	72.3	72.3	1337
611	PUR9_MOUSE	Q9CWJ9	Q9CWJ9	ENSMUSP00000027384	Atic	1.22816	1.10111	1.30205	1.24741	1.21969	0.085021	0.825646	0.903756	0.746864	0.734148	0.802603	0.0786466	0.582661	0.477638	0.478343	0.515935	0.513644	0.0493663	0.000362662	7.13069e-06	0.000795249	0.00222761	5.56371e-05	0.00219131	Bifunctional purine biosynthesis protein PURH;IMP cyclohydrolase;Phosphoribosylaminoimidazolecarboxamide formyltransferase	31	31	66.4	66.4	64217
612	PP1R7_MOUSE	Q3UM45	Q3UM45	ENSMUSP00000027494	Ppp1r7	0.526304	0.642374	0.425445	0.540443	0.533642	0.0887495	0.935035	1.15342	1.04985	0.9462	1.02113	0.102231	1.39532	1.35844	1.3862	1.399	1.38474	0.0183378	0.000362832	1.47056e-06	0.00042291	0.00222501	2.19009e-05	0.00138016	Protein phosphatase 1 regulatory subunit 7	34	34	83.9	83.9	41291
613	EIF3B_MOUSE	Q8JZQ9	Q8JZQ9	ENSMUSP00000098076	Eif3b	0.956271	0.989344	1.18646	0.953882	1.02149	0.111162	0.639735	0.623552	0.598281	0.593342	0.613727	0.0218103	0.131533	0.0990202	0.129345	0.165952	0.131462	0.0273647	0.000363575	4.47871e-06	1.50777e-07	0.00222593	4.14005e-05	1.66431e-05	Eukaryotic translation initiation factor 3 subunit B	41	41	67.1	67.1	91369
614	UBP11_MOUSE	Q99K46	Q99K46	ENSMUSP00000033383	Usp11	-0.79276	-0.867959	-0.798364	-0.918142	-0.844306	0.0599414	-1.32508	-1.28148	-1.18104	-1.45901	-1.31165	0.115273	-1.10688	-0.913487	-1.12806	-0.758869	-0.976825	0.174455	0.000364981	0.200807	0.0185402	0.0022309	0.21895	0.0283775	Ubiquitin carboxyl-terminal hydrolase 11	14	11	21.1	19.8	10538
615	SYNPO_MOUSE	Q8CC35	Q8CC35	ENSMUSP00000095174;ENSMUSP00000110973;ENSMUSP00000117897;ENSMUSP00000121756;ENSMUSP00000125272	Synpo	-0.850906	-0.802997	-0.736333	-0.829513	-0.804937	0.0497574	0.112775	-0.294654	-0.177788	0.0794718	-0.0700486	0.198188	1.48819	1.50577	1.53144	1.36235	1.47194	0.0751848	0.000365292	4.04061e-09	6.61318e-06	0.00222917	3.03289e-06	8.96002e-05	Synaptopodin	38	38	47.5	47.5	9955
616	SELH_MOUSE	Q3UQA7	Q3UQA7	ENSMUSP00000099706;ENSMUSP00000099707;ENSMUSP00000112635	Selh	-0.0552023	0.172499	0.619499	0.347066	0.270966	0.284809	-0.801295	-1.14559	-0.877485	-1.26877	-1.02329	0.220424	-1.48787	-1.24609	-1.10542	-1.48218	-1.33039	0.187579	0.000366793	8.27682e-05	0.0780569	0.0022347	0.000298109	0.100119	Selenoprotein H	8	8	66.4	66.4	12974
617	LSM4_MOUSE	Q9QXA5	Q9QXA5		Lsm4	0.501305	0.420926	0.623101	0.761059	0.576598	0.148427	-0.00802895	0.0477437	-0.0533185	0.0600273	0.0116059	0.0524445	-0.104928	-0.175031	-0.227848	0.0193716	-0.122109	0.106916	0.00036938	0.000262597	0.0658312	0.00224681	0.000703947	0.0859953	U6 snRNA-associated Sm-like protein LSm4	7	7	27.7	27.7	15076
618	TFR1_MOUSE	Q62351	Q62351	ENSMUSP00000023486	Tfrc	0.282479	0.218722	0.399581	0.162561	0.265836	0.101735	0.669157	0.800075	0.722357	0.64157	0.70829	0.0697741	0.128923	0.0160452	0.137057	0.230718	0.128186	0.087878	0.000370776	0.0865001	4.78599e-05	0.00225166	0.100134	0.000304955	Transferrin receptor protein 1	35	34	53.9	53.9	8573
619	PRDX1_MOUSE	P35700	P35700	ENSMUSP00000102078;ENSMUSP00000114159	Prdx1	1.7732	1.73359	1.7767	1.77464	1.76453	0.0206758	1.57568	1.50146	1.43578	1.56668	1.5199	0.065106	1.3418	1.19975	1.32488	1.37772	1.31104	0.0773927	0.0003738	2.84132e-05	0.00614481	0.00226635	0.000134981	0.0111786	Peroxiredoxin-1	22	21	79.9	79.9	22176
620	ACDSB_MOUSE	Q9DBL1	Q9DBL1	ENSMUSP00000015829	Acadsb	0.388732	0.391211	0.643281	0.431449	0.463668	0.121332	0.0251695	0.0320105	-0.0875227	-0.0242687	-0.0136529	0.0552623	0.172517	0.0871747	0.119176	-0.222919	0.0389871	0.178117	0.000374433	0.00761536	0.592859	0.00226653	0.0114827	0.628886	Short/branched chain specific acyl-CoA dehydrogenase. mitochondrial	10	10	30.6	30.6	47874
621	TBG1_MOUSE	P83887	P83887	ENSMUSP00000048036	Tubg1	-0.636102	-0.342766	-0.384425	-0.504474	-0.466942	0.131975	-1.01194	-0.903333	-0.988353	-1.05003	-0.988413	0.0621512	-0.749335	-0.840503	-0.615958	-0.54022	-0.686504	0.134213	0.00037754	0.0584072	0.00648398	0.00228165	0.0702121	0.0116155	Tubulin gamma-1 chain	13	3	52.5	16.2	511
622	KINH_MOUSE	Q61768	Q61768	ENSMUSP00000025083	Kif5b	0.928104	0.811698	0.967736	1.02323	0.932692	0.0896022	0.557594	0.475382	0.574715	0.609241	0.554233	0.0567866	0.153183	0.248796	0.198958	0.13957	0.185127	0.0494667	0.000381645	6.4585e-06	6.48996e-05	0.00230275	5.22387e-05	0.00036517	Kinesin-1 heavy chain	73	51	67.9	56.9	10955
623	UBA6_MOUSE	Q8C7R4	Q8C7R4	ENSMUSP00000035328	Uba6	0.0599293	0.055816	0.0871109	0.0393869	0.0605608	0.0198003	-0.65307	-0.368663	-0.332014	-0.485418	-0.459791	0.144505	-0.380267	-0.285908	-0.284923	-0.560301	-0.37785	0.129593	0.000381667	0.000541594	0.430869	0.00229919	0.00125547	0.47296	Ubiquitin-like modifier-activating enzyme 6	20	20	26.8	26.8	11796
624	SEPT5_MOUSE	Q9Z2Q6	Q9Z2Q6	ENSMUSP00000094750	2005-09-01	1.40909	1.38573	1.43977	1.31529	1.38747	0.0529667	1.62651	1.71422	1.64481	1.5978	1.64584	0.0495234	2.20647	2.17929	2.17889	2.15019	2.17871	0.0229811	0.000384304	1.55935e-07	1.17091e-06	0.00231137	8.24262e-06	3.43315e-05	Septin-5	36	33	68.3	61.5	42747
625	C2C2L_MOUSE	Q80X80	Q80X80	ENSMUSP00000065233	C2cd2l	-1.05724	-0.945143	-0.728578	-1.03115	-0.940528	0.149196	-0.446521	-0.283013	-0.361913	-0.306019	-0.349366	0.0727512	0.444761	0.493339	0.494638	0.552214	0.496238	0.0439473	0.000385256	1.62139e-06	1.0455e-06	0.00231339	2.29626e-05	3.26979e-05	C2 domain-containing protein 2-like	21	21	39.7	39.7	76328
626	HOME1_MOUSE	Q9Z2Y3	Q9Z2Y3	ENSMUSP00000050471;ENSMUSP00000078093;ENSMUSP00000079026;ENSMUSP00000099813;ENSMUSP00000105118	Homer1	-0.628019	-0.405877	-0.798081	-1.07179	-0.725941	0.280976	0.283876	0.294852	0.25833	0.265187	0.275561	0.016791	1.05252	1.09047	1.08106	1.02967	1.06343	0.0276896	0.000387289	1.47814e-05	5.05147e-09	0.00232188	8.83355e-05	6.31939e-06	Homer protein homolog 1	34	32	73.8	69.7	41412
627	ELP3_MOUSE	Q9CZX0	Q9CZX0	ENSMUSP00000022609	Elp3	0.343946	0.326622	0.776846	0.568717	0.504033	0.212692	-0.363884	-0.23513	-0.234386	-0.304798	-0.28455	0.0623502	-0.867802	-0.948005	-1.0547	-0.613382	-0.870972	0.188018	0.000387358	6.94083e-05	0.00103401	0.00231859	0.000262062	0.00268001	Elongator complex protein 3	23	23	45.3	45.3	62384
628	GPM6A_MOUSE	P35802	P35802	ENSMUSP00000033915	Gpm6a	1.27151	1.19802	1.29843	1.15148	1.22986	0.0673148	1.68776	1.92222	1.8636	1.63251	1.77652	0.138354	2.30095	2.40599	2.30085	2.34626	2.33851	0.0498072	0.00039028	1.91496e-07	0.00026176	0.00233236	8.98356e-06	0.000956559	Neuronal membrane glycoprotein M6-a	14	14	31.3	31.3	31149
629	COX41_MOUSE	P19783	P19783	ENSMUSP00000034276;ENSMUSP00000138019	Cox4i1	1.56276	1.64085	1.72565	1.6964	1.65642	0.0716592	1.91422	2.01821	1.97593	1.93206	1.9601	0.0466119	2.34448	2.35759	2.34423	2.48446	2.38269	0.0681314	0.000390582	6.2499e-06	5.06361e-05	0.00233045	5.11021e-05	0.000315153	Cytochrome c oxidase subunit 4 isoform 1. mitochondrial	18	18	67.5	67.5	1953
630	PSA6_MOUSE	Q9QUM9	Q9QUM9	ENSMUSP00000021412	Psma6	1.73329	1.73652	1.91006	1.74177	1.78041	0.0865023	1.36334	1.4789	1.40593	1.3235	1.39292	0.0664746	1.05749	1.05563	1.1045	1.03752	1.06378	0.0285989	0.000390935	4.18199e-06	9.91341e-05	0.00232886	3.9835e-05	0.000484441	Proteasome subunit alpha type-6	14	14	5	5	27372
631	SEPT8_MOUSE	Q8CHH9	Q8CHH9	ENSMUSP00000104615;ENSMUSP00000112920	2008-09-01	-0.881692	-1.34066	-1.15364	-1.50084	-1.21921	0.266009	-0.160787	-0.308515	-0.288195	-0.227497	-0.246248	0.0665632	1.34203	1.36525	1.30656	1.10989	1.28093	0.116555	0.000393145	2.45857e-06	4.71633e-07	0.00233831	2.95737e-05	2.52863e-05	Septin-8	34	26	75.5	61.1	49812
632	AP3M2_MOUSE	Q8R2R9	Q8R2R9	ENSMUSP00000128446	Ap3m2	0.129178	0.120268	0.011977	-0.310843	-0.0123549	0.205999	0.868329	0.831516	0.70135	0.709785	0.777745	0.0847575	0.874974	0.755919	0.821861	0.691628	0.786095	0.0796101	0.000393909	0.000354953	0.890504	0.00233915	0.000898273	0.901555	AP-3 complex subunit mu-2	18	14	55.5	43.5	46916
633	PGES2_MOUSE	Q8BWM0	Q8BWM0	ENSMUSP00000028162	Ptges2	-0.844423	-0.96504	-0.746354	-1.18214	-0.934489	0.187768	-0.199948	0.177184	0.010412	-0.142013	-0.0385914	0.169009	-0.0641928	-0.183962	-0.0334374	0.015417	-0.0665438	0.0848649	0.000394297	0.000152566	0.777495	0.00233775	0.000464755	0.801411	Prostaglandin E synthase 2;Prostaglandin E synthase 2 truncated form	14	14	53.1	53.1	43323
634	SMCA4_MOUSE	Q3TKT4	Q3TKT4	ENSMUSP00000034707;ENSMUSP00000133922	Smarca4	0.761139	0.790019	1.30595	0.971352	0.957116	0.250479	0.0948348	-0.0909937	0.0614934	0.0299012	0.0238089	0.080997	-0.703163	-0.658881	-0.640302	-0.664176	-0.666631	0.026419	0.000394892	1.33851e-05	3.50878e-06	0.00233758	8.3032e-05	6.04058e-05	Transcription activator BRG1	53	34	33.2	20.7	18143
635	SODM_MOUSE	P09671	P09671	ENSMUSP00000007012	Sod2	0.587854	0.565937	0.671432	0.453089	0.569578	0.0899839	0.930825	1.15399	1.15331	1.03067	1.0672	0.107827	1.91555	1.88308	1.9362	1.73992	1.86869	0.0885878	0.000396145	8.57165e-07	2.61457e-05	0.00234131	1.76755e-05	0.000209222	Superoxide dismutase [Mn]. mitochondrial	16	16	75.2	75.2	24603
636	SF3A3_MOUSE	Q9D554	Q9D554	ENSMUSP00000030734	Sf3a3	0.933998	1.00367	0.859537	0.742406	0.884902	0.11175	0.381292	0.496796	0.324702	0.437899	0.410172	0.0739633	0.0991705	0.099087	0.0751745	0.03691	0.0775855	0.0293742	0.00039661	8.37294e-06	0.000159432	0.00234037	6.25969e-05	0.000676866	Splicing factor 3A subunit 3	24	22	48.5	48.5	58841
637	TERF2_MOUSE	O35144	O35144	ENSMUSP00000068948;ENSMUSP00000112126	Terf2	0.229752	0.19906	0.483712	0.314437	0.30674	0.127672	-0.874969	-1.32536	-1.057	-0.537385	-0.948679	0.330766	-1.40585	-1.38571	-1.4663	-1.3259	-1.39594	0.0579091	0.000397604	3.1998e-07	0.0373305	0.00234256	1.11193e-05	0.0521016	Telomeric repeat-binding factor 2	7	7	21.1	21.1	60263
638	PSD13_MOUSE	Q9WVJ2	Q9WVJ2	ENSMUSP00000026560	Psmd13	0.837378	0.847989	0.742349	0.674957	0.775668	0.0822423	0.429077	0.496646	0.361629	0.402873	0.422556	0.0566612	0.048868	-0.0473452	0.070777	0.321866	0.0985414	0.157475	0.000400792	0.000265729	0.00824575	0.00235764	0.000710314	0.0142216	26S proteasome non-ATPase regulatory subunit 13	20	20	55.6	55.6	42809
639	PAK7_MOUSE	Q8C015	Q8C015	ENSMUSP00000047285;ENSMUSP00000076440	Pak7	-0.134312	-0.177223	0.0112912	-0.0282474	-0.0821227	0.0883109	-0.537059	-0.634933	-0.424543	-0.494187	-0.52268	0.0880345	-0.48918	-0.509885	-0.489158	-0.808007	-0.574058	0.156272	0.000402394	0.00154166	0.587531	0.00236336	0.00295196	0.62394	Serine/threonine-protein kinase PAK 7	18	16	33.5	29.8	80947
640	ARL2_MOUSE	Q9D0J4	Q9D0J4	ENSMUSP00000025893	Arl2	0.771711	0.774988	0.869178	0.756023	0.792975	0.0514721	0.466768	0.314198	0.23328	0.442317	0.364141	0.109943	-0.0323353	-0.156142	0.057968	-1.12638	-0.314222	0.548504	0.000402732	0.00696288	0.0514934	0.00236165	0.0106878	0.0692669	ADP-ribosylation factor-like protein 2	6	6	42.9	42.9	20864
641	NEUM_MOUSE	P06837	P06837	ENSMUSP00000099881	Gap43	2.15945	2.0999	2.5896	2.27641	2.28134	0.218192	3.10222	2.98884	3.12601	3.12792	3.08625	0.0659828	2.43668	2.67297	2.49264	2.52372	2.5315	0.100956	0.000403637	0.082611	9.30264e-05	0.00236326	0.0961362	0.000467374	Neuromodulin	25	25	83.3	83.3	23632
642	TCPH_MOUSE	P80313	P80313	ENSMUSP00000032078	Cct7	1.72097	1.64471	1.77621	1.70548	1.71184	0.0540819	1.35581	1.48095	1.38434	1.29582	1.37923	0.0771979	0.847182	0.839112	0.896563	0.858823	0.86042	0.0254175	0.000405079	1.23651e-07	1.41765e-05	0.00236801	7.03125e-06	0.000143408	T-complex protein 1 subunit eta	39	39	71.5	71.5	59652
643	KEAP1_MOUSE	Q9Z2X8	Q9Z2X8	ENSMUSP00000062467;ENSMUSP00000131029;ENSMUSP00000141807;ENSMUSP00000141840	Keap1	-0.774162	-0.78159	-0.802246	-0.742921	-0.77523	0.0245992	-1.12821	-1.22873	-1.23229	-1.44865	-1.25947	0.135031	-1.28788	-1.54151	-1.40668	-1.23984	-1.36898	0.134711	0.000405501	0.000129739	0.29458	0.00236679	0.000414039	0.33522	Kelch-like ECH-associated protein 1	3	3	5.6	5.6	69552
644	NDUB9_MOUSE	Q9CQJ8	Q9CQJ8	ENSMUSP00000022980	Ndufb9	-1.12307	-1.03222	-0.64127	-1.20833	-1.00122	0.250511	-0.0716024	0.473604	0.546391	0.300699	0.312273	0.275882	1.17035	1.12022	1.26141	1.1886	1.18514	0.0584869	0.000407585	2.65133e-06	0.000818284	0.00237526	3.0902e-05	0.00224819	NADH dehydrogenase [ubiquinone] 1 beta subcomplex subunit 9	15	15	72.6	72.6	21984
645	ADA22_MOUSE	Q9R1V6	Q9R1V6	ENSMUSP00000049120;ENSMUSP00000055000;ENSMUSP00000086122;ENSMUSP00000086139;ENSMUSP00000111046	Adam22	-1.00608	-1.17155	-0.808049	-1.17046	-1.03904	0.172507	-0.268099	-0.35356	-0.278621	-0.475625	-0.343976	0.0956587	0.597713	0.538342	0.624575	0.467585	0.557053	0.0696827	0.000408261	2.5092e-06	5.06432e-06	0.00237551	2.98954e-05	7.63309e-05	Disintegrin and metalloproteinase domain-containing protein 22	16	16	18.3	18.3	99714
646	S2542_MOUSE	Q8R0Y8	Q8R0Y8	ENSMUSP00000065903;ENSMUSP00000105754	Slc25a42	-0.826574	-0.881391	-0.644754	-0.95844	-0.82779	0.133474	-1.65047	-1.3639	-1.75737	-1.55252	-1.58107	0.167211	-0.17708	-0.443905	-0.196023	-0.428019	-0.311257	0.14435	0.000410077	0.0019113	2.60145e-05	0.00238238	0.00354754	0.000209063	Mitochondrial coenzyme A transporter SLC25A42	5	5	26.4	26.4	3524
647	SYT2_MOUSE	P46097	P46097		Syt2	-0.86117	-0.850636	-0.867733	-0.675281	-0.813705	0.0925507	-0.401836	-0.107889	-0.119233	-0.0483075	-0.169316	0.158103	0.97032	0.965851	1.04471	0.822016	0.950724	0.0931169	0.000412235	1.75149e-07	1.83796e-05	0.00239122	8.88289e-06	0.00016824	Synaptotagmin-2	22	13	48.1	38.4	47262
648	MCU_MOUSE	Q3UMR5	Q3UMR5	ENSMUSP00000009791;ENSMUSP00000020312	Mcu	-1.42197	-0.948954	-0.510601	-0.924666	-0.951548	0.372586	0.59921	0.314719	0.439912	0.360647	0.428622	0.124929	0.503846	0.355536	0.400405	0.424743	0.421133	0.0621479	0.000415608	0.000345147	0.918011	0.00240706	0.000877599	0.925657	Calcium uniporter protein. mitochondrial	20	20	49.7	49.7	39681
649	KALRN_MOUSE	A2CG49	A2CG49	ENSMUSP00000076088;ENSMUSP00000087084;ENSMUSP00000110603;ENSMUSP00000110604;ENSMUSP00000110611	Kalrn	-0.584398	-0.528907	-0.562018	-0.362935	-0.509564	0.100376	-0.189303	-0.121335	-0.102523	-0.10425	-0.129353	0.0408587	0.0780707	-0.072672	0.0603248	0.143361	0.052271	0.0906247	0.000418033	0.000164768	0.0106548	0.00241738	0.00048922	0.0175923	Kalirin	47	38	21.2	18.4	337
650	API5_MOUSE	O35841	O35841	ENSMUSP00000028617	Api5	1.16263	1.08767	0.818433	1.16917	1.05947	0.164893	0.475287	0.515136	0.407247	0.433615	0.457821	0.0473773	0.209864	0.170571	0.10853	0.187437	0.1691	0.0434697	0.000419006	4.52212e-05	0.000106552	0.00241928	0.000191121	0.000510713	Apoptosis inhibitor 5	29	29	4.8	4.8	56784
651	SYT1_MOUSE	P46096	P46096	ENSMUSP00000063293;ENSMUSP00000100912	Syt1	0.646554	0.674312	1.2568	0.940315	0.879497	0.284267	1.83567	1.93718	1.87167	1.9085	1.88826	0.0441391	2.49813	2.41847	2.54176	2.41759	2.46899	0.0614738	0.000419171	3.48006e-05	4.8353e-06	0.00241651	0.000157547	7.52983e-05	Synaptotagmin-1	45	35	67.2	59.9	47417
652	DEK_MOUSE	Q7TNV0	Q7TNV0	ENSMUSP00000021807	Dek	1.62955	1.52365	1.82174	1.58527	1.64005	0.128673	0.926618	0.509244	0.830697	0.942295	0.802214	0.201446	0.0832838	0.112486	0.0646831	-0.50694	-0.0616216	0.29753	0.000420145	4.38498e-05	0.00297545	0.00241841	0.00018701	0.00617636	Protein DEK	16	16	33.9	33.9	43158
653	CCNY_MOUSE	Q8BGU5	Q8BGU5	ENSMUSP00000050001	Ccny	-0.958825	-0.607529	-0.482604	-0.888929	-0.734472	0.22638	0.291521	0.171892	0.004155	0.173478	0.160262	0.118192	0.765027	0.649146	0.644026	0.846773	0.726243	0.0978693	0.000421138	2.18898e-05	0.000318247	0.00242042	0.000113158	0.00111105	Cyclin-Y	5	5	18.8	18.8	39394
654	RGS6_MOUSE	Q9Z2H2	Q9Z2H2	ENSMUSP00000139735	Rgs6	-1.19541	-0.986074	-0.560832	-1.1783	-0.980155	0.29522	0.113204	0.0022055	0.267169	0.334783	0.17934	0.150141	0.679913	0.609523	0.71426	0.40044	0.601034	0.140655	0.00042294	7.00941e-05	0.00636153	0.00242706	0.0002628	0.0114562	Regulator of G-protein signaling 6	24	20	55.5	51.3	5453
655	AATC_MOUSE	P05201	P05201	ENSMUSP00000026196	Got1	1.07515	1.14779	1.26648	1.21348	1.17572	0.082779	1.55168	1.66046	1.50374	1.51626	1.55804	0.0712364	2.34095	2.27404	2.45294	2.2454	2.32833	0.0922149	0.000423033	1.55691e-06	1.15669e-05	0.00242388	2.25602e-05	0.000127304	Aspartate aminotransferase. cytoplasmic	44	44	93.2	93.2	46247
656	MCM7_MOUSE	Q61881	Q61881	ENSMUSP00000000505	Mcm7	-0.219916	-0.0144932	0.303332	0.145628	0.0536377	0.223818	-1.81729	-2.11831	-3.20196	-1.96663	-2.27605	0.629392	-1.40213	-1.36493	-1.49526	-1.51761	-1.44498	0.0731361	0.000431757	1.44228e-05	0.0394167	0.0024701	8.74454e-05	0.0546273	DNA replication licensing factor MCM7	36	36	58.8	58.8	8121
657	GSLG1_MOUSE	Q61543	Q61543	ENSMUSP00000131355	Glg1	0.596529	0.598581	0.838767	0.688098	0.680494	0.113825	0.250701	0.271782	0.280309	0.162836	0.241407	0.0538387	-0.188418	-0.277043	-0.14176	-0.205978	-0.2033	0.0561361	0.000432007	8.53776e-06	2.68376e-05	0.00246777	6.34499e-05	0.000213393	Golgi apparatus protein 1	12	12	12.5	12.5	13373
658	PDE6D_MOUSE	O55057	O55057	ENSMUSP00000027444	Pde6d	0.439304	0.314676	0.635007	0.3923	0.445322	0.1365	-0.223777	-0.191533	-0.471909	-0.138417	-0.256409	0.147915	-0.372171	-0.635884	-0.489517	-0.363841	-0.465353	0.127347	0.000432481	6.66495e-05	0.0760433	0.00246672	0.00025498	0.09777	Retinal rod rhodopsin-sensitive cGMP 3'.5'-cyclic phosphodiesterase subunit delta	4	4	33.3	33.3	17348
659	STAG1_MOUSE	Q9D3E6	Q9D3E6	ENSMUSP00000116205	Stag1	0.144444	-0.0132282	-0.137715	0.0425308	0.00900789	0.117599	-0.802108	-0.860981	-0.770377	-1.29072	-0.931045	0.242701	-1.26458	-1.69543	-1.16456	-0.933904	-1.26462	0.318843	0.000433013	0.000291534	0.146982	0.002466	0.000766733	0.177943	Cohesin subunit SA-1	23	18	23.1	20.5	14444
660	GTPB1_MOUSE	O08582	O08582	ENSMUSP00000043575	Gtpbp1	1.01598	1.00513	1.31604	1.14037	1.11938	0.144756	0.525382	0.614202	0.636852	0.567323	0.58594	0.0496809	0.244401	0.289919	0.244945	0.421795	0.300265	0.0837807	0.0004331	6.51752e-05	0.0010857	0.00246276	0.000250361	0.00278131	GTP-binding protein 1	20	20	40.9	40.9	723
661	UBE3A_MOUSE	O08759	O08759	ENSMUSP00000103161	Ube3a	0.625615	0.568402	0.789007	0.610908	0.648483	0.0967724	0.303633	0.305414	0.189936	0.236309	0.258823	0.0560682	0.00979175	-0.0862939	-0.0337764	0.180802	0.0176308	0.115657	0.000434114	0.000158547	0.00947548	0.00246479	0.000477549	0.0159254	Ubiquitin-protein ligase E3A	29	29	37.8	37.8	99818
662	KGUA_MOUSE	Q64520	Q64520		Guk1	-0.051131	-0.528938	-0.14335	-0.367383	-0.272701	0.216369	0.463459	0.688531	0.654563	0.495109	0.575416	0.11261	0.662595	0.623814	0.612174	0.762861	0.665361	0.0684808	0.000438873	0.000169533	0.221249	0.00248805	0.000499417	0.258112	Guanylate kinase	11	11	63.1	63.1	21918
663	PPM1H_MOUSE;PPM1J_MOUSE;PPM1M_MOUSE	Q3UYC0;Q8BU27;Q149T7	Q3UYC0	ENSMUSP00000002298;ENSMUSP00000066561;ENSMUSP00000124982	Ppm1h;Ppm1j;Ppm1m	-0.474133	-0.688657	-0.126961	-0.546887	-0.459159	0.238708	0.622027	0.462904	0.392686	0.779572	0.564297	0.172634	0.827847	0.906527	0.989596	0.67001	0.848495	0.136089	0.000440847	7.67133e-05	0.0414514	0.00249547	0.000281157	0.0570679	Protein phosphatase 1H;Protein phosphatase 1J;Protein phosphatase 1M	22	22	44.2	44.2	56379
664	KCND2_MOUSE	Q9Z0V2	Q9Z0V2	ENSMUSP00000080257	Kcnd2	-0.878037	-0.548043	-0.72758	-0.523106	-0.669191	0.166377	-0.043241	0.39628	0.285305	0.167422	0.201441	0.187991	0.396568	0.331956	0.423632	0.434049	0.396551	0.0458696	0.000445046	1.71874e-05	0.090328	0.00251545	9.65631e-05	0.114682	Potassium voltage-gated channel subfamily D member 2	13	11	26.2	23.2	70576
665	PHIP_MOUSE	Q8VDD9	Q8VDD9		Phip	0.955918	0.898515	1.2648	1.02537	1.03615	0.161017	-0.448513	0.087798	0.177442	-0.132864	-0.0790344	0.278703	0.157947	-0.427889	-0.0735495	0.438262	0.0236927	0.36664	0.000447412	0.00231813	0.671164	0.00252502	0.0041887	0.702812	PH-interacting protein	11	10	0.9	8.2	20672
666	3HIDH_MOUSE	Q99L13	Q99L13	ENSMUSP00000031788	Hibadh	-0.678522	-0.689743	-0.847864	-0.641851	-0.714495	0.0912344	-0.233571	-0.0245307	-0.157329	-0.315628	-0.182765	0.123719	0.793606	0.831054	0.666621	0.681379	0.743165	0.0815376	0.000451363	3.5896e-07	1.60417e-05	0.00254349	1.18173e-05	0.000154767	3-hydroxyisobutyrate dehydrogenase. mitochondrial	14	14	4.3	4.3	3544
667	FA98B_MOUSE	Q80VD1	Q80VD1	ENSMUSP00000028825	Fam98b	0.792763	0.691011	0.555894	0.940497	0.745041	0.162457	0.215404	0.145692	0.0587988	0.151416	0.142828	0.0643175	-0.107335	-0.327215	-0.181608	-0.191528	-0.201922	0.0915895	0.000460244	5.30434e-05	0.000839173	0.00258965	0.000215446	0.00229382	Protein FAM98B	11	8	31.5	23.8	45349
668	ACADV_MOUSE	P50544	P50544	ENSMUSP00000099634	Acadvl	-0.559366	-0.529797	-0.838492	-0.926237	-0.713473	0.198649	-0.0094052	0.110947	0.00201105	-0.0538957	0.0124142	0.0699761	0.155696	0.0985688	0.143278	0.182383	0.144981	0.0349795	0.000460312	0.000143989	0.0146922	0.00258615	0.000445132	0.0231389	Very long-chain specific acyl-CoA dehydrogenase. mitochondrial	26	26	51.8	51.8	70875
669	CY1_MOUSE	Q9D0M3	Q9D0M3	ENSMUSP00000023210	Cyc1	1.35255	1.33275	1.30794	1.40301	1.34906	0.040333	1.64241	1.72403	1.71979	1.55262	1.65971	0.0806498	2.09006	2.10541	2.0558	1.93695	2.04706	0.0762743	0.000461368	3.54547e-06	0.000430495	0.00258821	3.64552e-05	0.0013928	Cytochrome c1. heme protein. mitochondrial	17	17	62.5	62.5	35327
670	SH3L3_MOUSE	Q91VW3	Q91VW3	ENSMUSP00000030651	Sh3bgrl3	0.728312	0.441298	0.421258	0.438289	0.507289	0.147612	1.01159	1.17308	1.0473	1.04643	1.0696	0.0709649	1.16415	1.15644	1.12438	0.969256	1.10356	0.0911737	0.000470032	0.000467479	0.578132	0.00263288	0.00111464	0.614828	SH3 domain-binding glutamic acid-rich-like protein 3	8	8	83.9	83.9	10477
671	SMD2_MOUSE	P62317	P62317	ENSMUSP00000037597	Snrpd2	1.84048	1.76885	1.91955	1.82689	1.83894	0.0620725	1.11383	0.684807	0.942248	1.23467	0.993889	0.238441	0.205671	0.0794925	0.022394	0.30253	0.152522	0.125955	0.000472617	3.42055e-07	0.000784282	0.00264342	1.14619e-05	0.00217386	Small nuclear ribonucleoprotein Sm D2	12	12	62.7	62.7	13527
672	LRC8C_MOUSE	Q8R502	Q8R502	ENSMUSP00000066015	Lrrc8c	-0.967828	-0.819757	-0.801939	-0.762062	-0.837897	0.0899167	-1.30206	-1.64516	-1.75444	-1.70027	-1.60048	0.20389	-1.13415	-1.24623	-1.00919	-1.34709	-1.18416	0.145502	0.000478304	0.00673466	0.0159222	0.00267124	0.01038	0.0248466	Volume-regulated anion channel subunit LRRC8C	5	4	8.7	7.2	92371
673	WDR18_MOUSE	Q4VBE8	Q4VBE8	ENSMUSP00000041049	Wdr18	0.164945	0.328249	0.56281	0.276392	0.333099	0.167613	-0.213042	-0.313915	-0.458591	-0.393848	-0.344849	0.105937	-0.98008	-0.855031	-0.958127	-1.1256	-0.979711	0.111499	0.000480659	1.25194e-05	0.000170812	0.0026804	8.01795e-05	0.000711494	WD repeat-containing protein 18	8	8	27.4	27.4	47211
674	HNRL1_MOUSE	Q8VDM6	Q8VDM6	ENSMUSP00000037268;ENSMUSP00000104038	Hnrnpul1	0.671682	0.604295	0.933771	0.793961	0.750927	0.144988	0.0967075	0.208126	0.196861	-0.0440222	0.114418	0.116898	-0.266473	-0.118919	-0.229147	-0.0777459	-0.173071	0.0892331	0.000481759	3.62173e-05	0.00789477	0.00268256	0.000162394	0.0137426	Heterogeneous nuclear ribonucleoprotein U-like protein 1	25	25	29.7	29.7	96001
675	DYST_MOUSE	Q91ZU6	Q91ZU6	ENSMUSP00000095392;ENSMUSP00000095393;ENSMUSP00000138719	Dst	-0.295351	-0.371468	-0.937129	-0.707591	-0.577885	0.299062	0.375684	0.652786	0.591345	0.483261	0.525769	0.122156	0.52447	0.623093	0.646586	0.4508	0.561237	0.090662	0.000482708	0.000339406	0.657446	0.00268386	0.000867114	0.689409	Dystonin	85	80	17.6	16.7	83421
676	DHB4_MOUSE	P51660	P51660	ENSMUSP00000025385	Hsd17b4	0.861784	0.848561	1.02869	0.931659	0.917672	0.0825012	0.653474	0.628738	0.581773	0.598742	0.615682	0.031809	0.343481	0.339089	0.2825	0.5009	0.366492	0.093809	0.000483473	0.000117647	0.00237721	0.00268413	0.000385278	0.00514811	(3R)-hydroxyacyl-CoA dehydrogenase;Enoyl-CoA hydratase 2;Peroxisomal multifunctional enzyme type 2	28	28	48.3	48.3	79481
677	XRN2_MOUSE	Q9DBR1	Q9DBR1	ENSMUSP00000028921	Xrn2	0.864443	0.791759	0.603545	1.00507	0.816204	0.167151	0.106025	0.216656	0.250853	0.238212	0.202937	0.0661322	-0.197476	-0.578646	-0.739521	-0.350127	-0.466442	0.240162	0.000486343	0.00012201	0.00170475	0.00269608	0.000395769	0.00398129	5'-3' exoribonuclease 2	29	29	3.5	3.5	10869
678	EPS15_MOUSE	P42567	P42567	ENSMUSP00000099790	Eps15	-0.899495	-1.02589	-0.705244	-0.720758	-0.837846	0.153245	-1.43617	-1.90404	-1.81244	-1.67422	-1.70672	0.203606	-0.622164	-0.602441	-0.900568	-0.578813	-0.675997	0.15076	0.000487932	0.182836	0.000185165	0.0027009	0.200112	0.000755352	Epidermal growth factor receptor substrate 15	8	8	15.9	15.9	9847
679	RHG35_MOUSE	Q91YM2	Q91YM2	ENSMUSP00000075242;ENSMUSP00000127379	Arhgap35	0.517254	0.425234	0.620831	0.574318	0.534409	0.0842121	0.169377	0.241088	0.208819	0.0990017	0.179571	0.0611968	-0.171542	-0.158554	-0.158612	-0.138115	-0.156706	0.0138179	0.000488655	3.52285e-06	3.89084e-05	0.00270092	3.64222e-05	0.00027448	Rho GTPase-activating protein 35	53	53	4.3	4.3	17039
680	ALDOC_MOUSE	P05063	P05063	ENSMUSP00000017534;ENSMUSP00000099536	Aldoc	1.30101	1.34564	1.40508	1.42307	1.3687	0.0559555	1.64623	1.72318	1.60199	1.5995	1.64273	0.0577751	2.25764	2.26259	2.21848	2.23811	2.2442	0.0201447	0.000489912	1.01758e-07	1.12252e-06	0.00270388	6.0619e-06	3.31717e-05	Fructose-bisphosphate aldolase C	45	36	91.2	76.9	39394
681	MCM4_MOUSE;MCM8_MOUSE	P49717;Q9CWV1	P49717	ENSMUSP00000023353;ENSMUSP00000028831;ENSMUSP00000066842	Mcm4;Mcm8	1.45572	1.51152	1.64432	1.54267	1.53856	0.0791515	0.285507	0.82184	0.699675	0.793659	0.65017	0.248656	-0.503699	-0.189924	0.115502	0.555675	-0.00561163	0.45158	0.000491916	0.000521182	0.0438326	0.00271096	0.00121869	0.0599504	DNA helicase MCM8;DNA replication licensing factor MCM4	32	32	40.1	40.1	96735
682	CENPV_MOUSE	Q9CXS4	Q9CXS4	ENSMUSP00000018653	Cenpv	1.28655	1.36329	1.74218	1.56551	1.48938	0.205543	0.812262	0.683158	0.798928	0.759301	0.763412	0.0580383	0.54831	0.516342	0.603406	0.565287	0.558336	0.0362569	0.00049614	0.000110589	0.000970013	0.00273022	0.000368271	0.0025601	Centromere protein V	15	15	61.1	61.1	27541
683	HNRPF_MOUSE	Q9Z2X1	Q9Z2X1	ENSMUSP00000045048;ENSMUSP00000126817;ENSMUSP00000130023;ENSMUSP00000136700;ENSMUSP00000137632	Hnrnpf	1.44766	1.55224	1.54315	1.44965	1.49818	0.0573054	1.01082	1.1745	1.06503	0.874014	1.03109	0.124903	0.661174	0.680103	0.543477	0.777314	0.665517	0.0959582	0.000496235	5.75164e-06	0.00353314	0.00272675	4.83989e-05	0.00707194	Heterogeneous nuclear ribonucleoprotein F;Heterogeneous nuclear ribonucleoprotein F. N-terminally processed	21	19	62.4	6	45729
684	ZC3H4_MOUSE	Q6ZPZ3	Q6ZPZ3		Zc3h4	0.309804	0.347782	0.396066	0.4497	0.375838	0.0605871	-0.77905	-0.495523	-0.371156	-0.211487	-0.464304	0.239884	-1.12891	-1.32875	-1.45552	-1.31159	-1.30619	0.134498	0.000498824	4.6564e-07	0.000867289	0.00273697	1.29448e-05	0.00236207	Zinc finger CCCH domain-containing protein 4	15	15	22.6	22.6	14097
685	MP2K6_MOUSE	P70236	P70236	ENSMUSP00000020949	Map2k6	0.736246	0.674397	0.797161	0.683963	0.722942	0.0564548	-0.249991	-1.01155	-0.669607	-0.247602	-0.544688	0.369087	-1.24306	-1.24319	-0.992081	-0.9833	-1.11541	0.147519	0.000499325	4.12249e-07	0.028363	0.00273572	1.22791e-05	0.0409725	Dual specificity mitogen-activated protein kinase kinase 6	11	10	37.7	35.3	37432
686	ENOPH_MOUSE	Q8BGB7	Q8BGB7	ENSMUSP00000031268;ENSMUSP00000129704	Enoph1	-0.144997	-0.228522	-0.404125	-0.364574	-0.285554	0.120156	0.229631	0.575176	0.382626	0.290135	0.369392	0.150927	0.859968	0.764565	0.839266	1.0774	0.8853	0.134462	0.000499348	1.28405e-05	0.0022115	0.00273185	8.12654e-05	0.00485649	Enolase-phosphatase E1	11	11	44.4	44.4	286
687	GRAM4_MOUSE	Q8CB44	Q8CB44	ENSMUSP00000086321	Gramd4	-0.815947	-0.748491	-0.713225	-0.491382	-0.692261	0.140537	-1.50114	-1.2318	-1.64054	-1.40613	-1.4449	0.171613	-1.12038	-1.45343	-1.54984	-1.24779	-1.34286	0.194596	0.000500838	0.00163152	0.461462	0.00273602	0.00308935	0.503303	GRAM domain-containing protein 4	6	6	9.8	9.8	72263
688	SMRC2_MOUSE	Q6PDG5	Q6PDG5	ENSMUSP00000026433;ENSMUSP00000100868	Smarcc2	1.39813	1.25185	1.27388	1.39885	1.33068	0.0788171	0.830529	0.530622	0.705143	0.88205	0.737086	0.156411	0.1454	0.0968681	0.0994344	-0.07171	0.0674981	0.0954466	0.000504056	8.99479e-07	0.000334801	0.0027496	1.81492e-05	0.00115594	SWI/SNF complex subunit SMARCC2	40	30	33.2	27.1	1326
689	SEPT9_MOUSE	Q80UG5	Q80UG5	ENSMUSP00000019038;ENSMUSP00000091435;ENSMUSP00000097767;ENSMUSP00000101956	2009-09-01	0.838471	0.819156	0.969251	0.927655	0.888633	0.0715667	0.604164	0.533386	0.399465	0.514352	0.512842	0.0848893	0.627942	0.5702	0.602235	0.738962	0.634835	0.0733266	0.000507711	0.00256771	0.0725528	0.00276551	0.00457796	0.093764	Septin-9	30	30	44.4	44.4	65574
690	SUZ12_MOUSE	Q80U70	Q80U70	ENSMUSP00000017692	Suz12	-0.12743	0.431351	0.816407	-0.0793475	0.260245	0.448779	-1.17891	-1.59898	-1.94132	-1.81246	-1.63291	0.33398	-1.38153	-1.30083	-1.6209	-1.29195	-1.3988	0.15345	0.000508012	0.000424817	0.249811	0.00276314	0.00103798	0.288563	Polycomb protein Suz12	6	6	1.5	1.5	83025
691	COPG2_MOUSE	Q9QXK3	Q9QXK3	ENSMUSP00000038368;ENSMUSP00000126726	Copg2	0.450763	0.489144	0.787858	0.677378	0.601286	0.158989	0.053298	0.0446841	-0.133547	-0.127681	-0.0408114	0.103782	-0.0171229	-0.196239	-0.142268	0.0746404	-0.0702472	0.122305	0.000509869	0.000538443	0.726199	0.00276923	0.00124894	0.755593	Coatomer subunit gamma-2	20	18	32.1	29.9	97679
692	UBP10_MOUSE	P52479	P52479	ENSMUSP00000104616;ENSMUSP00000123590	Usp10	0.446537	0.400321	0.795404	0.517598	0.539965	0.176992	-0.0758202	-0.368721	-0.34077	-0.143407	-0.23218	0.144642	-1.0639	-0.887383	-0.86661	-0.959507	-0.94435	0.0890893	0.000513	5.56974e-06	0.000156663	0.00278221	4.78335e-05	0.000670419	Ubiquitin carboxyl-terminal hydrolase 10	17	17	31.9	31.9	87021
693	NNTM_MOUSE	Q61941	Q61941		Nnt	0.0179351	0.0340741	0.179008	0.152159	0.0957938	0.0815941	-0.391684	-0.241018	-0.261399	-0.440055	-0.333539	0.097452	0.415944	0.346442	0.349231	0.527839	0.409864	0.0849584	0.000513116	0.00177389	2.59701e-05	0.00277882	0.0033204	0.000209604	NAD(P) transhydrogenase. mitochondrial	30	30	39.4	39.4	11384
694	RTF1_MOUSE	A2AQ19	A2AQ19	ENSMUSP00000028767	Rtf1	0.574909	0.584164	1.1317	0.680887	0.742915	0.263584	-0.229017	-0.524872	-0.216581	-0.195643	-0.291529	0.156171	-1.42771	-1.24161	-1.10987	-1.07438	-1.21339	0.159968	0.000514352	1.46843e-05	0.000171794	0.0027815	8.83174e-05	0.000712425	RNA polymerase-associated protein RTF1 homolog	23	23	29.9	29.9	80796
695	RS27L_MOUSE	Q6ZWY3	Q6ZWY3	ENSMUSP00000046016	Rps27l	0.891636	0.831646	1.31118	0.989233	1.00592	0.213615	0.299976	-0.0149044	0.165378	0.192995	0.160861	0.130766	-0.947879	-0.481166	-1.12769	-0.996179	-0.888229	0.281812	0.000516317	3.90613e-05	0.000513997	0.00278811	0.000171659	0.00159292	40S ribosomal protein S27-like	6	3	41.7	15.5	94771
696	NDRG3_MOUSE	Q9QYF9	Q9QYF9	ENSMUSP00000072144	Ndrg3	0.133149	0.0149009	0.435715	0.399435	0.2458	0.204676	0.911815	1.15061	1.00954	0.984703	1.01417	0.0999702	0.468126	0.791777	0.716065	0.674591	0.66264	0.138455	0.000516976	0.0149728	0.00623803	0.00278766	0.0207278	0.0113262	Protein NDRG3	14	14	45.9	45.9	41555
697	SLMO1_MOUSE	Q8VE85	Q8VE85	ENSMUSP00000025411	Slmo1	-0.921846	-1.23611	-0.950488	-0.841599	-0.987511	0.172022	-1.5689	-1.72357	-1.66241	-1.86824	-1.70578	0.125599	-1.14743	-1.16203	-0.993747	-0.962676	-1.06647	0.102872	0.00051777	0.46075	0.000221917	0.00278794	0.479134	0.000857727	Protein slowmo homolog 1	3	3	29.7	29.7	19026
698	GABR1_MOUSE	Q9WV18	Q9WV18	ENSMUSP00000025338;ENSMUSP00000134268	Gabbr1	0.179806	0.0860577	0.377036	0.243491	0.221598	0.122145	0.796515	1.00627	1.06197	0.731838	0.899147	0.1597	1.11399	0.902408	1.02686	1.19347	1.05918	0.124713	0.000519661	7.32265e-05	0.165281	0.00279411	0.000272098	0.197736	Gamma-aminobutyric acid type B receptor subunit 1	17	17	17.1	17.1	10821
699	PLCB1_MOUSE	Q9Z1B3	Q9Z1B3	ENSMUSP00000064844;ENSMUSP00000105743	Plcb1	0.036173	-0.041919	0.616749	0.229983	0.210246	0.294122	1.20541	1.13902	1.32028	1.29059	1.23883	0.0824408	1.46182	1.45148	1.51101	1.39543	1.45494	0.0474154	0.000521845	0.000159685	0.00391351	0.00280184	0.000478672	0.00770184	1-phosphatidylinositol 4.5-bisphosphate phosphodiesterase beta-1	90	89	72.5	72.4	13839
700	SYN1_MOUSE	O88935	O88935	ENSMUSP00000080568;ENSMUSP00000111002	Syn1	0.81423	0.809593	1.21979	1.19335	1.00924	0.228118	1.82407	1.79988	1.73981	1.78222	1.78649	0.0355419	2.5827	2.59507	2.6327	2.39799	2.55211	0.104924	0.000522446	1.76887e-05	8.92385e-06	0.00280106	9.84953e-05	0.000109807	Synapsin-1	56	51	8.8	81.3	74096
701	LR16B_MOUSE	Q3UFQ8	Q3UFQ8	ENSMUSP00000075587	Lrrc16b	-0.654551	-0.913771	-0.836097	-0.585655	-0.747518	0.153111	-0.21025	-0.142667	-0.180677	-0.271593	-0.201297	0.0544192	-1.19352	-1.31631	-1.26773	-0.819354	-1.14923	0.225639	0.000526764	0.0257342	0.00018127	0.00282018	0.0335582	0.000741884	Leucine-rich repeat-containing protein 16B	13	13	14.9	14.9	15041
702	SYMC_MOUSE	Q68FL6	Q68FL6	ENSMUSP00000037446	Mars	0.692511	0.637745	0.854985	0.816121	0.750341	0.102143	0.388331	0.344166	0.405949	0.419973	0.389605	0.0329429	0.0959484	0.104898	0.0628061	0.234913	0.124641	0.0757111	0.000527012	6.34055e-05	0.000675428	0.00281748	0.000245068	0.00194393	Methionine--tRNA ligase. cytoplasmic	31	31	3.9	3.9	10143
703	1433F_MOUSE	P68510	P68510	ENSMUSP00000019109	Ywhah	2.06756	2.00496	1.99726	1.89408	1.99096	0.071854	2.3298	2.43782	2.26883	2.3035	2.33499	0.0729597	2.23187	2.21889	2.19298	2.15439	2.19953	0.0341637	0.000528384	0.00193302	0.0151769	0.0028208	0.003579	0.0237824	14-3-3 protein eta	32	24	84.6	7.8	28211
704	BCAT1_MOUSE	P24288	P24288	ENSMUSP00000107371	Bcat1	0.640232	0.568397	0.382248	0.400651	0.497882	0.126571	-0.181575	-0.183481	-0.586136	-0.210131	-0.290331	0.197634	-0.172462	-0.221989	-0.348577	0.100778	-0.160562	0.189352	0.000529261	0.00117029	0.379616	0.00282147	0.00236262	0.421759	Branched-chain-amino-acid aminotransferase. cytosolic	10	10	30.1	30.1	42791
705	SP130_MOUSE	Q8BIH0	Q8BIH0		Sap130	-0.0709115	0.0764343	-0.433926	0.339863	-0.0221352	0.322857	-1.11385	-1.44169	-1.8157	-1.62666	-1.49948	0.29901	-1.86725	-1.45459	-1.34007	-1.27632	-1.48455	0.265573	0.000530374	0.000424672	0.942941	0.0028234	0.0010383	0.94901	Histone deacetylase complex subunit SAP130	5	5	0.5	0.5	11123
706	ABR_MOUSE	Q5SSL4	Q5SSL4	ENSMUSP00000068982;ENSMUSP00000072522;ENSMUSP00000091551;ENSMUSP00000104045	Abr	0.0603121	-0.0682023	0.253744	0.0242485	0.0675254	0.13543	0.503392	0.683682	0.667887	0.564968	0.604982	0.0857757	0.768973	0.784231	0.796554	0.858537	0.802074	0.0392962	0.000534282	4.58386e-05	0.00582686	0.00284017	0.000193078	0.0106883	Active breakpoint cluster region-related protein	38	35	54.1	5.1	97666
707	VATL_MOUSE	P63082	P63082	ENSMUSP00000024932;ENSMUSP00000111059	Atp6v0c	-0.920198	-1.11818	-0.474233	-0.990098	-0.875678	0.279905	0.009091	0.476573	0.543398	0.494234	0.380824	0.24943	1.29434	1.44247	1.42951	1.47763	1.41099	0.0803774	0.000535329	4.22477e-06	0.00022406	0.00284171	4.00393e-05	0.000863343	V-type proton ATPase 16 kDa proteolipid subunit	5	5	79.4	79.4	15808
708	FUBP1_MOUSE	Q91WJ8	Q91WJ8		Fubp1	0.801028	0.77968	1.22999	1.27483	1.02138	0.26754	0.11072	-0.0593773	0.105908	0.144915	0.0755415	0.0916068	-0.380615	-0.248058	-0.422795	-0.244017	-0.323871	0.0915246	0.000541143	7.68443e-05	0.000833416	0.00286851	0.000281088	0.00228474	Far upstream element-binding protein 1	26	18	4.5	31.8	68539
709	AGO1_MOUSE	Q8CJG1	Q8CJG1	ENSMUSP00000095498	Ago1	0.290782	0.0999387	0.625055	0.329463	0.33631	0.217075	-0.535532	-0.373055	-0.426613	-0.650765	-0.496491	0.123077	-0.527972	-0.451755	-0.473347	-0.394805	-0.46197	0.0550793	0.000547566	0.000383483	0.626916	0.00289847	0.000954386	0.661089	Protein argonaute-1	15	10	24.6	18.2	97213
710	VAC14_MOUSE	Q80WQ2	Q80WQ2	ENSMUSP00000034190	Vac14	-0.821126	-0.523744	-0.714029	-0.905761	-0.741165	0.164817	-0.115797	0.12689	0.02094	-0.168468	-0.0341087	0.133761	-0.412558	-0.321606	-0.268599	-0.480467	-0.370808	0.0942258	0.000553216	0.00796953	0.00624636	0.00292425	0.0119305	0.0113304	Protein VAC14 homolog	15	15	21.9	21.9	88047
711	NAC1_MOUSE;S4R2P9_MOUSE	P70414;S4R2P9	P70414	ENSMUSP00000138735	Slc8a1;Slc8a3	-0.23226	-0.362293	0.132412	0.286484	-0.0439144	0.303915	0.993619	1.08679	1.05824	0.889733	1.00709	0.0874113	1.04279	1.11215	0.907489	1.01275	1.01879	0.0850811	0.00055995	0.000521909	0.854217	0.00295569	0.00121887	0.870688	Sodium/calcium exchanger 1	22	22	26.4	26.4	10803
712	JAGN1_MOUSE	Q5XKN4	Q5XKN4	ENSMUSP00000098631	Jagn1	-0.625582	-0.766937	-0.417763	-0.78325	-0.648383	0.169263	-1.21332	-1.30278	-1.20322	-1.3816	-1.27523	0.0838464	-1.20681	-1.3492	-1.26753	-1.26319	-1.27168	0.0586121	0.000564434	0.000437034	0.946947	0.00297517	0.00106093	0.95202	Protein jagunal homolog 1	2	2	13.1	13.1	21102
713	ERF1_MOUSE	Q8BWY3	Q8BWY3	ENSMUSP00000025218	Etf1	1.09034	1.05278	1.25283	1.04384	1.10994	0.0973607	0.677243	0.441417	0.38902	0.639147	0.536707	0.142754	-0.324734	-0.258126	-0.20148	-0.238936	-0.255819	0.0516155	0.00056544	2.83659e-07	4.52416e-05	0.00297629	1.07533e-05	0.000296839	Eukaryotic peptide chain release factor subunit 1	13	13	41.2	41.2	4903
714	IPO4_MOUSE	Q8VI75	Q8VI75	ENSMUSP00000036555	Ipo4	0.745623	0.813697	0.678947	0.787846	0.756528	0.058841	0.479536	0.484528	0.308792	0.370513	0.410842	0.0860024	0.119888	0.0680753	0.0979152	0.188586	0.118616	0.0512519	0.000565531	3.33341e-06	0.00111319	0.0029726	3.55406e-05	0.00283625	Importin-4	17	17	18.4	18.4	11927
715	UFD1_MOUSE	P70362	P70362	ENSMUSP00000005394;ENSMUSP00000111241	Ufd1l	0.697217	0.70701	0.742464	0.907906	0.763649	0.0981155	0.437646	0.444193	0.442011	0.427075	0.437731	0.00760751	0.104396	-0.042267	-0.013465	0.191945	0.0601524	0.108376	0.000570618	7.20246e-05	0.000439983	0.00299514	0.000268696	0.00141375	Ubiquitin fusion degradation protein 1 homolog	11	11	38.4	38.4	34481
716	SC6A1_MOUSE	P31648	P31648	ENSMUSP00000032454	Slc6a1	0.200396	-1.0761	-0.905428	-1.02632	-0.701861	0.605759	1.27226	1.453	1.32153	1.22469	1.31787	0.0983777	1.84128	1.75936	1.88811	1.80549	1.82356	0.0545573	0.000590168	0.000165287	0.000105891	0.00309343	0.000489599	0.000508849	Sodium- and chloride-dependent GABA transporter 1	9	9	17.9	17.9	67001
717	ADDG_MOUSE	Q9QYB5	Q9QYB5	ENSMUSP00000025999;ENSMUSP00000052245;ENSMUSP00000107370	Add3	0.0540834	-0.234096	0.283853	-0.28417	-0.0450823	0.265155	0.911653	0.779627	0.829716	0.860895	0.845473	0.0553825	0.811292	0.731884	0.818945	0.617595	0.744929	0.0935708	0.000593472	0.00135667	0.113888	0.00310642	0.00265048	0.141203	Gamma-adducin	35	32	47.9	46.6	78776
718	NCEH1_MOUSE	Q8BLF1	Q8BLF1	ENSMUSP00000045864	Nceh1	-1.13566	-1.01117	-0.158025	-1.04638	-0.837806	0.456206	0.716024	0.691404	0.640598	0.625462	0.668372	0.0424808	0.980204	0.981927	0.999451	1.06397	1.00639	0.0393581	0.000593823	0.000195872	2.38192e-05	0.00310392	0.000557745	0.000200434	Neutral cholesterol ester hydrolase 1	17	17	45.3	45.3	45739
719	1433G_MOUSE	P61982	P61982	ENSMUSP00000051223	Ywhag	2.56717	2.64074	2.67286	2.61126	2.62301	0.0449267	2.99774	3.23134	3.0812	2.94151	3.06295	0.126078	3.03471	3.10034	2.98928	3.05114	3.04387	0.0458511	0.000594139	1.21366e-05	0.785619	0.00310126	7.83972e-05	0.809563	14-3-3 protein gamma;14-3-3 protein gamma. N-terminally processed	35	25	96.4	89.9	28302
720	NPTN_MOUSE	P97300	P97300	ENSMUSP00000082793;ENSMUSP00000134977;ENSMUSP00000135199;ENSMUSP00000135250;ENSMUSP00000135541	Nptn	-0.166848	-0.0637909	0.17096	-0.775461	-0.208785	0.403365	1.11535	1.11388	1.0799	1.18949	1.12465	0.0462241	1.74098	1.52866	1.73078	1.77967	1.69502	0.112891	0.000596748	9.95057e-05	8.47958e-05	0.00311055	0.000341046	0.000441385	Neuroplastin	17	17	47.4	47.4	44373
721	SMD3_MOUSE	P62320	P62320	ENSMUSP00000020397	Snrpd3	1.92104	1.88753	2.19028	2.05077	2.0124	0.137905	1.21427	0.562179	0.726713	1.10668	0.90246	0.30855	0.374729	0.310595	0.337317	-0.802185	0.0551138	0.572138	0.000596853	0.000557904	0.0402777	0.00310678	0.00129088	0.0556153	Small nuclear ribonucleoprotein Sm D3	4	4	47.6	47.6	13916
722	PSD11_MOUSE	Q8BG32	Q8BG32	ENSMUSP00000017572;ENSMUSP00000133571	Psmd11	1.32922	1.29611	1.2264	1.25062	1.27559	0.0459717	0.996759	1.05035	0.881822	0.870915	0.949963	0.087864	0.589036	0.53383	0.575725	0.421206	0.529949	0.0762162	0.000597337	2.88667e-06	0.000357305	0.00310499	3.26316e-05	0.00121464	26S proteasome non-ATPase regulatory subunit 11	33	33	70.9	70.9	47436
723	MTUS2_MOUSE	Q3UHD3	Q3UHD3	ENSMUSP00000082690;ENSMUSP00000082694;ENSMUSP00000106144	Mtus2	-0.965734	-0.201962	-0.341682	-1.03214	-0.635379	0.424523	1.07838	0.606854	1.01099	1.03582	0.933012	0.219212	0.623697	0.681469	0.632516	-0.917878	0.254951	0.782299	0.000598335	0.0923495	0.146116	0.00310588	0.106023	0.177008	Microtubule-associated tumor suppressor candidate 2 homolog	11	11	10.7	10.7	14735
724	HAT1_MOUSE	Q8BY71	Q8BY71	ENSMUSP00000028408	Hat1	0.125137	0.134576	0.302453	0.138145	0.175078	0.0850942	-0.734011	-0.79116	-0.418106	-1.07795	-0.755307	0.27052	-1.24537	-1.37933	-1.38348	-0.98084	-1.24725	0.188839	0.000600192	9.26432e-06	0.0245635	0.00311121	6.67351e-05	0.0362655	Histone acetyltransferase type B catalytic subunit	6	6	21.9	21.9	49278
725	NFIX_MOUSE	P70257	P70257	ENSMUSP00000076005;ENSMUSP00000096669	Nfix	0.503764	0.550311	0.572412	0.727313	0.58845	0.096896	-0.546091	-0.138049	-0.964883	-0.653344	-0.575592	0.34152	-1.00702	-0.30014	-1.11357	-1.27354	-0.923567	0.42981	0.000601931	0.000471142	0.251868	0.00311593	0.00112053	0.29076	Nuclear factor 1 X-type	12	11	35.7	33.4	53394
726	TPPP_MOUSE	Q7TQD2	Q7TQD2	ENSMUSP00000022057	Tppp	-0.163527	-0.317744	-1.1036	-0.225112	-0.452495	0.438671	1.36112	0.863364	1.14733	1.37832	1.18754	0.240302	2.50264	2.59734	2.56028	2.38167	2.51048	0.0942974	0.000602023	1.16377e-05	5.03103e-05	0.00311211	7.71668e-05	0.000313646	Tubulin polymerization-promoting protein	30	30	82.1	82.1	23574
727	GRM1A_MOUSE	Q8VEF1	Q8VEF1	ENSMUSP00000001280;ENSMUSP00000140195	Gramd1a	-0.173804	-0.193988	0.0872301	-0.0314213	-0.0779958	0.131785	-0.492118	-0.63315	-0.746611	-0.703491	-0.643842	0.111436	-1.31153	-1.70181	-1.43319	-0.784626	-1.30779	0.385005	0.000602257	0.000928091	0.0161435	0.00310904	0.00195901	0.0251397	GRAM domain-containing protein 1A	8	8	19.4	19.4	80698
728	PSMD5_MOUSE	Q8BJY1	Q8BJY1	ENSMUSP00000028225	Psmd5	0.853063	0.986146	0.989016	0.964796	0.948255	0.0643743	0.626826	0.714842	0.5867	0.525404	0.613443	0.0794288	0.552905	0.553998	0.587473	0.80189	0.624067	0.119629	0.000606099	0.00308573	0.887218	0.00312457	0.00530498	0.898955	26S proteasome non-ATPase regulatory subunit 5	19	19	48.8	48.8	55971
729	DCLK2_MOUSE	Q6PGN3	Q6PGN3	ENSMUSP00000029719;ENSMUSP00000141707;ENSMUSP00000142267	Dclk2	1.18188	1.08102	1.44503	1.32391	1.25796	0.159621	0.698284	0.570037	0.624336	0.766249	0.664727	0.0856939	0.514724	0.498684	0.295694	0.522961	0.458016	0.108683	0.00060642	0.000167474	0.024412	0.00312194	0.000495297	0.0360702	Serine/threonine-protein kinase DCLK2	28	25	33.2	33.1	82978
730	MTMR5_MOUSE	Q6ZPE2	Q6ZPE2	ENSMUSP00000118107;ENSMUSP00000120725	Sbf1	-0.654546	-0.58378	-0.347334	-0.699387	-0.571262	0.156687	-0.0266434	0.228434	0.127657	-0.0148869	0.0786399	0.122028	0.657311	0.616391	0.634664	0.724636	0.65825	0.0473162	0.000608429	5.4791e-06	0.000115202	0.00312799	4.72714e-05	0.000537751	Myotubularin-related protein 5	54	52	37.2	36.6	20869
731	PACN1_MOUSE	Q61644	Q61644	ENSMUSP00000044168;ENSMUSP00000094973;ENSMUSP00000110522;ENSMUSP00000110523	Pacsin1	0.313993	0.156644	-0.640108	-0.18104	-0.0876276	0.422267	1.2327	1.38352	1.38566	1.67274	1.41865	0.183904	2.29372	2.3945	2.46727	2.27822	2.35843	0.0890064	0.000610414	2.8212e-05	9.30187e-05	0.0031339	0.000134707	0.000467961	Protein kinase C and casein kinase substrate in neurons protein 1	53	48	82.1	78.7	50575
732	AP1G1_MOUSE	P22892	P22892	ENSMUSP00000034171	Ap1g1	0.451165	0.47388	0.614359	0.516806	0.514053	0.0721977	0.235658	0.164015	0.250056	0.100995	0.187681	0.0689613	0.110134	0.0049715	0.176841	0.236585	0.132133	0.0992688	0.000611928	0.000795854	0.393477	0.00313738	0.0017285	0.435353	AP-1 complex subunit gamma-1	28	28	37.1	37.1	91349
733	ATLA2_MOUSE	Q6PA06	Q6PA06	ENSMUSP00000064758	Atl2	-0.435999	-0.484829	-0.243962	-0.122892	-0.32192	0.168566	0.383274	0.541119	0.309037	0.243957	0.369347	0.12788	0.374569	0.32069	0.309032	0.267377	0.317917	0.0441602	0.000613743	0.000326126	0.475882	0.0031424	0.000840626	0.517978	Atlastin-2	17	15	35.8	30.9	66223
734	WDR7_MOUSE	Q920I9	Q920I9	ENSMUSP00000072509	Wdr7	-0.279577	-0.303222	0.0400477	-0.224608	-0.19184	0.15806	0.328165	0.492664	0.465716	0.321436	0.401995	0.0898551	0.944435	0.891916	0.984654	0.999255	0.955065	0.0480592	0.00061473	8.69261e-06	3.62105e-05	0.00314316	6.42192e-05	0.000261342	WD repeat-containing protein 7	52	52	43.3	43.3	16345
735	MTX1_MOUSE	P47802	P47802		Mtx1	-0.485614	-0.629601	-0.473089	-0.552781	-0.535271	0.0719655	-0.0516204	0.267107	0.0437732	-0.0948519	0.041102	0.161417	0.516956	0.437398	0.562904	-0.089768	0.356872	0.30224	0.000619648	0.00121208	0.114877	0.003164	0.00242223	0.142241	Metaxin-1	9	9	39.7	39.7	35623
736	PYRG2_MOUSE	P70303	P70303	ENSMUSP00000033727;ENSMUSP00000098656;ENSMUSP00000107920;ENSMUSP00000107921;ENSMUSP00000107922	Ctps2	0.0596175	0.132863	-0.240602	0.190315	0.0355486	0.191713	-0.765802	-0.735912	-1.20462	-1.08408	-0.947602	0.232771	-1.17616	-1.16359	-0.643262	-1.27914	-1.06554	0.286237	0.000620676	0.000690115	0.546227	0.00316494	0.00153436	0.584875	CTP synthase 2	11	8	27.5	21.5	65514
737	K1107_MOUSE	Q80TK0	Q80TK0		Kiaa1107	-0.752153	-1.21721	-0.719899	-0.951628	-0.910222	0.228885	0.591687	-0.0987639	0.305549	0.441607	0.31002	0.296522	0.472923	0.502274	0.533663	0.278033	0.446723	0.115163	0.000623404	4.16901e-05	0.423069	0.00317454	0.000180673	0.465488	Uncharacterized protein KIAA1107	26	26	29.6	29.6	13406
738	ROGDI_MOUSE	Q3TDK6	Q3TDK6	ENSMUSP00000023191;ENSMUSP00000087938	Rogdi	-0.111718	-0.837113	-0.938446	-0.849735	-0.684253	0.384344	0.650814	0.623928	0.501595	0.568059	0.586099	0.0660443	1.13983	1.02768	1.13519	0.944976	1.06192	0.0936047	0.000623489	0.00011732	0.000165004	0.00317067	0.000384544	0.000697366	Protein rogdi homolog	16	16	65.9	65.9	321
739	H2AY_MOUSE	Q9QZQ8	Q9QZQ8	ENSMUSP00000016081;ENSMUSP00000038221	H2afy	2.21409	2.20323	2.77909	2.37244	2.39222	0.269264	1.49449	1.32797	1.50534	1.53242	1.46506	0.0927727	1.17334	1.15324	1.12223	1.04719	1.124	0.0553532	0.000625542	9.14638e-05	0.000736769	0.00317681	0.000320508	0.00207123	Core histone macro-H2A.1	20	18	6.1	58.6	39735
740	FAAH1_MOUSE	O08914	O08914	ENSMUSP00000041543	Faah	-1.2044	-1.008	-0.826059	-0.995813	-1.00857	0.154731	-0.453417	-0.0134802	-0.105441	-0.252915	-0.206313	0.192	0.234909	0.154595	0.329346	0.311599	0.257613	0.0799753	0.000627684	6.64014e-06	0.00427829	0.00318338	5.31353e-05	0.00828933	Fatty-acid amide hydrolase 1	14	14	32.3	32.3	63221
741	HIP1R_MOUSE	Q9JKY5	Q9JKY5	ENSMUSP00000000939	Hip1r	0.588834	0.593249	0.645221	0.632556	0.614965	0.0281618	0.762273	0.859366	0.843945	0.762559	0.807036	0.0519059	0.987046	1.00478	0.959816	1.13294	1.02115	0.0767896	0.000628648	6.02105e-05	0.00361509	0.00318396	0.000236866	0.00720906	Huntingtin-interacting protein 1-related protein	37	36	45.2	44.3	11943
742	GAPR1_MOUSE	Q9CYL5	Q9CYL5	ENSMUSP00000030202	Glipr2	-0.132493	-0.141489	0.0045925	-0.67317	-0.23564	0.299248	-1.24634	-1.25796	-1.24592	-1.14417	-1.2236	0.0532469	-1.32932	-1.19179	-1.30114	-1.43765	-1.31498	0.10103	0.000630794	0.000481978	0.160645	0.00319052	0.00114413	0.192867	Golgi-associated plant pathogenesis-related protein 1	2	2	16.9	16.9	1709
743	NU155_MOUSE	Q99P88	Q99P88	ENSMUSP00000128819	Nup155	-0.236289	-0.0024019	-0.10935	-0.0900069	-0.109512	0.0964805	-0.622567	-0.45086	-0.569731	-0.721639	-0.591199	0.112775	-0.68614	-0.487864	-0.740198	-0.514166	-0.607092	0.124921	0.000635851	0.000742539	0.856421	0.00321177	0.00162873	0.871988	Nuclear pore complex protein Nup155	20	20	21.1	21.1	15512
744	TOP3A_MOUSE;TOP3B_MOUSE	Q9Z321;O70157	Q9Z321	ENSMUSP00000002891;ENSMUSP00000023465;ENSMUSP00000112913	Top3a;Top3b	-0.508346	-0.0924232	0.0963831	0.0555096	-0.112219	0.276258	-0.995493	-0.99049	-1.12974	-1.01473	-1.03261	0.0655918	-1.32548	-1.25124	-1.45478	-1.22797	-1.31487	0.102125	0.00064009	0.000181449	0.00350012	0.00322884	0.00052626	0.00702081	DNA topoisomerase 3-alpha;DNA topoisomerase 3-beta-1	13	13	21.6	21.6	96948
745	DDX5_MOUSE	Q61656	Q61656		Ddx5	2.14079	2.14812	2.23118	2.35906	2.21979	0.10149	1.77611	1.79396	1.91606	1.73375	1.80497	0.0782453	1.24988	1.28937	1.2049	1.32996	1.26853	0.0535555	0.00064492	3.07117e-06	2.85174e-05	0.00324884	3.32165e-05	0.000222507	Probable ATP-dependent RNA helicase DDX5	60	50	63.8	5.5	69289
746	OXSR1_MOUSE	Q6P9R2	Q6P9R2	ENSMUSP00000042155	Oxsr1	0.725731	0.672825	0.416148	0.569658	0.596091	0.136348	0.0063548	-0.39504	-0.286827	-0.0276842	-0.175799	0.196224	-0.680844	-0.684376	-0.551568	-1.2162	-0.783246	0.295173	0.000651949	0.00014662	0.0140125	0.00327984	0.000450297	0.0222081	Serine/threonine-protein kinase OSR1	12	11	32.3	29.8	58213
747	H31_MOUSE;H32_MOUSE	P84228;P68433	P84228;P68433	ENSMUSP00000074994;ENSMUSP00000079670;ENSMUSP00000089293;ENSMUSP00000089295;ENSMUSP00000089346;ENSMUSP00000096442;ENSMUSP00000100737;ENSMUSP00000100739;ENSMUSP00000134751;ENSMUSP00000135215;ENSMUSP00000139663;ENSMUSP00000140394	Hist1h3a;Hist1h3b	3.55674	3.71268	3.92498	3.83738	3.75794	0.159944	3.09598	3.17105	3.15536	2.86999	3.07309	0.139209	2.76119	2.85772	2.74324	2.99283	2.83874	0.114365	0.000652591	8.48717e-05	0.040579	0.00327868	0.000304516	0.0559695	Histone H3.1;Histone H3.2	23	5	75.7	34.6	15388
748	MO4L1_MOUSE	P60762	P60762	ENSMUSP00000082346;ENSMUSP00000132020	Morf4l1	0.137545	0.0248389	-0.304403	0.178956	0.00923411	0.218999	-1.10103	-0.843508	-0.68723	-0.939432	-0.892801	0.173421	-1.70664	-1.26728	-1.31561	-1.50664	-1.44904	0.200431	0.000653385	6.40748e-05	0.00570225	0.00327828	0.000247146	0.0105214	Mortality factor 4-like protein 1	8	8	2.6	2.6	41492
749	ACTN1_MOUSE	Q7TPR4	Q7TPR4	ENSMUSP00000021554	Actn1	0.521474	0.658782	0.447995	0.411764	0.510004	0.109183	0.943753	1.08953	0.926542	0.888433	0.962063	0.0880624	1.99309	1.94049	1.95867	2.03282	1.98127	0.0407084	0.000660239	2.53993e-07	7.57248e-07	0.00330825	1.05915e-05	2.96037e-05	Alpha-actinin-1	78	51	83.1	6	10307
750	DHB11_MOUSE	Q9EQ06	Q9EQ06	ENSMUSP00000031251;ENSMUSP00000113455	Hsd17b11	-0.867225	-1.13212	-0.971525	-1.12347	-1.02358	0.127692	-0.506651	-0.590688	-0.637703	-0.570574	-0.576404	0.054348	-0.275732	-0.389489	-0.315778	-0.585858	-0.391714	0.137738	0.000660735	0.000524469	0.0468702	0.00330632	0.00122257	0.0636641	Estradiol 17-beta-dehydrogenase 11	6	6	31.9	31.9	3288
751	RAP2B_MOUSE	P61226	P61226	ENSMUSP00000038841	Rap2b	-1.05351	-1.27264	-0.656141	-1.03495	-1.00431	0.255983	-0.0986037	-0.167268	-0.234797	-0.149859	-0.162632	0.0562498	0.495364	0.496285	0.615851	0.506718	0.528554	0.0584251	0.00067279	2.37905e-05	2.60875e-06	0.00336216	0.000120656	5.18024e-05	Ras-related protein Rap-2b	17	10	79.8	43.7	20504
752	CPEB4_MOUSE	Q7TN98	Q7TN98	ENSMUSP00000020543	Cpeb4	-0.8176	-0.581369	-0.772076	-0.745502	-0.729137	0.102912	-0.099251	0.52864	0.577817	0.269046	0.319063	0.310035	0.230932	0.21491	0.204566	0.337834	0.24706	0.06148	0.000675754	3.41048e-06	0.664694	0.00337248	3.60551e-05	0.696231	Cytoplasmic polyadenylation element-binding protein 4	11	6	19.8	9.7	80121
753	DDB1_MOUSE	Q3U1J4	Q3U1J4	ENSMUSP00000025649	Ddb1	0.722794	0.79323	0.950689	0.715824	0.795634	0.109122	0.392822	0.457908	0.434376	0.334352	0.404865	0.0541649	0.572773	0.493293	0.432928	0.519928	0.50473	0.0581583	0.000677037	0.00330838	0.0457086	0.0033744	0.00562589	0.0622892	DNA damage-binding protein 1	42	42	36.8	36.8	12685
754	NXF1_MOUSE	Q99JX7	Q99JX7	ENSMUSP00000010241	Nxf1	0.572881	0.554844	0.951029	0.849441	0.732049	0.19872	-0.111792	0.120749	-0.0367403	-0.238517	-0.066575	0.150099	-0.285819	0.153157	-0.453337	-0.0539995	-0.16	0.265317	0.000677898	0.00169226	0.562402	0.0033742	0.00318827	0.599459	Nuclear RNA export factor 1	22	22	36.9	36.9	70299
755	TWF1_MOUSE	Q91YR1	Q91YR1	ENSMUSP00000023087	Twf1	1.19512	1.1455	1.40531	1.249	1.24873	0.112615	0.894176	0.901661	0.808101	0.822966	0.856726	0.0480477	0.883487	0.889684	0.809604	0.873549	0.864081	0.036921	0.000683711	0.000635755	0.816265	0.00339863	0.00143821	0.837006	Twinfilin-1	18	16	63.1	59.1	40079
756	BIG3_MOUSE	Q3UGY8	Q3UGY8	ENSMUSP00000019999	Arfgef3	-0.790803	-1.05121	-0.592532	-0.848244	-0.820697	0.188722	-0.122829	-0.0930257	-0.181259	-0.270353	-0.166867	0.0781204	-0.252992	-0.25581	-0.213496	-0.14057	-0.215717	0.0536933	0.000684413	0.000835013	0.342441	0.00339762	0.00179485	0.38398	Brefeldin A-inhibited guanine nucleotide-exchange protein 3	25	25	19.1	19.1	24009
757	KPCE_MOUSE	P16054	P16054	ENSMUSP00000094873;ENSMUSP00000094874	Prkce	0.117807	0.216486	0.484378	0.368717	0.296847	0.162117	0.853445	0.992811	0.887458	0.790848	0.88114	0.084518	0.92768	0.989775	0.965449	1.07472	0.989407	0.0623526	0.000690368	0.000207109	0.084863	0.00342266	0.00058136	0.10822	Protein kinase C epsilon type	38	36	52.9	50.9	8356
758	PHF2_MOUSE	Q9WTU0	Q9WTU0	ENSMUSP00000047308	Phf2	0.195745	0.214523	0.844364	0.38301	0.409411	0.301947	-0.612323	-1.14011	-0.989966	-0.665593	-0.851998	0.25445	-1.48247	-0.987113	-1.29774	-1.50918	-1.31913	0.240482	0.000691922	0.000108224	0.0371017	0.00342583	0.000362647	0.0518594	Lysine-specific demethylase PHF2	15	14	19.3	18.1	12081
759	NAA10_MOUSE;NAA11_MOUSE	Q9QY36;Q3UX61	Q9QY36;Q3UX61	ENSMUSP00000033763;ENSMUSP00000057336	Naa10;Naa11	0.06126	-0.0240985	0.124463	0.0820451	0.0609174	0.0624826	-0.699125	-0.416525	-0.326899	-0.491595	-0.483536	0.158713	-0.953491	-0.829637	-0.695258	-0.844088	-0.830618	0.105834	0.000694889	6.72344e-06	0.0108493	0.00343599	5.34599e-05	0.0178586	N-alpha-acetyltransferase 10;N-alpha-acetyltransferase 11	10	10	5.4	5.4	26519
760	VP13A_MOUSE	Q5H8C4	Q5H8C4	ENSMUSP00000068716	Vps13a	-0.866598	-0.998421	-1.02404	-0.785432	-0.918623	0.112438	-1.27435	-1.27896	-1.31984	-1.26779	-1.28523	0.0235213	0.006051	0.0716992	0.0206043	0.0775098	0.0439661	0.035952	0.000695471	3.38332e-06	1.1977e-09	0.00343435	3.5869e-05	4.49498e-06	Vacuolar protein sorting-associated protein 13A	28	28	16.1	16.1	3594
761	ATLA1_MOUSE	Q8BH66	Q8BH66	ENSMUSP00000021466	Atl1	-0.124606	0.00611555	0.268904	-0.0763461	0.0185169	0.175434	0.558868	0.770645	0.652546	0.610101	0.64804	0.0902653	0.91956	0.902344	0.924893	1.00649	0.938322	0.0464529	0.000696271	5.36011e-05	0.0012388	0.00343378	0.000217241	0.00311194	Atlastin-1	39	37	75.4	72.2	63377
762	RANG_MOUSE	P34022	P34022	ENSMUSP00000111309;ENSMUSP00000139059	Ranbp1	1.42989	1.40359	1.51031	1.24473	1.39713	0.111283	0.962753	0.87883	0.922882	1.06857	0.958258	0.0811363	0.561292	0.602552	0.62349	0.421699	0.552258	0.090794	0.000701096	2.27681e-05	0.000550278	0.00345303	0.000116415	0.00167087	Ran-specific GTPase-activating protein	9	9	40.9	40.9	23596
763	ERP44_MOUSE	Q9D1Q6	Q9D1Q6	ENSMUSP00000030028	Erp44	0.774323	0.826334	0.914062	0.778407	0.823282	0.0649645	0.128551	0.399892	0.0914495	0.395697	0.253897	0.166856	0.220684	0.397174	0.354975	0.744039	0.429218	0.222963	0.000709039	0.0146094	0.254759	0.00348758	0.020307	0.293736	Endoplasmic reticulum resident protein 44	11	11	33.7	33.7	46852
764	HS12A_MOUSE	Q8K0U4	Q8K0U4	ENSMUSP00000066860	Hspa12a	0.523577	0.480824	0.620528	0.448394	0.518331	0.0747656	0.872601	0.952	0.835129	0.769713	0.857361	0.0760816	1.40691	1.38332	1.42036	1.38315	1.39843	0.0183906	0.000710918	4.58834e-07	8.91257e-06	0.00349224	1.30455e-05	0.000110029	Heat shock 70 kDa protein 12A	62	59	81.3	78.2	7487
765	TSN7_MOUSE	Q62283	Q62283	ENSMUSP00000075692	Tspan7	-0.563453	-1.1379	-0.565087	-0.988491	-0.813731	0.294441	0.14389	0.368997	0.319061	0.0689856	0.225233	0.142012	1.01303	1.1137	0.988318	1.19091	1.07649	0.0935922	0.00071102	1.81396e-05	5.75858e-05	0.00348818	9.95291e-05	0.000341421	Tetraspanin-7	4	4	16.5	16.5	27544
766	SHPS1_MOUSE	P97797	P97797		Sirpa	-0.852452	-0.468558	-0.607715	0.0758563	-0.463217	0.392858	0.947157	0.868506	0.692768	0.81382	0.830563	0.106929	1.93429	1.88915	1.8845	1.72823	1.85904	0.090053	0.000711732	2.56676e-05	6.19123e-06	0.00348711	0.000127421	8.67003e-05	Tyrosine-protein phosphatase non-receptor type substrate 1	20	20	41.5	41.5	56413
767	STX1A_MOUSE	O35526	O35526	ENSMUSP00000005509	Stx1a	-0.317133	-0.428841	0.356785	-0.002253	-0.0978607	0.352832	1.00455	1.17453	0.994235	1.03325	1.05164	0.0835699	1.54585	1.54435	1.58858	1.52835	1.55178	0.0257797	0.000720653	8.61019e-05	2.68e-05	0.00352622	0.000308046	0.000213546	Syntaxin-1A	29	26	77.1	68.8	33054
768	ACOX1_MOUSE	Q9R0H0	Q9R0H0	ENSMUSP00000063325;ENSMUSP00000072717	Acox1	0.11918	0.17866	-0.042032	0.085449	0.0853142	0.0932334	0.450798	0.660403	0.600256	0.443844	0.538825	0.108513	-0.199664	-0.280465	-0.169596	-0.273618	-0.230836	0.0548192	0.000720936	0.00110483	1.48749e-05	0.00352301	0.00225349	0.00014614	Peroxisomal acyl-coenzyme A oxidase 1	34	34	63.4	63.4	74648
769	ASGL1_MOUSE	Q8C0M9	Q8C0M9	ENSMUSP00000051709	Asrgl1	-0.762429	-0.692464	-0.042233	-0.037062	-0.383547	0.398132	0.845626	0.984887	0.97632	0.820003	0.906709	0.0860357	1.12112	1.1057	1.1541	0.93457	1.07887	0.0982956	0.000723754	0.00038253	0.0387548	0.00353218	0.000954544	0.0538492	Isoaspartyl peptidase/L-asparaginase;Isoaspartyl peptidase/L-asparaginase alpha chain;Isoaspartyl peptidase/L-asparaginase beta chain	13	13	47.2	47.2	3395
770	PRS4_MOUSE	P62192	P62192	ENSMUSP00000021595	Psmc1	1.62616	1.51747	1.61505	1.55324	1.57798	0.0515366	1.28381	1.20996	1.37988	1.32307	1.29918	0.0713665	0.860389	0.865199	0.928442	0.952418	0.901612	0.0459215	0.000724417	1.14415e-06	8.38621e-05	0.00353083	1.92555e-05	0.000437739	26S protease regulatory subunit 4	38	37	69.1	65.7	49184
771	SF3A1_MOUSE	Q8K4Z5	Q8K4Z5	ENSMUSP00000002198	Sf3a1	1.07296	1.02869	0.612468	1.01658	0.932674	0.214842	0.248114	0.264925	0.263815	0.225199	0.250513	0.0185399	-0.216274	-0.137789	-0.254314	-0.0744709	-0.170712	0.0804395	0.000728921	7.22307e-05	5.15697e-05	0.00354817	0.000269197	0.000317801	Splicing factor 3A subunit 1	35	35	46.1	46.1	88544
772	STN1_MOUSE	Q8K2X3	Q8K2X3	ENSMUSP00000040944	Obfc1	-0.978221	-0.796907	-0.455417	-0.720705	-0.737812	0.217047	-1.41454	-1.42609	-1.40759	-1.48867	-1.43422	0.0370956	-1.51712	-1.46687	-1.38867	-1.13078	-1.37586	0.171724	0.000729797	0.00365051	0.531138	0.00354783	0.00612718	0.571164	CST complex subunit STN1	10	10	41.8	41.8	43485
773	VPS28_MOUSE	Q9D1C8	Q9D1C8	ENSMUSP00000077856	Vps28	-1.12227	-1.18536	-0.683342	-0.883146	-0.968528	0.230414	-0.212251	-0.172565	-0.224152	-0.288834	-0.22445	0.0482572	-0.14603	-0.312218	0.0504933	0.193551	-0.053551	0.22162	0.000732218	0.00123304	0.18254	0.003555	0.00245235	0.216589	Vacuolar protein sorting-associated protein 28 homolog	6	6	38.9	38.9	25452
774	ODP2_MOUSE	Q8BMF4	Q8BMF4	ENSMUSP00000034567	Dlat	0.817351	0.787789	0.773285	0.78842	0.791711	0.0184677	1.25764	1.29778	1.1184	1.03812	1.17799	0.120844	1.89005	1.75519	1.82672	1.68247	1.78861	0.0896747	0.000733345	6.1239e-07	0.000187889	0.00355587	1.47327e-05	0.000763146	Dihydrolipoyllysine-residue acetyltransferase component of pyruvate dehydrogenase complex. mitochondrial	25	25	4	4	67941
775	PRDX4_MOUSE	O08807	O08807	ENSMUSP00000026328	Prdx4	1.5207	1.53341	1.60014	1.47263	1.53172	0.0525918	1.29694	1.27869	1.37925	1.29731	1.31305	0.0449858	0.716078	0.734653	0.75836	0.503054	0.678037	0.117931	0.000733531	1.15598e-05	5.59135e-05	0.00355218	7.67858e-05	0.000335213	Peroxiredoxin-4	11	10	32.1	32.1	31052
776	NEUG_MOUSE	P60761	P60761	ENSMUSP00000070113	Nrgn	-0.879934	-0.959218	-0.499285	-1.04892	-0.84684	0.241769	1.10676	0.412274	1.06526	0.27722	0.715378	0.431838	1.9726	0.11975	1.70181	1.25914	1.26332	0.817133	0.000737357	0.00257131	0.280548	0.00356611	0.0045822	0.321201	NEUG(55-78);Neurogranin	4	4	60.3	60.3	74963
777	SYHM_MOUSE	Q99KK9	Q99KK9	ENSMUSP00000117231	Hars2	-0.500661	-0.523378	-0.257628	-0.439692	-0.430339	0.120441	-1.09324	-0.966316	-1.41538	-1.10004	-1.14374	0.191251	-1.70772	-1.42932	-1.16746	-1.15644	-1.36524	0.260845	0.000737503	0.000627109	0.219866	0.00356222	0.0014238	0.256898	Probable histidine--tRNA ligase. mitochondrial	10	7	23.4	17.8	56985
778	PAPS1_MOUSE	Q60967	Q60967	ENSMUSP00000029666	Papss1	0.163554	0.175643	0.429146	0.222783	0.247781	0.12358	-0.11566	-0.149835	-0.213268	-0.173525	-0.163072	0.0410367	-0.511611	-0.533416	-0.57089	-0.279556	-0.473868	0.131835	0.000739077	0.000205269	0.00409572	0.00356524	0.000578359	0.00800585	Adenylyl-sulfate kinase;Bifunctional 3'-phosphoadenosine 5'-phosphosulfate synthase 1;Sulfate adenylyltransferase	16	16	33.3	33.3	70793
779	SMIM1_MOUSE	P0C8K7	P0C8K7	ENSMUSP00000138324;ENSMUSP00000138448;ENSMUSP00000138471;ENSMUSP00000138560;ENSMUSP00000138605;ENSMUSP00000138675;ENSMUSP00000138692;ENSMUSP00000138733	Smim1	-0.866723	-0.969201	-0.813463	-1.01134	-0.915182	0.0910311	-1.5448	-1.68867	-1.40841	-1.32709	-1.49225	0.158798	-0.620451	-0.541193	-0.82981	-0.577306	-0.64219	0.129208	0.000742194	0.0135598	0.000165283	0.00357568	0.019003	0.000697757	Small integral membrane protein 1	1	1	15.4	15.4	8764
780	RBM26_MOUSE	Q6NZN0	Q6NZN0	ENSMUSP00000022715	Rbm26	0.506567	0.449163	0.922253	0.69642	0.643601	0.213714	-0.122776	-0.165781	-0.110653	0.0437846	-0.0888562	0.0915362	-0.890962	-0.668114	-0.802014	-0.90049	-0.815395	0.107738	0.000744983	1.85225e-05	4.95161e-05	0.00358451	0.000100893	0.00031128	RNA-binding protein 26	25	23	24.2	22.9	11414
781	TTC5_MOUSE	Q99LG4	Q99LG4	ENSMUSP00000006451	Ttc5	0.55445	0.558571	0.63921	0.586695	0.584731	0.0390433	0.25381	0.342963	0.267904	0.100257	0.241234	0.101805	-1.13518	-0.537335	-0.670815	-0.930704	-0.81851	0.266923	0.000745128	4.62034e-05	0.000308374	0.00358062	0.000193961	0.00108364	Tetratricopeptide repeat protein 5	12	11	3.3	30.5	48795
782	DAAM2_MOUSE	Q80U19	Q80U19	ENSMUSP00000052085	Daam2	-0.696425	-0.796253	-0.479475	-0.598194	-0.642587	0.135509	-1.24095	-1.61052	-1.8445	-1.47994	-1.54398	0.252103	-0.584364	-0.592449	-0.683719	-0.573794	-0.608581	0.0506705	0.000746371	0.654881	0.00034327	0.00358201	0.669144	0.00117975	Disheveled-associated activator of morphogenesis 2	10	9	12.4	11.4	12837
783	ARM10_MOUSE	Q9D0L7	Q9D0L7	ENSMUSP00000072669;ENSMUSP00000120269	Armc10	1.24852	1.28035	1.19708	1.4309	1.28921	0.100496	0.667953	0.9392	0.594319	0.6892	0.722668	0.149971	0.788608	0.807172	0.787011	0.63688	0.754918	0.0792223	0.000760477	0.000160259	0.716833	0.00364505	0.000480009	0.746469	Armadillo repeat-containing protein 10	7	7	27.1	27.1	3331
784	GLYR1_MOUSE	Q922P9	Q922P9	ENSMUSP00000023189	Glyr1	0.597468	0.688554	1.12769	0.965552	0.844815	0.245079	0.0217785	0.0131179	0.149788	-0.00646715	0.0445543	0.0711438	-0.25025	-0.298561	-0.570765	-0.194869	-0.328611	0.166902	0.000763563	0.000215903	0.00626136	0.00365517	0.000601994	0.0113412	Putative oxidoreductase GLYR1	20	19	42.3	4.1	59715
785	BCAS1_MOUSE	Q80YN3	Q80YN3	ENSMUSP00000013667	Bcas1	-0.655087	-0.479214	-0.352173	-0.545229	-0.507926	0.126664	0.865035	0.174154	0.594881	0.933883	0.641988	0.3445	1.43383	1.58529	1.54675	1.27555	1.46036	0.138959	0.000767433	7.73359e-07	0.00453829	0.00366901	1.65852e-05	0.00871212	Breast carcinoma-amplified sequence 1 homolog	25	25	39.2	39.2	67377
786	SHAN2_MOUSE	Q80Z38	Q80Z38	ENSMUSP00000095542	Shank2	-1.63234	-1.92347	-0.750717	-1.43399	-1.43513	0.498595	0.288775	0.0855724	0.0906625	0.153787	0.154699	0.0946157	0.586688	0.608232	0.605585	0.403134	0.55091	0.0989833	0.000767652	0.000231775	0.0011649	0.00366539	0.000636322	0.00295397	SH3 and multiple ankyrin repeat domains protein 2	42	40	40.9	40.3	15897
787	SYT7_MOUSE	Q9R0N7	Q9R0N7	ENSMUSP00000073560	Syt7	-0.650591	-0.508424	-0.227404	-0.532201	-0.479655	0.179294	0.263551	0.0260425	0.205832	0.302548	0.199493	0.122269	0.89464	0.824953	0.91359	0.759601	0.848196	0.0702918	0.000771851	9.04635e-06	9.30326e-05	0.00368076	6.57964e-05	0.00046678	Synaptotagmin-7	18	18	49.6	49.6	45472
788	SQSTM_MOUSE	Q64337	Q64337	ENSMUSP00000015981;ENSMUSP00000099835	Sqstm1	-0.345985	-0.656943	-0.671273	-0.424048	-0.524562	0.164359	-0.017638	0.0767795	0.0041281	-0.0241334	0.00978406	0.04627	-0.11827	-0.0212872	-0.166882	-0.258999	-0.14136	0.0990639	0.000771902	0.00717054	0.0326491	0.00367633	0.0109484	0.0461862	Sequestosome-1	5	4	18.8	14.9	48162
789	SC22B_MOUSE	O08547	O08547	ENSMUSP00000029476	Sec22b	0.950261	0.850483	1.12695	0.981371	0.977266	0.114346	0.603236	0.636216	0.496013	0.54691	0.570594	0.0619004	0.665117	0.669033	0.609803	0.480419	0.606093	0.08804	0.00077429	0.00212765	0.533942	0.00368303	0.00387436	0.574015	Vesicle-trafficking protein SEC22b	18	18	65.1	65.1	2474
790	RBM5_MOUSE	Q91YE7	Q91YE7	ENSMUSP00000035199;ENSMUSP00000138379	Rbm5	0.0643246	-0.0514718	0.430907	0.105582	0.137336	0.206698	-0.736588	-1.26944	-0.871197	-0.70875	-0.896494	0.258551	-1.11427	-1.36491	-1.32942	-1.6258	-1.3586	0.209751	0.000780137	5.29099e-05	0.0321674	0.00370614	0.000215136	0.0455736	RNA-binding protein 5	12	12	19.8	19.8	9231
791	ROCK2_MOUSE	P70336	P70336		Rock2	-0.25087	-0.404046	-0.158571	-0.242996	-0.264121	0.102212	0.0571829	0.0406738	0.113565	0.14616	0.0893955	0.0490506	0.838747	0.884293	0.870379	0.801146	0.848642	0.036956	0.000786767	8.82238e-07	2.87942e-07	0.00373292	1.80931e-05	1.96481e-05	Rho-associated protein kinase 2	74	68	56.4	5.4	16058
792	CTBL1_MOUSE	Q9CWL8	Q9CWL8	ENSMUSP00000029178	Ctnnbl1	0.269565	0.406577	-0.066795	0.187722	0.199267	0.199032	-0.416863	-0.628216	-0.413999	-0.557702	-0.504195	0.106468	-1.29417	-1.06983	-1.20918	-1.23472	-1.20197	0.0950181	0.000789	1.45705e-05	6.57632e-05	0.00373878	8.80564e-05	0.000367823	Beta-catenin-like protein 1	18	18	28.6	28.6	64979
793	BDH_MOUSE	Q80XN0	Q80XN0	ENSMUSP00000087192;ENSMUSP00000110881;ENSMUSP00000110882	Bdh1	1.75289	1.7245	1.73483	1.85167	1.76597	0.058323	2.02936	2.08856	2.07507	1.94744	2.03511	0.0637014	1.87678	1.89253	1.93463	2.04506	1.93725	0.0759072	0.000789544	0.0116654	0.0956744	0.00373665	0.0166654	0.120452	D-beta-hydroxybutyrate dehydrogenase. mitochondrial	22	22	57.4	57.4	38299
794	NCKP1_MOUSE;Q8K1X4_MOUSE	P28660;Q8K1X4	P28660	ENSMUSP00000028386;ENSMUSP00000035400	Nckap1;Nckap1l	1.12631	1.05993	1.21962	1.12001	1.13147	0.065949	1.39047	1.52479	1.53184	1.38422	1.45783	0.0814811	1.61593	1.58383	1.66575	1.59728	1.61569	0.0358704	0.000793264	1.33456e-05	0.0121237	0.00374952	8.29237e-05	0.019646	Nck-associated protein 1	62	61	54.5	54.5	12878
795	TS101_MOUSE	Q61187	Q61187	ENSMUSP00000014546	Tsg101	0.712082	0.646076	0.49626	0.799258	0.663419	0.127885	0.225351	0.288531	0.234501	0.270574	0.254739	0.02981	0.211239	0.244689	0.119527	0.398257	0.243428	0.11599	0.00079476	0.00280797	0.8564	0.00375187	0.0049061	0.872203	Tumor susceptibility gene 101 protein	20	20	52.4	52.4	44123
796	PPT1_MOUSE	O88531	O88531	ENSMUSP00000030412	Ppt1	-0.901368	-1.02756	-0.447622	-0.416706	-0.698315	0.311869	0.232924	0.414533	0.353168	0.238862	0.309872	0.0890542	0.664865	0.658034	0.728889	0.562495	0.653571	0.0685933	0.00079988	0.000148302	0.000872747	0.0037713	0.000454721	0.00236834	Palmitoyl-protein thioesterase 1	7	7	26.5	26.5	3449
797	PELP1_MOUSE	Q9DBD5	Q9DBD5	ENSMUSP00000019065	Pelp1	-0.305941	-0.098064	-0.701673	-0.245172	-0.337712	0.257858	0.463371	0.87844	0.596389	0.583523	0.630431	0.175857	-0.412591	-0.0795195	-0.747285	-0.83638	-0.518944	0.345114	0.000808931	0.432394	0.00102139	0.00380918	0.451272	0.00265647	Proline-. glutamic acid- and leucine-rich protein 1	8	8	1.2	1.2	11807
798	TRIM9_MOUSE	Q8C7M3	Q8C7M3	ENSMUSP00000106149	Trim9	-0.695597	-0.571164	-0.699987	-0.730889	-0.674409	0.0705988	-0.080673	-0.0269956	-0.244381	-0.341743	-0.173448	0.145385	0.3842	0.475133	0.420575	0.521469	0.450344	0.0603724	0.000812029	3.2588e-07	0.000214356	0.00381898	1.10183e-05	0.000840625	E3 ubiquitin-protein ligase TRIM9	9	9	18.5	18.5	90869
799	HABP4_MOUSE	Q9JKS5	Q9JKS5		Habp4	-1.4212	-0.729456	-0.711238	-0.811234	-0.918282	0.338087	0.186596	0.109794	0.120212	0.12054	0.134285	0.035229	0.511034	0.568122	0.471628	0.601146	0.537983	0.0578133	0.000816327	0.000145945	2.10493e-05	0.00383439	0.000449697	0.000183716	Intracellular hyaluronan-binding protein 4	14	14	42.8	42.8	45924
800	SIA8C_MOUSE	Q64689	Q64689	ENSMUSP00000025477	St8sia3	-0.669787	-0.889677	-0.721857	-0.641441	-0.730691	0.1111	-1.24167	-1.19921	-1.37071	-1.09238	-1.22599	0.115119	-1.48595	-1.66455	-1.51384	-1.56091	-1.55631	0.0785096	0.000817223	1.90066e-05	0.00318763	0.0038338	0.000103081	0.00653725	Sia-alpha-2.3-Gal-beta-1.4-GlcNAc-R:alpha 2.8-sialyltransferase	5	5	18.2	18.2	43941
801	CAH2_MOUSE	P00920	P00920	ENSMUSP00000029078	Ca2	-0.13928	-0.227671	-0.562071	-0.263074	-0.298024	0.183568	0.251209	0.303687	0.250454	0.347542	0.288223	0.0467419	1.4784	1.42279	1.51327	1.40091	1.45384	0.051315	0.000818669	1.67057e-06	4.63814e-08	0.00383578	2.34818e-05	1.08793e-05	Carbonic anhydrase 2	21	21	79.6	79.6	29032
802	LSAMP_MOUSE	Q8BLK3	Q8BLK3	ENSMUSP00000077913	Lsamp	0.660119	0.570782	0.156778	0.738449	0.531532	0.259056	1.42748	1.56852	1.32184	1.32245	1.41007	0.116719	1.65194	1.54282	1.62073	1.42545	1.56024	0.100893	0.000822729	0.000312661	0.0995241	0.00385	0.000809811	0.124712	Limbic system-associated membrane protein	19	19	50.1	50.1	38086
803	FBRL_MOUSE	P35550	P35550	ENSMUSP00000037613	Fbl	0.754676	0.841426	1.42441	1.14632	1.04171	0.305453	0.0585963	0.137006	0.117439	0.0209287	0.0834927	0.0533859	-0.420745	-0.374866	-0.465411	-0.189091	-0.362528	0.12139	0.00082524	0.000140953	0.000525164	0.00385695	0.000439001	0.00161685	rRNA 2'-O-methyltransferase fibrillarin	14	12	49.8	42.2	34306
804	SEC63_MOUSE	Q8VHE0	Q8VHE0	ENSMUSP00000019937	Sec63	0.177725	0.0493845	0.477926	0.108411	0.203362	0.19041	-0.46123	-0.922796	-1.02704	-0.684087	-0.773788	0.253033	-0.758509	-0.476298	-0.50248	-0.513477	-0.562691	0.131474	0.000831626	0.000571705	0.189213	0.00388196	0.00131794	0.223941	Translocation protein SEC63 homolog	9	9	15.1	15.1	87869
805	RU2B_MOUSE	Q9CQI7	Q9CQI7	ENSMUSP00000008477	Snrpb2	1.33596	1.29513	0.893292	1.32662	1.21275	0.213688	0.508255	0.135663	0.315952	0.489317	0.362297	0.174115	-0.175532	0.062236	0.0303165	-0.0393064	-0.0305715	0.105531	0.000832089	4.54409e-05	0.00836986	0.00387929	0.000191833	0.0144026	U2 small nuclear ribonucleoprotein B''	14	12	5.6	52.9	25323
806	NFL_MOUSE	P08551	P08551	ENSMUSP00000022639	Nefl	0.208483	0.235904	0.579381	0.232698	0.314117	0.177266	0.95547	1.11257	0.951492	0.835712	0.96381	0.113664	2.15336	2.16343	2.16837	2.09531	2.14512	0.0337857	0.00083217	9.30558e-07	1.03725e-06	0.00387485	1.84782e-05	3.29899e-05	Neurofilament light polypeptide	54	49	77.2	73.5	61508
807	PEX5R_MOUSE	Q8C437	Q8C437	ENSMUSP00000103856	Pex5l	-0.762176	-1.01538	-0.898348	-0.83956	-0.878867	0.106737	-0.341171	-0.366813	-0.527348	-0.212307	-0.36191	0.129364	0.281215	0.384904	0.34147	0.145507	0.288274	0.104243	0.000836348	4.31828e-06	0.000229651	0.00388948	4.03147e-05	0.000880367	PEX5-related protein	19	19	44.8	44.8	63134
808	E9Q3L2_MOUSE	E9Q3L2	E9Q3L2	ENSMUSP00000036162;ENSMUSP00000122550	Pi4ka	-1.02486	-0.701134	-0.890425	-0.711788	-0.832051	0.155117	-0.228895	-0.138631	-0.213226	-0.400126	-0.24522	0.110525	0.959658	0.89493	0.926088	0.768222	0.887225	0.0836222	0.000838261	1.17373e-06	3.34319e-06	0.00389356	1.95779e-05	5.8088e-05		57	56	34.9	3.4	23704
809	ACSF2_MOUSE	Q8VCW8	Q8VCW8	ENSMUSP00000099453	Acsf2	-1.03501	-0.637867	-0.671555	-0.764085	-0.777129	0.180011	-0.187875	-0.20604	-0.195307	-0.263865	-0.213272	0.0345433	0.125021	0.101442	0.120333	0.115439	0.115559	0.0101919	0.000845222	6.12537e-05	1.73736e-06	0.00392104	0.000238966	4.04988e-05	Acyl-CoA synthetase family member 2. mitochondrial	22	22	50.6	50.6	6795
810	NECP1_MOUSE	Q9CR95	Q9CR95	ENSMUSP00000032477	Necap1	0.759268	0.644241	0.84382	0.804986	0.763079	0.0864337	1.04021	1.01795	1.04306	1.02454	1.03144	0.0121344	1.27529	1.28598	1.52952	1.11697	1.30194	0.170264	0.000847507	0.0013261	0.0193332	0.00392678	0.00260568	0.0294112	Adaptin ear-binding coat-associated protein 1	14	14	54.9	54.9	29639
811	AT2C1_MOUSE	Q80XR2	Q80XR2	ENSMUSP00000039103;ENSMUSP00000108177	Atp2c1	-1.02318	-1.0509	-0.702395	-0.825353	-0.900456	0.165894	-0.410025	-0.300969	-0.232648	-0.387041	-0.332671	0.0815462	-0.780242	-0.845804	-0.836329	-0.686341	-0.787179	0.0731872	0.000852011	0.258024	0.000166223	0.00394278	0.276676	0.000698584	Calcium-transporting ATPase type 2C member 1	12	12	2	2	1003
812	ATF1_MOUSE;CREB1_MOUSE	Q01147;P81269	Q01147	ENSMUSP00000023769;ENSMUSP00000059973;ENSMUSP00000084624;ENSMUSP00000139995;ENSMUSP00000140112	Atf1;Creb1	-0.0311278	-0.00700195	-0.380728	0.464368	0.0113776	0.346935	-1.09427	-0.985415	-1.34926	-1.18647	-1.15385	0.154022	-1.34969	-1.09299	-1.31997	-1.37034	-1.28325	0.128513	0.000854691	0.000423975	0.244507	0.00395032	0.00103727	0.282958	Cyclic AMP-dependent transcription factor ATF-1;Cyclic AMP-responsive element-binding protein 1	5	5	18.3	18.3	35122
813	G6PD1_MOUSE;G6PD2_MOUSE	Q00612;P97324	Q00612	ENSMUSP00000004327	G6pd2;G6pdx	0.759213	0.807232	1.02505	0.820971	0.853118	0.117642	0.414879	0.527636	0.418574	0.352106	0.428299	0.0729105	0.447813	0.499901	0.373306	0.550477	0.467874	0.0757069	0.000855164	0.0015043	0.479914	0.00394764	0.00288779	0.522214	Glucose-6-phosphate 1-dehydrogenase 2;Glucose-6-phosphate 1-dehydrogenase X	27	25	50.9	4.8	59262
814	SYFB_MOUSE	Q9WUA2	Q9WUA2	ENSMUSP00000069508;ENSMUSP00000129828	Farsb	0.953117	0.940042	1.15467	1.01489	1.01568	0.0982437	0.689033	0.548081	0.41838	0.58373	0.559806	0.111671	0.0821912	-0.0520748	0.0199763	-0.229722	-0.0449075	0.134873	0.00086166	1.4534e-05	0.00045533	0.00397274	8.79779e-05	0.00144941	Phenylalanine--tRNA ligase beta subunit	21	21	39.2	39.2	65696
815	PLRG1_MOUSE	Q922V4	Q922V4	ENSMUSP00000114968	Plrg1	0.13388	0.181333	0.560927	0.325649	0.300447	0.191849	-0.5332	-0.392625	-0.235253	-0.439613	-0.400172	0.124509	-1.03851	-1.00406	-0.881228	-0.485588	-0.852346	0.253653	0.000864125	0.000349981	0.0185881	0.00397922	0.000887486	0.0284391	Pleiotropic regulator 1	16	16	40.9	40.9	56937
816	GBLP_MOUSE	P68040	P68040	ENSMUSP00000020640	Gnb2l1	2.00975	2.05864	2.29858	2.09058	2.11439	0.127214	1.7539	1.61146	1.60892	1.70036	1.66866	0.0709735	1.00939	0.806309	1.02148	1.15406	0.99781	0.143507	0.000869407	2.41628e-05	0.000157089	0.00399863	0.000122214	0.000670713	Guanine nucleotide-binding protein subunit beta-2-like 1;Guanine nucleotide-binding protein subunit beta-2-like 1. N-terminally processed	22	22	8.8	8.8	35076
817	RABP1_MOUSE;RABP2_MOUSE	P62965;P22935	P62965	ENSMUSP00000005019;ENSMUSP00000034830	Crabp1;Crabp2	0.403375	0.248716	0.661261	0.330741	0.411023	0.178387	-0.109036	-0.189508	-0.1732	-0.119806	-0.147887	0.0394587	-1.96537	-1.21731	-1.67658	-1.6194	-1.61966	0.308029	0.000870353	2.71793e-05	7.85358e-05	0.00399808	0.000131788	0.000416895	Cellular retinoic acid-binding protein 1;Cellular retinoic acid-binding protein 2	10	10	59.9	59.9	15591
818	PIPNA_MOUSE	P53810	P53810	ENSMUSP00000115723	Pitpna	0.785272	0.807311	0.906899	0.866866	0.841587	0.0555303	1.11264	1.29205	1.24789	1.094	1.18664	0.0981818	1.27282	1.28462	1.24634	1.11119	1.22874	0.0799828	0.000870487	0.00021033	0.530853	0.00399381	0.000589081	0.571021	Phosphatidylinositol transfer protein alpha isoform	27	26	82.7	82.7	31893
819	GSTM7_MOUSE	Q80W21	Q80W21	ENSMUSP00000004137	Gstm7	-0.426314	0.0193492	-0.746694	-0.218629	-0.343072	0.324898	-1.52164	-1.38133	-1.25726	-1.39756	-1.38945	0.108138	-0.456572	-0.873049	-0.325429	-0.464002	-0.529763	0.237542	0.000875415	0.389349	0.000587539	0.00401152	0.409078	0.00175281	Glutathione S-transferase Mu 7	15	7	61.9	33.9	25709
820	NAV1_MOUSE	Q8CH77	Q8CH77	ENSMUSP00000043803;ENSMUSP00000067241;ENSMUSP00000140322	Nav1	0.26446	0.0622991	-0.26035	0.283185	0.0873985	0.252483	0.966661	0.766578	0.962396	0.9787	0.918584	0.101572	-0.662241	-0.554493	-0.580794	-0.606794	-0.60108	0.046026	0.00087791	0.00171952	1.61225e-07	0.00401805	0.00323315	1.72879e-05	Neuron navigator 1	69	68	47.4	46.8	20237
821	TPM1_MOUSE	P58771	P58771	ENSMUSP00000109315;ENSMUSP00000109337	Tpm1	-0.933664	-1.0875	-0.685786	-0.946739	-0.913421	0.166973	-0.356025	-0.363535	-0.259394	-0.0803185	-0.264818	0.131825	0.32763	0.494529	0.159445	0.831224	0.453207	0.286746	0.00088604	0.000172949	0.0038907	0.00405031	0.000505907	0.00766901	Tropomyosin alpha-1 chain	22	10	60.2	35.6	3268
822	COPA_MOUSE	Q8CIE6	Q8CIE6	ENSMUSP00000118179	Copa	1.35577	1.33719	1.63715	1.42358	1.43842	0.13759	1.03743	1.03185	0.94581	0.931544	0.986658	0.0557553	0.333854	0.349757	0.392094	0.689478	0.441296	0.16727	0.000894958	9.2558e-05	0.000821196	0.0040861	0.000322835	0.00225453	Coatomer subunit alpha;Proxenin;Xenin	54	54	42.6	42.6	13843
823	COQ9_MOUSE	Q8K1Z0	Q8K1Z0	ENSMUSP00000034234	Coq9	-0.961292	-1.01437	-0.804485	-1.046	-0.956537	0.107224	-1.51713	-1.58834	-1.39402	-1.80782	-1.57683	0.173659	0.0409088	0.120812	0.169431	0.291425	0.155644	0.104887	0.000900847	5.9133e-06	2.57804e-06	0.00410799	4.93169e-05	5.14648e-05	Ubiquinone biosynthesis protein COQ9. mitochondrial	6	6	26.2	26.2	35082
824	PSME3_MOUSE	P61290	P61290	ENSMUSP00000019470	Psme3	0.469475	0.538531	0.30555	0.532141	0.461424	0.108486	0.161723	0.0822819	0.0963287	0.120717	0.115263	0.0348068	-0.281071	-0.481553	-0.401996	-0.559996	-0.431154	0.119045	0.000902352	3.21229e-05	0.000118627	0.00410986	0.000148836	0.000548963	Proteasome activator complex subunit 3	12	10	5	44.1	29506
825	HNRPQ_MOUSE	Q7TMK9	Q7TMK9	ENSMUSP00000063744;ENSMUSP00000133649	Syncrip	1.85595	1.85217	2.03878	2.08906	1.95899	0.1229	1.53589	1.62744	1.54365	1.50371	1.55267	0.0527603	0.888072	0.927231	0.895903	0.808762	0.879992	0.0504107	0.000902844	3.46158e-06	1.64154e-06	0.00410712	3.62886e-05	3.87466e-05	Heterogeneous nuclear ribonucleoprotein Q	45	45	64.7	64.7	69632
826	IF4A1_MOUSE	P60843	P60843	ENSMUSP00000127034	Eif4a1	2.31604	2.29268	2.41574	2.35978	2.34606	0.0541392	1.95823	2.15451	2.05477	2.01125	2.04469	0.0831777	1.50025	1.4633	1.46748	1.49599	1.48175	0.019056	0.000905033	8.88893e-08	1.17057e-05	0.00411209	5.56003e-06	0.000128454	Eukaryotic initiation factor 4A-I	36	19	77.8	47.8	46153
827	EMD_MOUSE	O08579	O08579	ENSMUSP00000002029	Emd	0.567658	0.566467	0.559373	0.568119	0.565404	0.00408108	0.359154	0.38569	0.237407	0.20701	0.297315	0.0882768	0.044601	0.108926	-0.0359503	-0.118316	-0.000184925	0.0985648	0.000909597	2.64107e-05	0.00411804	0.00412783	0.000129399	0.00804111	Emerin	9	9	55.6	55.6	29435
828	2AAA_MOUSE	Q76MZ3	Q76MZ3	ENSMUSP00000007708	Ppp2r1a	1.62603	1.63594	1.65018	1.64051	1.63816	0.0100361	1.87833	2.14571	2.03414	1.93178	1.99749	0.118083	2.07111	2.02912	2.02947	2.01712	2.0367	0.0236477	0.000912151	7.44262e-08	0.539003	0.00413442	5.47689e-06	0.578131	Serine/threonine-protein phosphatase 2A 65 kDa regulatory subunit A alpha isoform	40	32	62.1	50.8	65322
829	FA50A_MOUSE;FA50B_MOUSE	Q9WV03;Q9WTJ8	Q9WV03	ENSMUSP00000046980;ENSMUSP00000109797	Fam50a;Fam50b	0.247614	0.206259	0.168405	0.332746	0.238756	0.0705168	-0.383667	-0.965198	-0.868368	-0.45611	-0.668336	0.2911	-1.21024	-1.12464	-1.2775	-1.61316	-1.30638	0.213873	0.000917807	9.30969e-06	0.0123268	0.00415504	6.68055e-05	0.0199236	Protein FAM50A;Protein FAM50B	5	5	18.9	18.9	40251
830	CJ076_MOUSE	Q6PD19	Q6PD19	ENSMUSP00000048454		-0.334471	-0.420627	-0.508757	-0.625292	-0.472286	0.124368	-0.0349636	-0.030527	0.063288	-0.122883	-0.0312714	0.0760446	-0.363842	0.187373	-0.0206235	0.0955635	-0.0253823	0.241157	0.000922883	0.0165295	0.964361	0.00417299	0.0226571	0.967713	UPF0668 protein C10orf76 homolog	13	13	28.4	28.4	78631
831	SRPRB_MOUSE	P47758	P47758	ENSMUSP00000035157	Srprb	0.29598	0.273437	0.557689	0.335413	0.36563	0.130576	-0.0557525	-0.0631985	-0.281012	-0.176674	-0.144159	0.106702	-0.437849	-0.282183	-0.454012	-0.468674	-0.410679	0.0865841	0.000926364	6.09883e-05	0.0081789	0.00418369	0.000238426	0.0141128	Signal recognition particle receptor subunit beta	10	10	40.9	40.9	29579
832	GLOD4_MOUSE	Q9CPV4	Q9CPV4	ENSMUSP00000017430;ENSMUSP00000131788	Glod4	1.00728	0.904915	0.990082	0.922087	0.956091	0.0501698	0.573278	0.757865	0.6449	0.542149	0.629548	0.0957531	0.791713	0.77994	0.863495	0.729479	0.791156	0.0552661	0.000930259	0.00447393	0.0265098	0.00419623	0.00730983	0.0386374	Glyoxalase domain-containing protein 4	19	19	74.5	74.5	33316
833	CSPG5_MOUSE	Q71M36	Q71M36	ENSMUSP00000035058	Cspg5	-0.445061	-1.36489	-1.01168	-1.05471	-0.969087	0.383151	0.492613	0.393095	0.166586	0.142272	0.298641	0.171694	0.335056	0.500559	0.31013	0.464025	0.402443	0.0939536	0.000932433	0.000439163	0.329638	0.00420098	0.00106403	0.371288	Chondroitin sulfate proteoglycan 5	6	6	17.7	17.7	60405
834	BTK_MOUSE;EPHB3_MOUSE	P54754;P35991	P54754	ENSMUSP00000006112;ENSMUSP00000033617	Btk;Ephb3	-0.831751	-1.1356	-0.364567	-0.809435	-0.785339	0.317525	0.139214	0.302101	0.139472	0.223719	0.201127	0.0781892	0.460173	0.383576	0.412579	0.355405	0.402933	0.0447329	0.000936957	0.000310144	0.00418993	0.00421631	0.000803847	0.00816025	Ephrin type-B receptor 3;Tyrosine-protein kinase BTK	13	5	16.9	8.4	10966
835	TTYH1_MOUSE	Q9D3A9	Q9D3A9	ENSMUSP00000078384;ENSMUSP00000113937;ENSMUSP00000120182	Ttyh1	-0.850622	-1.2219	-0.5405	-0.690377	-0.82585	0.292829	0.252351	0.235401	-0.0525924	0.178903	0.153516	0.140948	0.905004	0.937646	0.877508	0.955887	0.919011	0.0347649	0.000941945	2.20105e-05	4.27386e-05	0.00423368	0.000113313	0.00028389	Protein tweety homolog 1	8	8	21.1	21.1	49032
836	ADDA_MOUSE	Q9QYC0	Q9QYC0	ENSMUSP00000109977;ENSMUSP00000109979	Add1	1.48884	1.44141	1.43087	1.3864	1.43688	0.0420504	1.62786	1.58565	1.56187	1.58022	1.5889	0.0278911	1.86019	1.87526	1.94444	1.53932	1.8048	0.180751	0.000943428	0.00740807	0.0562059	0.00423527	0.0112288	0.0747752	Alpha-adducin	49	45	56.9	54.6	80646
837	VATC1_MOUSE	Q9Z1G3	Q9Z1G3	ENSMUSP00000022904	Atp6v1c1	-0.023462	-0.0977085	-0.756564	-0.16052	-0.259564	0.336036	0.720193	0.785699	0.732789	0.798872	0.759388	0.0387086	1.22955	1.1948	1.26158	1.11557	1.20038	0.0627725	0.000943953	0.00014123	2.07103e-05	0.00423256	0.000439499	0.000181602	V-type proton ATPase subunit C 1	40	40	81.9	81.9	43887
838	CYBP_MOUSE	Q9CXW3	Q9CXW3	ENSMUSP00000014370	Cacybp	1.30408	1.17972	1.41054	1.25003	1.28609	0.0973398	0.856152	0.94868	1.01215	0.917604	0.933646	0.0649389	0.636217	0.653794	0.707594	0.801602	0.699802	0.0743498	0.00094451	7.4238e-05	0.00319905	0.00423001	0.000274768	0.00655709	Calcyclin-binding protein	21	21	81.7	81.7	2651
839	B9EJ86_MOUSE	B9EJ86	B9EJ86	ENSMUSP00000100911	Osbpl8	0.275895	0.305297	0.506561	0.391067	0.369705	0.103497	0.0450759	0.0107211	0.020893	0.0883344	0.0412561	0.034535	0.113529	0.0236715	0.170966	0.304847	0.153253	0.117847	0.000947247	0.0328485	0.117963	0.00423721	0.0417475	0.14563	Oxysterol-binding protein	24	23	39.5	39.5	10127
840	TOLIP_MOUSE	Q9QZ06	Q9QZ06	ENSMUSP00000001950	Tollip	-0.496698	-0.717933	-0.821924	-0.174736	-0.552823	0.286226	0.301304	0.354898	0.287554	0.306397	0.312538	0.0293399	0.850812	0.632796	0.790562	0.529506	0.700919	0.146659	0.000951838	0.000234655	0.00202763	0.00425268	0.000643288	0.00458139	Toll-interacting protein	9	9	47.1	47.1	30345
841	SYUA_MOUSE	O55042	O55042	ENSMUSP00000109907;ENSMUSP00000126067	Snca	0.28716	0.198908	0.973511	0.23653	0.424027	0.368103	1.45886	1.63089	1.73016	1.52308	1.58575	0.119612	2.24892	2.29927	2.20177	2.38746	2.28435	0.0794339	0.000962043	6.20376e-05	6.76533e-05	0.00429316	0.000241272	0.000375041	Alpha-synuclein	22	18	96.4	88.6	14485
842	NTRK2_MOUSE	P15209	P15209	ENSMUSP00000078757;ENSMUSP00000105464	Ntrk2	0.013624	0.0953018	0.186233	0.190968	0.121532	0.0843401	0.450686	0.457925	0.355251	0.3926	0.414116	0.0489376	0.250034	0.246136	0.332664	0.176337	0.251293	0.0639474	0.000963584	0.0496574	0.00677141	0.00429493	0.0606457	0.0120498	BDNF/NT-3 growth factors receptor	17	11	2.4	16.6	92132
843	MIMIT_MOUSE	Q59J78	Q59J78	ENSMUSP00000130532	Ndufaf2	0.0220298	0.153998	0.105111	-0.0166516	0.0661216	0.077541	-0.201869	-0.211595	-0.370746	-0.265611	-0.262455	0.0774473	-0.154474	-0.153769	-0.152876	0.034423	-0.106674	0.094067	0.000967675	0.0297661	0.0430829	0.00430805	0.0381401	0.059054	Mimitin. mitochondrial	8	8	64.9	64.9	19628
844	GNAI1_MOUSE;GNAT1_MOUSE;GNAT2_MOUSE;GNAT3_MOUSE	B2RSH2;P50149;P20612;Q3V3I2	B2RSH2	ENSMUSP00000010205;ENSMUSP00000030561;ENSMUSP00000053818;ENSMUSP00000074259	Gnai1;Gnat1;Gnat2;Gnat3	2.17519	2.20703	2.34072	2.17793	2.22522	0.0783379	2.46608	2.55889	2.46251	2.49433	2.49545	0.0446213	2.53937	2.52802	2.61219	2.33553	2.50378	0.118201	0.000968861	0.00772323	0.899448	0.00430822	0.011622	0.908893	Guanine nucleotide-binding protein G(i) subunit alpha-1;Guanine nucleotide-binding protein G(t) subunit alpha-1;Guanine nucleotide-binding protein G(t) subunit alpha-2;Guanine nucleotide-binding protein G(t) subunit alpha-3	33	15	66.7	32.2	40361
845	NCAM1_MOUSE	P13595	P13595		Ncam1	1.80075	1.84324	2.10392	1.97811	1.9315	0.137583	2.39431	2.53491	2.4444	2.32032	2.42348	0.0900878	1.91152	1.9362	1.90412	2.03012	1.94549	0.0580653	0.000978802	0.85755	0.00011074	0.00434727	0.863764	0.000524093	Neural cell adhesion molecule 1	65	65	57.1	57.1	11943
846	AMZ2_MOUSE	Q400C8	Q400C8		Amz2	0.48116	0.45217	0.692965	0.45302	0.519829	0.116208	-0.829933	-0.210345	-0.280309	-0.804662	-0.531312	0.331621	-0.833334	-1.15159	-1.36107	-1.72184	-1.26696	0.372878	0.000979238	9.59141e-05	0.0256656	0.00434407	0.000332378	0.0376408	Archaemetzincin-2	4	4	17.5	17.5	41341
847	CAV1_MOUSE;CAV3_MOUSE	P49817;P51637	P49817	ENSMUSP00000007799;ENSMUSP00000074922;ENSMUSP00000111113;ENSMUSP00000111114;ENSMUSP00000111116	Cav1;Cav3	-0.112138	-0.666503	-0.198755	-0.486019	-0.365854	0.256335	-1.19964	-1.04883	-1.28618	-1.32048	-1.21378	0.121157	-0.859605	-1.45029	-1.23197	-0.999753	-1.1354	0.260093	0.000980437	0.0055943	0.604543	0.00434425	0.00881049	0.640376	Caveolin-1;Caveolin-3	4	3	34.8	29.8	20538
848	TCRG1_MOUSE	Q8CGF7	Q8CGF7	ENSMUSP00000025375;ENSMUSP00000134458	Tcerg1	0.653837	0.594356	0.674347	0.778447	0.675247	0.0767092	0.221525	-0.0790076	0.213427	0.259636	0.153895	0.15657	-0.491287	-0.426235	-0.443854	-0.436474	-0.449462	0.0288034	0.000981184	1.54444e-07	0.000274106	0.00434244	8.28043e-06	0.000992973	Transcription elongation regulator 1	43	42	39.7	38.5	12379
849	OXSM_MOUSE	Q9D404	Q9D404	ENSMUSP00000022311;ENSMUSP00000108243;ENSMUSP00000108244	Oxsm	-0.624854	-0.892729	-0.666592	-0.745675	-0.732462	0.118009	-1.42853	-1.09251	-1.28016	-1.31137	-1.27814	0.139266	-0.872137	-0.944419	-0.697221	-1.75998	-1.06844	0.472566	0.000982656	0.21693	0.427261	0.00434383	0.23469	0.469687	3-oxoacyl-[acyl-carrier-protein] synthase. mitochondrial	2	2	9.4	9.4	48627
850	KPCI_MOUSE	Q62074	Q62074	ENSMUSP00000103884	Prkci	-0.340668	-0.181853	0.0122553	-0.251407	-0.190418	0.149938	-0.639199	-0.611225	-0.704238	-0.65717	-0.652958	0.0390655	-0.896491	-0.758135	-1.14466	-1.24822	-1.01188	0.224491	0.000989855	0.00089516	0.0198077	0.0043705	0.00190019	0.0300235	Protein kinase C iota type	5	5	1.5	1.5	68203
851	NCHL1_MOUSE	P70232	P70232	ENSMUSP00000063933	Chl1	0.464355	0.48309	0.618501	0.466471	0.508104	0.0740729	0.780748	1.03174	0.914056	0.851949	0.894623	0.106408	-0.0249926	0.0867955	-0.0065562	-0.0718551	-0.0041521	0.0665714	0.0009968	4.92756e-05	7.25323e-06	0.004396	0.000203221	9.72192e-05	Neural cell adhesion molecule L1-like protein;Processed neural cell adhesion molecule L1-like protein	32	32	36.6	36.6	13507
852	SYT12_MOUSE	Q920N7	Q920N7	ENSMUSP00000055237	Syt12	-1.05143	-0.878101	-0.675108	-1.02735	-0.907997	0.173156	-1.71464	-1.6121	-2.2014	-2.09747	-1.9064	0.286891	-0.164846	-0.249689	-0.145653	-0.0914132	-0.1629	0.065686	0.00099992	0.000197012	2.18637e-05	0.00440458	0.000560567	0.000189502	Synaptotagmin-12	15	15	48.2	48.2	4668
853	ZC11A_MOUSE	Q6NZF1	Q6NZF1	ENSMUSP00000027736;ENSMUSP00000141255	Zc3h11a	-0.357826	-0.390812	-0.593302	-0.194119	-0.384015	0.163904	-0.900671	-1.18578	-0.916018	-1.05057	-1.01326	0.133276	-1.24691	-1.33344	-1.36471	-1.30249	-1.31189	0.0502141	0.00100132	3.67832e-05	0.00572641	0.00440555	0.000164147	0.0105401	Zinc finger CCCH domain-containing protein 11A	10	10	20.5	20.5	86491
854	AKCL2_MOUSE	Q9DCT1	Q9DCT1	ENSMUSP00000089459	Akr1e2	0.151683	0.213583	0.24542	0.182818	0.198376	0.0402766	-0.12566	-0.42004	-0.483173	-0.222655	-0.312882	0.167008	-0.374808	-0.368221	-0.428069	-0.31528	-0.371594	0.0461244	0.00100608	1.5503e-06	0.523201	0.00442132	2.26393e-05	0.563597	1.5-anhydro-D-fructose reductase	9	9	49.8	49.8	3446
855	TLE2_MOUSE;TLE3_MOUSE	Q08122;Q9WVB2	Q08122	ENSMUSP00000121125;ENSMUSP00000124131;ENSMUSP00000124173;ENSMUSP00000124977	Tle2;Tle3	0.0208664	0.111139	0.304225	0.0960473	0.133069	0.120741	-0.429609	-1.09189	-1.05408	-0.796802	-0.843094	0.305246	-1.57048	-1.12656	-1.53043	-1.24221	-1.36742	0.217177	0.00100997	1.95676e-05	0.0311952	0.00443326	0.00010506	0.0444141	Transducin-like enhancer protein 2;Transducin-like enhancer protein 3	3	2	6.7	5.3	83446
856	MYG1_MOUSE	Q9JK81	Q9JK81	ENSMUSP00000109312	Myg1	0.476125	0.453342	0.702162	0.549782	0.545353	0.112349	0.0510393	0.218068	0.18914	0.111601	0.142462	0.075731	0.0340955	-0.0826285	-0.117313	-0.011103	-0.0442372	0.0684297	0.00101031	0.000107687	0.0106003	0.00442955	0.000362142	0.0175255	UPF0160 protein MYG1. mitochondrial	11	11	35.5	35.5	42722
857	BSN_MOUSE	O88737	O88737	ENSMUSP00000035208	Bsn	-1.92003	-2.5326	-0.976502	-2.15477	-1.89598	0.66289	0.409306	-0.167718	0.303166	0.506784	0.262884	0.298868	1.65098	1.68789	1.74104	1.41898	1.62472	0.142054	0.0010186	4.66392e-05	0.000173694	0.0044607	0.000195354	0.000716347	Protein bassoon	203	199	62.4	61.7	41884
858	ATPB_MOUSE	P56480	P56480	ENSMUSP00000026459	Atp5b	2.49971	2.53933	2.51565	2.51407	2.51719	0.0164137	2.82998	3.02455	2.7726	2.80432	2.85786	0.113577	3.21048	3.23427	3.13755	2.98984	3.14304	0.110111	0.00101913	2.95815e-05	0.0112915	0.0044578	0.000139296	0.018465	ATP synthase subunit beta. mitochondrial	54	54	88.5	88.5	563
859	NDUS1_MOUSE	Q91VD9	Q91VD9	ENSMUSP00000027111;ENSMUSP00000126621	Ndufs1	0.918668	1.00306	0.941025	1.02097	0.970932	0.0488616	1.28516	1.43315	1.25507	1.20657	1.29499	0.0976312	1.88228	1.84341	1.90234	1.79215	1.85505	0.0485493	0.00101987	2.30307e-07	4.96675e-05	0.00445586	9.93498e-06	0.000311189	NADH-ubiquinone oxidoreductase 75 kDa subunit. mitochondrial	50	50	72.5	72.5	79776
860	PSMD3_MOUSE	P14685	P14685	ENSMUSP00000017365	Psmd3	1.33838	1.30369	1.56732	1.45971	1.41728	0.120332	1.05606	1.08821	1.02952	1.02866	1.05061	0.0281036	0.710918	0.665168	0.649736	0.839342	0.716291	0.0860498	0.00102164	7.86123e-05	0.000315927	0.0044584	0.000286161	0.00110398	26S proteasome non-ATPase regulatory subunit 3	42	42	74.9	74.9	60718
861	ES1_MOUSE	Q9D172	Q9D172	ENSMUSP00000001242	D10Jhu81e	-0.0127475	-0.107829	-0.186579	0.0566259	-0.0626325	0.10664	0.288428	0.275809	0.223545	0.332488	0.280068	0.0448357	1.03062	0.933948	1.09555	0.930485	0.997651	0.0800847	0.00103038	3.92701e-06	4.33279e-06	0.00449133	3.87844e-05	6.94913e-05	ES1 protein homolog. mitochondrial	14	14	55.3	55.3	2809
862	GBG12_MOUSE	Q9DAS9	Q9DAS9	ENSMUSP00000046557;ENSMUSP00000109860;ENSMUSP00000109862;ENSMUSP00000109863;ENSMUSP00000109864;ENSMUSP00000109865;ENSMUSP00000109866	Gng12	-0.643607	-0.461339	-0.134467	-0.514758	-0.438543	0.216673	0.532153	0.231652	0.235871	0.310142	0.327454	0.141146	0.866165	0.715505	0.64224	0.519801	0.685928	0.144761	0.0010308	0.000133258	0.0121301	0.00448792	0.000422396	0.019648	Guanine nucleotide-binding protein G(I)/G(S)/G(O) subunit gamma-12	8	8	84.7	84.7	79972
863	ITIH2_MOUSE	Q61703	Q61703		Itih2	-0.200933	-0.0466225	0.41387	-0.0511646	0.0287875	0.266546	-1.22925	-0.7208	-0.968298	-1.2124	-1.03269	0.239691	-1.03104	-0.97195	-1.47887	-1.18226	-1.16603	0.226588	0.00103268	0.000483517	0.449651	0.0044909	0.00114633	0.491707	Inter-alpha-trypsin inhibitor heavy chain H2	10	10	17.4	17.4	10593
864	COF2_MOUSE	P45591	P45591	ENSMUSP00000077262	Cfl2	1.71087	1.6403	1.70828	1.65992	1.67984	0.0352714	1.35225	1.41958	1.3262	1.51933	1.40434	0.0861643	1.25177	1.33397	1.23852	1.44089	1.31629	0.0931833	0.0010364	0.00033752	0.214609	0.00450188	0.000863473	0.251225	Cofilin-2	23	16	89.2	74.1	18709
865	OXR1_MOUSE	Q4KMM3	Q4KMM3	ENSMUSP00000022918;ENSMUSP00000087553;ENSMUSP00000087554;ENSMUSP00000105926;ENSMUSP00000136923	Oxr1	-1.10755	-1.24151	-1.75201	-0.87829	-1.24484	0.36988	0.0485153	-0.183004	-0.205461	-0.0272111	-0.0917903	0.122607	1.14419	1.18321	1.19874	1.09658	1.15568	0.0455939	0.00103657	1.34524e-05	1.34317e-06	0.0044974	8.30378e-05	3.62656e-05	Oxidation resistance protein 1	67	67	7.3	7.3	95911
866	DPOD3_MOUSE	Q9EQ28	Q9EQ28		Pold3	-0.755991	-0.474689	-0.299882	-0.350955	-0.470379	0.204062	-1.46199	-1.37262	-1.8886	-1.24594	-1.49229	0.278681	-1.30374	-1.60094	-1.42884	-1.25968	-1.3983	0.152919	0.00103738	0.000342618	0.57587	0.00449571	0.000872351	0.61277	DNA polymerase delta subunit 3	4	4	12.6	12.6	50835
867	SYUB_MOUSE	Q91ZZ3	Q91ZZ3	ENSMUSP00000043074;ENSMUSP00000116296	Sncb	-1.24337	-1.09243	0.063562	-0.639297	-0.727884	0.586758	0.981063	0.909424	1.22885	1.1116	1.05773	0.141488	1.96301	2.02332	1.98567	1.9537	1.98142	0.03099	0.00103773	9.17431e-05	1.42567e-05	0.00449205	0.000320887	0.000143062	Beta-synuclein	18	9	63.9	57.9	14051
868	SMRD3_MOUSE	Q6P9Z1	Q6P9Z1	ENSMUSP00000030791	Smarcd3	0.156254	0.1405	0.0448285	0.548181	0.222441	0.222672	-0.469479	-0.461657	-0.451204	-0.393819	-0.44404	0.0343074	-0.787399	-0.953339	-1.00867	-0.656886	-0.851575	0.160269	0.00103809	0.000229259	0.00251935	0.00448841	0.000631725	0.00538447	SWI/SNF-related matrix-associated actin-dependent regulator of chromatin subfamily D member 3	17	11	46.8	32.7	54985
869	RANB3_MOUSE	Q9CT10	Q9CT10	ENSMUSP00000002445	Ranbp3	0.643139	0.55393	0.648055	0.382711	0.556959	0.123959	0.153372	0.102186	0.0395073	-0.129031	0.0415084	0.122859	-0.222136	-0.245807	-0.183901	0.039238	-0.153152	0.130771	0.00104696	0.000220933	0.0730872	0.00452155	0.00061374	0.0944221	Ran-binding protein 3	18	18	40.3	40.3	52572
870	MP2K4_MOUSE	P47809	P47809	ENSMUSP00000041282	Map2k4	0.210896	0.161347	-0.0165215	0.165649	0.130343	0.100442	0.537126	0.68805	0.519749	0.450711	0.548909	0.0999868	0.78418	0.757789	0.792158	0.855386	0.797378	0.0413666	0.00104699	1.77565e-05	0.00372118	0.00451652	9.85803e-05	0.0073931	Dual specificity mitogen-activated protein kinase kinase 4	23	22	68.8	59.4	44113
871	CBX3_MOUSE	P23198	P23198		Cbx3	2.24447	2.16452	1.94764	2.07879	2.10886	0.127	1.52336	1.39061	1.52242	1.73689	1.54332	0.143322	0.626482	0.858077	0.778631	0.685176	0.737091	0.102132	0.0010472	2.80699e-06	9.51723e-05	0.00451221	3.2216e-05	0.000472463	Chromobox protein homolog 3	14	13	50.3	41.5	20855
872	AKTIP_MOUSE	Q64362	Q64362	ENSMUSP00000105238;ENSMUSP00000112375;ENSMUSP00000113769	Aktip	-1.21672	-1.09677	-0.751625	-0.978766	-1.01097	0.198319	-0.449392	-0.127255	-0.35526	-0.275589	-0.301874	0.136375	-0.498761	-0.629269	-0.492872	-0.468202	-0.522276	0.0725466	0.00106042	0.00358364	0.0290425	0.00456394	0.00603383	0.0417611	AKT-interacting protein	7	7	33.6	33.6	32941
873	FAK2_MOUSE	Q9QVP9	Q9QVP9	ENSMUSP00000022622;ENSMUSP00000137008	Ptk2b	-0.921709	-0.87092	-0.850707	-0.416996	-0.765083	0.233972	0.168512	0.00407275	0.0150823	-0.132968	0.0136746	0.123252	0.435806	0.404785	0.533305	0.250162	0.406015	0.117448	0.00106298	0.000108858	0.00365732	0.00456973	0.00036412	0.00728165	Protein-tyrosine kinase 2-beta	48	47	54.7	53.9	11579
874	ZN512_MOUSE	Q69Z99	Q69Z99	ENSMUSP00000075613	Znf512	0.715155	0.715967	1.29685	0.995992	0.930991	0.277428	0.0626272	-0.00116115	0.140625	0.150546	0.0881591	0.0713552	-0.963921	-0.867359	-0.805218	-0.820268	-0.864192	0.0715615	0.00106781	1.57954e-05	1.44097e-06	0.00458524	9.26253e-05	3.75554e-05	Zinc finger protein 512	20	20	34.2	34.2	63908
875	FRG1_MOUSE	P97376	P97376	ENSMUSP00000033999	Frg1	0.24049	0.248096	1.10106	0.347292	0.484236	0.414088	-1.37651	-0.822083	-0.729861	-1.20378	-1.03306	0.30743	-1.37626	-0.771085	-1.24126	-1.63644	-1.25626	0.362653	0.0010683	0.000730659	0.383997	0.00458211	0.00161114	0.426121	Protein FRG1	7	7	2.4	2.4	29127
876	MICU1_MOUSE	Q8VCX5	Q8VCX5	ENSMUSP00000020311;ENSMUSP00000090166;ENSMUSP00000126597;ENSMUSP00000136567	Micu1	-1.01399	-1.24398	-0.520018	-0.875149	-0.913282	0.303101	-0.0506925	-0.0419171	0.243917	0.155514	0.0767052	0.146597	0.281876	0.421629	0.249493	0.354763	0.32694	0.0769608	0.00107145	0.000213347	0.023316	0.00459036	0.000597085	0.0346554	Calcium uptake protein 1. mitochondrial	16	16	36.9	36.9	54352
877	ACO11_MOUSE	Q8VHQ9	Q8VHQ9	ENSMUSP00000099823	Acot11	-1.11813	-1.13641	-0.76227	-0.998224	-1.00376	0.172264	-1.46122	-1.57495	-1.70725	-1.6467	-1.59753	0.105747	-0.0286963	0.0347562	-0.029177	0.00655565	-0.00414037	0.0308609	0.00107679	2.69881e-05	1.13016e-07	0.00460799	0.00013137	1.69659e-05	Acyl-coenzyme A thioesterase 11	10	10	23.9	23.9	67354
878	RHG39_MOUSE	P59281	P59281		Arhgap39	-0.950372	-1.17084	-0.882764	-0.753565	-0.939385	0.174573	-0.333099	-0.454951	-0.402775	-0.42736	-0.404546	0.0521821	-0.441291	-0.568904	-0.244689	-0.518795	-0.44342	0.142509	0.00108097	0.0045602	0.626749	0.00462057	0.00741205	0.661099	Rho GTPase-activating protein 39	25	25	30.6	30.6	1252
879	AFAD_MOUSE	Q9QZQ1	Q9QZQ1	ENSMUSP00000118318;ENSMUSP00000122447	Mllt4	1.20499	1.07554	1.3575	1.24945	1.22187	0.116697	0.901716	0.687772	0.771213	0.808562	0.792316	0.0887074	0.375449	0.388443	0.387921	0.484449	0.409065	0.0506137	0.00109055	1.40927e-05	0.000289488	0.00465622	8.59999e-05	0.00103373	Afadin	60	60	39.8	39.8	2065
880	NFH_MOUSE	P19246	P19246	ENSMUSP00000091061	Nefh	-0.882726	-1.08337	-0.647208	-0.737275	-0.837644	0.190395	0.127921	-0.209448	0.144476	0.448701	0.127913	0.268944	1.74049	1.80308	1.83961	1.77544	1.78965	0.0420138	0.00109091	1.72414e-07	1.83703e-05	0.00465248	8.86399e-06	0.000168566	Neurofilament heavy polypeptide	50	46	45.9	43.2	11699
881	SC11A_MOUSE	Q9R0P6	Q9R0P6	ENSMUSP00000026818	Sec11a	0.311764	0.257715	0.71595	0.33899	0.406105	0.209307	-0.491064	-0.21435	-0.628502	-0.311809	-0.411431	0.184596	-0.45467	-0.157448	-0.532196	-0.675821	-0.455034	0.218524	0.00109248	0.00126971	0.770776	0.0046539	0.00251065	0.794923	Signal peptidase complex catalytic subunit SEC11A	10	10	41.3	41.3	20626
882	DPM1_MOUSE	O70152	O70152	ENSMUSP00000118776;ENSMUSP00000139070	Dpm1	0.152848	0.1612	0.102065	0.241647	0.16444	0.0577247	-0.0529726	-0.06308	-0.200107	-0.199412	-0.128893	0.0819343	-0.283962	-0.437496	-0.596584	-0.853303	-0.542836	0.243167	0.00109778	0.00130708	0.0179925	0.00467115	0.0025737	0.0276858	Dolichol-phosphate mannosyltransferase subunit 1	12	12	51.2	51.2	29174
883	ATCAY_MOUSE;BNIP2_MOUSE	Q8BHE3;O54940	Q8BHE3	ENSMUSP00000034754;ENSMUSP00000036721	Atcay;Bnip2	-0.414436	-0.520769	-0.520252	-0.77289	-0.557087	0.152311	0.118237	0.262201	0.157506	-0.129694	0.102062	0.166023	0.563187	0.571651	0.521025	0.575289	0.557788	0.0250277	0.00109996	6.89512e-06	0.00161967	0.00467514	5.42503e-05	0.00383508	BCL2/adenovirus E1B 19 kDa protein-interacting protein 2;Caytaxin	11	11	4.7	4.7	42178
884	KCTD4_MOUSE	Q9D7X1	Q9D7X1	ENSMUSP00000061734	Kctd4	-0.587446	-1.01959	-0.81967	-0.793026	-0.804932	0.176763	-1.2725	-1.34453	-1.3678	-1.40962	-1.34861	0.0574412	-1.25595	-1.09954	-1.70287	-1.03009	-1.27211	0.302309	0.00110074	0.0371191	0.636737	0.00467315	0.0464206	0.670128	BTB/POZ domain-containing protein KCTD4	6	6	30.5	30.5	29978
885	IGSF3_MOUSE	Q6ZQA6	Q6ZQA6	ENSMUSP00000048900	Igsf3	0.716601	0.747815	1.04421	0.755954	0.816146	0.152989	0.280969	0.42343	0.242366	0.200438	0.286801	0.0968409	-0.365673	-0.755617	-0.205719	-0.111223	-0.359558	0.284157	0.00110396	0.000340478	0.00505892	0.00468154	0.000869262	0.00951685	Immunoglobulin superfamily member 3	34	34	36.3	36.3	13471
886	DDX42_MOUSE	Q810A7	Q810A7	ENSMUSP00000021046	Ddx42	0.850838	0.812185	1.22622	0.890803	0.945011	0.1902	0.419293	0.191874	0.288793	0.370719	0.317669	0.0996662	-0.421074	-0.423544	-0.51374	-0.925979	-0.571084	0.240493	0.00110796	6.17155e-05	0.000484533	0.00469318	0.000240268	0.00151664	ATP-dependent RNA helicase DDX42	34	34	50.9	50.9	10196
887	H11_MOUSE	P43275	P43275	ENSMUSP00000062030	Hist1h1a	2.79784	2.78766	3.66278	2.8765	3.0312	0.422927	1.78851	1.34987	1.68618	1.79057	1.65378	0.208388	0.788141	0.728417	0.687356	0.688513	0.723106	0.0473725	0.00110804	3.63669e-05	0.000126579	0.00468825	0.000162482	0.000574428	Histone H1.1	18	13	43.7	38.5	21785
888	KBTBB_MOUSE	Q8BNW9	Q8BNW9	ENSMUSP00000068321;ENSMUSP00000139292	Kbtbd11	-0.90476	-1.2699	-0.939522	-0.866529	-0.995178	0.18556	-0.398921	-0.330664	-0.48555	-0.4569	-0.418009	0.0684782	0.537463	0.549855	0.543601	0.381684	0.503151	0.0811361	0.00111481	5.99088e-06	2.34777e-06	0.00471159	4.98531e-05	4.86806e-05	Kelch repeat and BTB domain-containing protein 11	14	14	32.5	32.5	67945
889	ROA2_MOUSE	O88569	O88569	ENSMUSP00000067491;ENSMUSP00000087453;ENSMUSP00000110103	Hnrnpa2b1	2.82326	2.84214	2.93669	2.9451	2.8868	0.0630337	2.60099	2.66608	2.71559	2.63281	2.65387	0.0489874	2.24772	2.29828	2.21585	2.31214	2.2685	0.0447023	0.00111534	3.78259e-06	2.44393e-05	0.00470852	3.78561e-05	0.000203824	Heterogeneous nuclear ribonucleoproteins A2/B1	43	42	80.2	80.2	37402
890	PSMD4_MOUSE	O35226	O35226	ENSMUSP00000071589;ENSMUSP00000102857;ENSMUSP00000113554	Psmd4	1.51809	1.50632	1.30959	1.56969	1.47592	0.114253	1.09864	1.08936	1.00945	1.1697	1.09179	0.0655813	0.631267	0.714669	0.607879	0.522408	0.619056	0.0790711	0.0011191	1.73218e-05	9.27867e-05	0.00471907	9.71728e-05	0.000467421	26S proteasome non-ATPase regulatory subunit 4	13	13	36.7	36.7	40703
891	THIL_MOUSE	Q8QZT1	Q8QZT1	ENSMUSP00000034547	Acat1	2.0945	2.01455	1.89602	1.99409	1.99979	0.0816243	2.29942	2.34354	2.27665	2.21575	2.28384	0.0532141	2.21712	2.26896	2.18639	2.22155	2.2235	0.0341013	0.00112059	0.00231546	0.104818	0.00472007	0.00418589	0.130605	Acetyl-CoA acetyltransferase. mitochondrial	36	36	70.8	70.8	44816
892	TOM5_MOUSE	B1AXP6	B1AXP6	ENSMUSP00000103437;ENSMUSP00000103438;ENSMUSP00000103439;ENSMUSP00000103440	Tomm5	-0.774978	-1.15053	-0.662098	-0.898378	-0.871496	0.20956	-1.46305	-1.79271	-1.75723	-1.54775	-1.64019	0.160086	-1.01497	-0.747048	-0.510579	0.00378735	-0.567202	0.432849	0.00112112	0.252615	0.00350389	0.00471699	0.271418	0.00702463	Mitochondrial import receptor subunit TOM5 homolog	2	2	29.4	29.4	60372
893	LIMA1_MOUSE	Q9ERG0	Q9ERG0	ENSMUSP00000073371;ENSMUSP00000104652	Lima1	0.167408	0.106418	-0.362928	0.128885	0.00994581	0.249855	-0.98414	-1.33773	-1.03017	-0.727179	-1.01981	0.250392	-1.35763	-1.48762	-1.65748	-1.02483	-1.38189	0.267837	0.00112871	0.000270203	0.0956714	0.00474362	0.00072022	0.120488	LIM domain and actin-binding protein 1	12	12	22.6	22.6	84059
894	VCAM1_MOUSE	P29533	P29533		Vcam1	-1.07043	-1.11801	-0.578889	-1.10824	-0.968891	0.260809	0.142239	-0.100703	-0.253985	-0.0812191	-0.073417	0.163215	-0.176815	-0.0705634	-0.13606	0.0478145	-0.0839058	0.0981162	0.00112998	0.000713789	0.915878	0.00474365	0.00157765	0.924003	Vascular cell adhesion protein 1	13	13	21.1	21.1	81317
895	IF4G2_MOUSE	Q62448	Q62448		Eif4g2	0.846761	0.721588	0.629705	0.942883	0.785234	0.137694	0.368521	0.388732	0.395176	0.383182	0.383903	0.0113654	-0.0958924	-0.13192	-0.0719825	-0.196219	-0.124003	0.0540808	0.00114162	1.76625e-05	1.67078e-06	0.00478717	9.84953e-05	3.91902e-05	Eukaryotic translation initiation factor 4 gamma 2	36	36	45.1	45.1	1021
896	PRS7_MOUSE	P46471	P46471		Psmc2	1.281	1.22955	1.31418	1.24735	1.26802	0.0374455	1.05193	1.11295	0.943337	0.975058	1.02082	0.0764911	0.628043	0.69204	0.59314	0.651779	0.64125	0.0415509	0.00114595	5.16405e-07	0.000125689	0.00479996	1.32744e-05	0.000572464	26S protease regulatory subunit 7	33	33	62.8	62.8	48647
897	GNAL_MOUSE	Q8CGK7	Q8CGK7	ENSMUSP00000075908	Gnal	-0.800102	-0.74027	-0.307304	-1.02661	-0.718571	0.300636	0.115854	0.2553	0.306025	0.113943	0.197781	0.0979218	0.825409	0.780409	0.913568	0.747686	0.816768	0.0719704	0.0011552	6.01729e-05	5.21086e-05	0.00483329	0.000236966	0.000320072	Guanine nucleotide-binding protein G(olf) subunit alpha	23	17	55.6	46.2	44308
898	SYLC_MOUSE	Q8BMJ2	Q8BMJ2	ENSMUSP00000095197	Lars	0.686697	0.586337	0.942653	0.743614	0.739825	0.150039	0.296469	0.318615	0.286522	0.311899	0.303376	0.0145674	-0.119718	-0.131491	-0.036058	-0.121842	-0.102277	0.0444423	0.0011612	3.80293e-05	2.35194e-06	0.00485299	0.000167911	4.84991e-05	Leucine--tRNA ligase. cytoplasmic	48	47	39.9	3.9	13419
899	GTR3_MOUSE	P32037	P32037	ENSMUSP00000032476	Slc2a3	-0.36264	-0.661629	-0.0197485	-0.288625	-0.333161	0.263926	0.402381	0.461618	0.421208	0.451205	0.434103	0.0272162	1.25398	1.19608	1.26109	1.20836	1.22988	0.0324585	0.00116857	2.28709e-05	2.37254e-08	0.00487835	0.000116782	8.90414e-06	Solute carrier family 2. facilitated glucose transporter member 3	16	16	30.8	30.8	53478
900	TM1L2_MOUSE	Q5SRX1	Q5SRX1	ENSMUSP00000063414;ENSMUSP00000092884;ENSMUSP00000099743;ENSMUSP00000099744	Tom1l2	-1.00771	-1.14023	-0.991317	-0.655702	-0.948739	0.206421	-0.208116	0.0428099	-0.0956054	-0.379466	-0.160094	0.178661	0.819113	0.870465	0.877777	0.944616	0.877993	0.0515178	0.00117484	2.49663e-06	3.07854e-05	0.00489907	2.98403e-05	0.000234356	TOM1-like protein 2	22	22	57.6	57.6	55662
901	PPIA_MOUSE	P17742	P17742	ENSMUSP00000117987	Ppia	2.9274	2.98763	2.9483	3.14757	3.00273	0.0997406	3.38239	3.42204	3.27937	3.30757	3.34784	0.0658502	2.9832	3.03987	2.92082	3.0871	3.00775	0.071849	0.00117745	0.937514	0.00043042	0.00490453	0.94027	0.00139376	Peptidyl-prolyl cis-trans isomerase A;Peptidyl-prolyl cis-trans isomerase A. N-terminally processed	19	19	93.9	93.9	17971
902	PRP8_MOUSE	Q99PV0	Q99PV0	ENSMUSP00000018449;ENSMUSP00000099568	Prpf8	1.60202	1.61746	1.96783	1.73856	1.73147	0.168988	1.021	1.28022	1.13135	0.963679	1.09906	0.139385	0.628918	0.984669	0.895042	1.16126	0.917473	0.221897	0.00117874	0.00111414	0.215072	0.00490443	0.00226877	0.251688	Pre-mRNA-processing-splicing factor 8	110	109	50.5	50.2	27361
903	PHIPL_MOUSE	Q8BGT8	Q8BGT8	ENSMUSP00000045807	Phyhipl	1.27717	1.2261	1.3206	1.19626	1.25503	0.0550141	1.57345	1.78558	1.80588	1.54906	1.6785	0.135992	1.70245	1.71629	1.71963	1.67182	1.70255	0.02179	0.00117947	5.26581e-06	0.738812	0.00490206	4.62824e-05	0.766804	Phytanoyl-CoA hydroxylase-interacting protein-like	21	18	46.1	39.5	4234
904	DHX30_MOUSE	Q99PU8	Q99PU8	ENSMUSP00000062622;ENSMUSP00000107622;ENSMUSP00000129174	Dhx30	0.180883	0.146257	0.592421	0.392468	0.328007	0.207162	-0.297871	-0.236074	-0.27923	-0.285954	-0.274782	0.026932	-0.538289	-0.585599	-0.541014	-0.761081	-0.606496	0.105315	0.00118192	0.000197584	0.000881899	0.00490678	0.000561766	0.002388	Putative ATP-dependent RNA helicase DHX30	29	29	36.6	36.6	13667
905	TM263_MOUSE	Q9DAM7	Q9DAM7	ENSMUSP00000093030	Tmem263	0.098475	-0.0422534	0.342434	0.180098	0.144688	0.160665	-0.498738	-0.585115	-1.02426	-0.602637	-0.677689	0.235472	-0.77469	-1.19783	-0.737179	-0.97955	-0.922312	0.21233	0.0011831	0.000201421	0.173764	0.00490628	0.000569656	0.206962	Transmembrane protein 263	4	3	75.7	44.3	11549
906	CDK18_MOUSE	Q04899	Q04899	ENSMUSP00000027697;ENSMUSP00000107981	Cdk18	-0.945217	-1.03229	-0.894101	-0.881178	-0.938196	0.0685516	-1.51086	-1.70273	-2.21989	-1.88959	-1.83077	0.301998	-0.268455	-0.241215	-0.314796	-0.25057	-0.268759	0.0327058	0.00118883	2.13972e-06	4.9351e-05	0.00492458	2.75958e-05	0.000311284	Cyclin-dependent kinase 18	11	7	32.2	23.7	51847
907	FBX22_MOUSE	Q78JE5	Q78JE5	ENSMUSP00000034859	Fbxo22	0.100017	0.130493	0.422322	0.21375	0.216645	0.145299	-0.197654	-0.176759	-0.312254	-0.298806	-0.246368	0.0690632	-0.555048	-0.628938	-0.550176	-0.376279	-0.52761	0.10713	0.00119782	0.00017198	0.00450501	0.00495634	0.000504644	0.00867041	F-box only protein 22	8	8	24.1	24.1	44202
908	EFTU_MOUSE	Q8BFR5	Q8BFR5	ENSMUSP00000095656;ENSMUSP00000102000	Tufm	1.57229	1.54321	1.62183	1.56886	1.57655	0.0328585	1.37881	1.34428	1.21185	1.37983	1.32869	0.0796292	1.55304	1.61428	1.55746	1.49524	1.55501	0.0486301	0.00119937	0.490565	0.00284828	0.00495731	0.508589	0.00594857	Elongation factor Tu. mitochondrial	38	38	77.2	77.2	49508
909	1433B_MOUSE	Q9CQV8	Q9CQV8	ENSMUSP00000018470	Ywhab	1.97707	2.0538	2.04664	1.95531	2.00821	0.0494038	2.24668	2.52158	2.5098	2.36081	2.40972	0.131028	2.47541	2.49653	2.50809	2.35798	2.4595	0.0690236	0.0012214	4.07642e-05	0.526392	0.00504282	0.00017748	0.566709	14-3-3 protein beta/alpha;14-3-3 protein beta/alpha. N-terminally processed	33	20	85.8	70.7	28086
910	ZNF22_MOUSE	Q9ERU3	Q9ERU3	ENSMUSP00000078685;ENSMUSP00000084926;ENSMUSP00000108501	Znf22	0.500215	0.603861	1.41017	0.64019	0.78861	0.418599	-0.340752	-0.612359	-0.446339	-0.41848	-0.454483	0.114342	-0.869188	-1.12081	-0.984442	-1.07872	-1.01329	0.111714	0.00122706	0.00016378	0.000426321	0.00506063	0.000487058	0.00138767	Zinc finger protein 22	7	7	21.9	21.9	27294
911	RDH11_MOUSE	Q9QYF1	Q9QYF1	ENSMUSP00000124066	Rdh11	0.458154	0.400362	0.715212	0.552919	0.531662	0.137581	0.149325	0.0893528	-0.0641504	0.0690096	0.0608844	0.0900593	-0.623363	-0.586145	-0.558032	-0.788003	-0.638886	0.10295	0.00123088	9.70898e-06	5.08147e-05	0.00507081	6.83636e-05	0.000315219	Retinol dehydrogenase 11	9	9	31.6	31.6	35147
912	GABR2_MOUSE	Q80T41	Q80T41	ENSMUSP00000103378	Gabbr2	-1.02816	-1.27292	-0.531632	-0.937226	-0.942484	0.308413	0.108254	-0.082923	0.00275845	-0.1009	-0.0182026	0.0956696	0.375155	0.451462	0.482058	0.342672	0.412837	0.0648754	0.0012323	0.000135857	0.000299674	0.0050711	0.000427027	0.00106002	Gamma-aminobutyric acid type B receptor subunit 2	22	22	27.3	27.3	10567
913	FKB1B_MOUSE	Q9Z2I2	Q9Z2I2	ENSMUSP00000020964	Fkbp1b	-0.719175	-1.20153	-0.370726	-0.844032	-0.783866	0.342993	0.545885	0.334627	0.0847811	0.404227	0.34238	0.192922	-0.335836	-0.217885	-0.454302	-0.86473	-0.468189	0.281429	0.00123323	0.204583	0.00315482	0.00506934	0.222358	0.0064735	Peptidyl-prolyl cis-trans isomerase FKBP1B	3	3	32.4	32.4	11797
914	STT3A_MOUSE	P46978	P46978	ENSMUSP00000113116	Stt3a	0.390852	0.367932	0.910316	0.45435	0.530862	0.255596	-0.161288	-0.200491	-0.314765	-0.217798	-0.223586	0.0652217	-0.971677	-0.441277	-0.412067	-0.486167	-0.577797	0.264349	0.0012374	0.000939535	0.0405613	0.00508092	0.00197983	0.0559657	Dolichyl-diphosphooligosaccharide--protein glycosyltransferase subunit STT3A	13	13	16.5	16.5	80597
915	DPP10_MOUSE	Q6NXK7	Q6NXK7		Dpp10	-1.19562	-1.17333	-0.462801	-1.05044	-0.970549	0.344466	0.0056083	0.0794	-0.0176973	0.01316	0.0201178	0.0416465	0.817339	0.699972	0.762595	0.710112	0.747505	0.0540439	0.00124847	6.29607e-05	6.94049e-07	0.00512078	0.000243851	2.95996e-05	Inactive dipeptidyl peptidase 10	26	24	36.1	3.4	90825
916	PO210_MOUSE	Q9QY81	Q9QY81	ENSMUSP00000032179	Nup210	-0.132074	-0.13341	-0.0297465	-0.00645955	-0.0754224	0.0668682	-1.0277	-0.584052	-0.570574	-0.942473	-0.7812	0.238049	-1.01604	-1.06892	-1.23563	-1.05282	-1.09335	0.0973999	0.00125026	2.44614e-06	0.0513522	0.00512252	2.95188e-05	0.0691017	Nuclear pore membrane glycoprotein 210	27	26	22.1	21.4	2041
917	PDXD1_MOUSE	Q99K01	Q99K01	ENSMUSP00000111468;ENSMUSP00000111471	Pdxdc1	0.311038	0.372788	0.052316	0.308512	0.261163	0.142369	-0.0974068	-0.268769	-0.309688	-0.21517	-0.222758	0.0920947	-0.730724	-0.854757	-0.842778	-0.758644	-0.796726	0.0613594	0.00125109	9.61155e-06	4.69813e-05	0.00512034	6.81893e-05	0.000302957	Pyridoxal-dependent decarboxylase domain-containing protein 1	22	21	3.6	34.3	87334
918	SFPQ_MOUSE	Q8VIJ6	Q8VIJ6	ENSMUSP00000030623	Sfpq	2.20906	2.19922	2.32709	2.47164	2.30175	0.127291	1.75946	1.86915	1.95216	1.70771	1.82212	0.109756	1.40792	1.47487	1.39495	1.53329	1.45276	0.0640994	0.00125181	2.11696e-05	0.00113913	0.00511768	0.000110808	0.00289644	Splicing factor. proline- and glutamine-rich	59	56	62.8	60.5	75441
919	ATP5E_MOUSE	P56382	P56382	ENSMUSP00000016396	Atp5e	1.39987	1.34682	1.64322	1.51869	1.47715	0.131989	1.08283	0.839341	0.842284	1.04096	0.951356	0.12879	1.65292	1.64638	1.48016	1.87908	1.66464	0.163793	0.00125749	0.124935	0.000477489	0.00513534	0.14051	0.00150085	ATP synthase subunit epsilon. mitochondrial	7	7	73.1	73.1	58378
920	TBCB_MOUSE	Q9D1E6	Q9D1E6	ENSMUSP00000006254	Tbcb	1.05973	0.953075	1.13248	0.892234	1.00938	0.107366	0.655806	0.706453	0.525444	0.645339	0.633261	0.0766717	0.262729	0.332728	0.159628	0.289841	0.261232	0.0736115	0.00125825	2.60463e-05	0.00042336	0.00513285	0.000128115	0.00138043	Tubulin-folding cofactor B	21	21	73.8	73.8	27385
921	BCR_MOUSE	Q6PAJ1	Q6PAJ1	ENSMUSP00000126377	Bcr	0.293744	0.249733	0.637192	0.39006	0.392682	0.17322	-0.128262	-0.209594	-0.110964	-0.0678175	-0.12916	0.0593422	-0.0874717	0.0477963	0.141896	0.149682	0.0629757	0.110471	0.00126021	0.0183753	0.0221014	0.00513527	0.0248067	0.033086	Breakpoint cluster region protein	27	23	31.9	28.6	14307
922	BAX_MOUSE	Q07813	Q07813	ENSMUSP00000033093	Bax	0.793741	0.819301	0.822253	0.962119	0.849353	0.0762592	0.363113	0.616911	0.452275	0.374864	0.451791	0.11697	-0.399715	-0.235375	-0.206767	-0.228533	-0.267597	0.0889189	0.00126668	1.34436e-06	6.52793e-05	0.005156	2.11104e-05	0.000366756	Apoptosis regulator BAX	8	8	44.3	44.3	21394
923	GHC2_MOUSE	Q9DB41	Q9DB41	ENSMUSP00000108302	Slc25a18	-1.12807	-0.996798	-0.479092	-0.92092	-0.881221	0.281412	0.0494286	0.00332365	-0.165082	-0.040688	-0.0382544	0.0922103	0.18545	0.108966	0.177047	0.49897	0.242608	0.174305	0.00126811	0.000499315	0.029235	0.00515624	0.00117562	0.0420057	Mitochondrial glutamate carrier 2	13	10	55.6	46.6	34166
924	TSR1_MOUSE	Q5SWD9	Q5SWD9	ENSMUSP00000039027	Tsr1	-0.573757	-0.447228	0.0288897	-0.61589	-0.401996	0.296063	-1.39791	-1.35447	-1.55774	-1.15657	-1.36667	0.165099	-1.55575	-1.52824	-1.16266	-1.41413	-1.41519	0.179173	0.00126995	0.00109559	0.704186	0.00515814	0.00224074	0.734318	Pre-rRNA-processing protein TSR1 homolog	6	6	10.6	10.6	92104
925	RHG23_MOUSE	Q69ZH9	Q69ZH9	ENSMUSP00000091472	Arhgap23	-0.556276	-1.05325	-1.05051	-0.907642	-0.891919	0.233867	-0.0291922	-0.0361855	-0.277401	-0.209604	-0.138096	0.124853	-0.358546	-0.453697	-0.465767	-0.197874	-0.368971	0.123735	0.00127529	0.00751175	0.0392239	0.00517423	0.0113447	0.0544004	Rho GTPase-activating protein 23	22	22	19.9	19.9	16183
926	TOP2B_MOUSE	Q64511	Q64511	ENSMUSP00000017629	Top2b	1.51503	1.49934	2.18885	1.69261	1.72396	0.322084	0.869255	0.689404	0.797879	0.781112	0.784413	0.0739756	-0.340037	-0.422344	-0.370072	-0.364106	-0.37414	0.0346597	0.00127623	1.30291e-05	1.27133e-07	0.00517246	8.16329e-05	1.64527e-05	DNA topoisomerase 2-beta	89	75	53.5	48.6	18191
927	DC1I1_MOUSE	O88485	O88485	ENSMUSP00000111216;ENSMUSP00000111221	Dync1i1	1.33122	1.18945	1.1787	1.12298	1.20559	0.0886734	1.43688	1.52799	1.54031	1.46694	1.49303	0.0492975	1.39367	1.46493	1.42592	1.4705	1.43875	0.0360075	0.00129936	0.00278707	0.125688	0.0052605	0.00487867	0.154203	Cytoplasmic dynein 1 intermediate chain 1	25	21	48.1	44.7	70724
928	CPNE2_MOUSE	P59108	P59108	ENSMUSP00000045755	Cpne2	-0.591927	-0.0568835	-0.705901	-0.903042	-0.564438	0.361954	0.419077	0.608326	0.496007	0.432931	0.489085	0.086257	-0.0318555	-0.424217	-0.815268	-0.0275455	-0.324721	0.376218	0.00130371	0.393858	0.00558074	0.00527243	0.413468	0.010343	Copine-2	15	14	35.6	33.9	61035
929	ANXA7_MOUSE	Q07076	Q07076	ENSMUSP00000066035;ENSMUSP00000098405	Anxa7	-0.61134	-0.587849	-0.226509	-0.882141	-0.57696	0.269105	0.374021	0.212812	0.11927	0.258079	0.241046	0.105829	0.611811	0.673835	0.705117	0.360258	0.587755	0.156543	0.00130974	0.000294358	0.0104582	0.00529111	0.000771455	0.0173671	Annexin A7	18	18	4	4	49925
930	ARMC1_MOUSE	Q9D7A8	Q9D7A8	ENSMUSP00000029125	Armc1	-0.780123	-1.22263	-0.657659	-1.17245	-0.958217	0.281582	-0.24941	0.123215	0.022069	-0.0731554	-0.0443205	0.158502	0.299901	0.226464	0.261279	0.280351	0.266999	0.031287	0.00131108	0.000131652	0.00842172	0.00529085	0.000418366	0.0144786	Armadillo repeat-containing protein 1	9	9	49.6	49.6	31246
931	TBCD_MOUSE	Q8BYA0	Q8BYA0	ENSMUSP00000099302	Tbcd	0.557511	0.60302	0.811053	0.618186	0.647442	0.11208	0.33441	0.337346	0.213226	0.225697	0.27767	0.0674166	-0.174778	-0.0961009	-0.225577	-0.0924515	-0.147227	0.0645805	0.00131378	1.77107e-05	9.87533e-05	0.00529606	9.84713e-05	0.000484472	Tubulin-specific chaperone D	21	21	22.7	22.7	13332
932	PHF6_MOUSE	Q9D4J7	Q9D4J7	ENSMUSP00000077971;ENSMUSP00000130358	Phf6	-0.299521	0.21306	0.83288	0.176506	0.230731	0.4644	-0.957843	-1.70243	-1.46292	-1.28401	-1.3518	0.31363	-1.44233	-1.65675	-1.41116	-1.14698	-1.41431	0.208996	0.00132136	0.000652125	0.751405	0.00532088	0.00146728	0.777722	PHD finger protein 6	10	10	29.7	29.7	41139
933	COPE_MOUSE	O89079	O89079	ENSMUSP00000071078	Cope	-0.417531	-0.306454	-0.012061	-0.367401	-0.275862	0.181637	0.183513	0.58321	0.526465	0.475567	0.442189	0.177967	0.0979489	-0.0183077	-0.013969	-0.375916	-0.077561	0.206054	0.00132204	0.198892	0.00878204	0.00531792	0.216989	0.0149746	Coatomer subunit epsilon	13	13	69.2	69.2	34567
934	ADRO_MOUSE	Q61578	Q61578	ENSMUSP00000021078	Fdxr	-0.718425	-0.676212	-0.730917	-0.663277	-0.697208	0.0325508	-1.11031	-1.24138	-1.53462	-1.13353	-1.25496	0.194993	-0.436538	-1.06498	-0.599492	-0.204906	-0.576478	0.363689	0.00132787	0.532993	0.0166492	0.00533563	0.550598	0.0258949	NADPH:adrenodoxin oxidoreductase. mitochondrial	6	6	23.3	23.3	54201
935	AP2A1_MOUSE	P17426	P17426	ENSMUSP00000082519;ENSMUSP00000103489;ENSMUSP00000127497;ENSMUSP00000127842	Ap2a1	1.31122	1.21642	1.393	1.31219	1.30821	0.0722026	1.56697	1.5611	1.4949	1.51432	1.53432	0.0352977	1.88603	1.81351	1.88968	1.72951	1.82968	0.0754361	0.00134712	5.83219e-05	0.00039429	0.00540722	0.000231377	0.00130837	AP-2 complex subunit alpha-1	65	50	68.8	5.2	10766
936	CDS2_MOUSE	Q99L43	Q99L43	ENSMUSP00000099470	Cds2	-0.443871	-0.461402	0.069867	-0.118447	-0.238463	0.259079	0.441227	0.642655	0.489882	0.54619	0.529988	0.0864934	0.856943	0.806203	0.807513	0.771377	0.810509	0.0351899	0.00134717	0.000200105	0.000957566	0.00540163	0.000566788	0.00253616	Phosphatidate cytidylyltransferase 2	6	6	2.5	2.5	51313
937	GANAB_MOUSE	Q8BHN3	Q8BHN3	ENSMUSP00000093965	Ganab	1.03904	1.05793	1.12098	0.979373	1.04933	0.0583311	0.631415	0.850263	0.737462	0.631312	0.712613	0.104511	0.639465	0.566191	0.558352	0.668696	0.608176	0.054427	0.00134752	3.25316e-05	0.126667	0.00539728	0.000150173	0.155201	Neutral alpha-glucosidase AB	46	46	57.6	57.6	10691
938	KBP_MOUSE	Q6ZPU9	Q6ZPU9	ENSMUSP00000065160	Kbp	-0.801531	-0.615571	-0.906336	-1.10638	-0.857454	0.204929	-0.304386	0.086035	-0.0470365	-0.180612	-0.1115	0.168481	-0.191874	-0.375699	-0.25601	-0.431075	-0.313664	0.109225	0.00135128	0.00338395	0.0906871	0.00540657	0.00574139	0.115099	KIF1-binding protein	12	12	31.9	31.9	71051
939	COQ5_MOUSE	Q9CXI0	Q9CXI0	ENSMUSP00000048001	Coq5	-0.922045	-0.901162	-0.724384	-0.967861	-0.878863	0.106687	-1.59049	-1.20851	-1.43738	-1.4133	-1.41242	0.156963	-0.436293	-0.287253	-0.329336	-0.0996766	-0.28814	0.140435	0.0013524	0.000537009	3.98386e-05	0.00540526	0.00124792	0.000277392	2-methoxy-6-polyprenyl-1.4-benzoquinol methylase. mitochondrial	6	6	19.3	19.3	37335
940	PSMG1_MOUSE	Q9JK23	Q9JK23	ENSMUSP00000023630	Psmg1	0.416222	0.388899	0.586468	0.362797	0.438596	0.100965	0.0258929	-0.0160518	-0.35415	-0.249133	-0.14836	0.182915	-0.880084	-0.709108	-0.933627	-0.902703	-0.85638	0.100605	0.00135737	1.78849e-06	0.000502043	0.00541937	2.4408e-05	0.00155974	Proteasome assembly chaperone 1	6	6	21.5	21.5	33104
941	AIFM1_MOUSE	Q9Z0X1	Q9Z0X1	ENSMUSP00000041104	Aifm1	0.454858	0.501595	0.824327	0.602001	0.595695	0.164319	0.164584	0.0548432	-0.109386	0.0349377	0.0362447	0.112587	0.328458	0.316698	0.309092	0.22501	0.294814	0.0472132	0.00135912	0.0125223	0.00546451	0.00542057	0.0177278	0.0101677	Apoptosis-inducing factor 1. mitochondrial	25	25	46.6	46.6	66765
942	ITSN1_MOUSE	Q9Z0R4	Q9Z0R4	ENSMUSP00000056011;ENSMUSP00000109635	Itsn1	0.543022	0.501052	0.498171	0.646558	0.547201	0.0693369	0.261396	0.185341	0.254788	0.361247	0.265693	0.072398	0.166429	0.214969	0.195171	0.24259	0.20479	0.0321277	0.00136023	0.000107848	0.175004	0.00541924	0.000362359	0.208241	Intersectin-1	60	37	40.9	27.3	19429
943	GBRL1_MOUSE	Q8R3R8	Q8R3R8	ENSMUSP00000032264	Gabarapl1	-1.05346	-0.787184	-0.657367	-0.624639	-0.780663	0.194942	-0.201714	-0.296409	-0.113802	-0.118151	-0.182519	0.0860324	0.106288	0.314446	0.237544	0.194746	0.213256	0.0868218	0.00136295	8.66807e-05	0.000643805	0.00542434	0.000309232	0.00187739	Gamma-aminobutyric acid receptor-associated protein-like 1	7	3	45.3	19.7	14044
944	FLOT2_MOUSE	Q60634	Q60634	ENSMUSP00000072136;ENSMUSP00000098347	Flot2	-0.0633496	0.182214	-0.153477	-0.272579	-0.0767979	0.192767	0.594922	0.610347	0.430153	0.456358	0.522945	0.0928512	0.717683	0.659064	0.706703	0.664975	0.687106	0.0294119	0.00137325	0.000228371	0.0150252	0.00545955	0.000631131	0.0235841	Flotillin-2	30	30	64.5	64.5	47037
945	SYFA_MOUSE	Q8C0C7	Q8C0C7	ENSMUSP00000003906	Farsa	1.25929	1.27799	1.29182	1.38034	1.30236	0.0536677	1.1255	1.13304	1.05042	1.01388	1.08071	0.058104	0.811925	0.829411	0.80855	0.961811	0.852924	0.0731646	0.00137508	6.11118e-05	0.00277723	0.00546105	0.00023866	0.00581312	Phenylalanine--tRNA ligase alpha subunit	24	24	59.4	59.4	57598
946	GNAI3_MOUSE	Q9DC51	Q9DC51	ENSMUSP00000000001	Gnai3	1.1014	1.10509	1.29028	1.12165	1.15461	0.0908753	0.793967	0.799921	0.617768	0.859334	0.767748	0.104251	0.604282	0.644748	0.608131	0.316707	0.543467	0.15227	0.00138779	0.000460384	0.0511116	0.00550567	0.00110193	0.0688027	Guanine nucleotide-binding protein G(k) subunit alpha	21	8	51.4	23.7	40538
947	CAPS1_MOUSE	Q80TJ1	Q80TJ1	ENSMUSP00000064706;ENSMUSP00000108277	Cadps	0.287657	0.284798	0.567768	0.395588	0.383953	0.132951	0.722939	0.804863	0.788851	0.759128	0.768945	0.0360522	1.23771	1.19426	1.24064	1.2443	1.22923	0.0234706	0.00139412	1.58651e-05	6.79353e-07	0.00552497	9.28886e-05	2.93059e-05	Calcium-dependent secretion activator 1	66	58	56.5	51.7	15311
948	ACSL4_MOUSE	Q9QUJ7	Q9QUJ7	ENSMUSP00000033634;ENSMUSP00000108524;ENSMUSP00000108525;ENSMUSP00000108528	Acsl4	-0.836948	-0.691326	-0.45878	0.0943845	-0.473167	0.409166	0.64486	0.81599	0.732016	0.6049	0.699441	0.0940954	0.331087	0.356907	0.371034	0.42304	0.370517	0.0387249	0.00139893	0.00631771	0.000649596	0.00553816	0.00982609	0.00188841	Long-chain-fatty-acid--CoA ligase 4	19	17	37.3	34.9	79076
949	CSTF3_MOUSE	Q99LI7	Q99LI7	ENSMUSP00000028599	Cstf3	0.207124	0.121251	0.356289	0.20749	0.223039	0.0976585	-0.321315	-0.0635335	-0.303225	-0.414903	-0.275744	0.1497	-0.651373	-0.62173	-0.685254	-0.55138	-0.627434	0.056959	0.00140506	5.43341e-06	0.00461071	0.00555656	4.72027e-05	0.00881508	Cleavage stimulation factor subunit 3	16	16	3	3	82876
950	STX6_MOUSE	Q9JKK1	Q9JKK1	ENSMUSP00000027743;ENSMUSP00000142089	Stx6	-0.86925	-1.03811	-0.712822	-0.926452	-0.886658	0.135454	-0.457267	-0.498395	-0.493915	-0.539619	-0.497299	0.0336953	-0.13528	-0.174078	-0.134439	-0.174587	-0.154596	0.022793	0.00140793	4.02029e-05	2.79301e-06	0.00556208	0.000176058	5.3209e-05	Syntaxin-6	10	10	67.8	67.8	28996
951	PSB5_MOUSE	O55234	O55234	ENSMUSP00000022803	Psmb5	1.63891	1.60101	1.76693	1.66583	1.66817	0.0710084	1.32986	1.39818	1.11106	1.22572	1.26621	0.125401	0.996324	1.00795	0.942264	1.07953	1.00652	0.0564664	0.00140832	6.51498e-06	0.00921767	0.00555776	5.2357e-05	0.0155478	Proteasome subunit beta type-5	16	16	51.9	51.9	28532
952	GRM5_MOUSE	Q3UVX5	Q3UVX5	ENSMUSP00000129181	Grm5	-0.592833	-0.604007	-0.0798215	-0.630554	-0.476804	0.265127	0.2869	0.36347	0.256138	0.220884	0.281848	0.0607324	0.219277	0.110744	0.172797	-0.0839633	0.104714	0.133411	0.00140858	0.0078149	0.0520875	0.00555292	0.011727	0.0699407	Metabotropic glutamate receptor 5	22	21	22.4	21.8	13186
953	VPS25_MOUSE	Q9CQ80	Q9CQ80	ENSMUSP00000007533;ENSMUSP00000042088	Vps25	-1.0654	-1.00014	-0.721684	-1.04024	-0.956865	0.159074	-0.546782	-0.15511	-0.250796	-0.304616	-0.314326	0.166849	-0.408238	-0.35849	-0.485005	-0.24939	-0.375281	0.098752	0.0014137	0.000802995	0.552663	0.00556728	0.00173797	0.590756	Vacuolar protein-sorting-associated protein 25	10	10	73.9	73.9	20747
954	PRDX2_MOUSE	Q61171	Q61171	ENSMUSP00000005292;ENSMUSP00000105355;ENSMUSP00000105356;ENSMUSP00000126451	Prdx2	2.53064	2.52141	2.59935	2.47146	2.53071	0.0526239	2.34505	2.3588	2.22175	2.27915	2.30119	0.0633475	2.00023	1.92751	2.07563	1.86586	1.96731	0.0907249	0.00141426	3.84225e-05	0.000935643	0.00556365	0.000169447	0.00248864	Peroxiredoxin-2	11	11	45.5	45.5	21778
955	PDPK1_MOUSE	Q9Z2A0	Q9Z2A0	ENSMUSP00000099991	Pdpk1	-0.709963	-0.539492	-0.647568	-0.981154	-0.719544	0.188087	-0.165766	0.0124805	-0.0897704	-0.233534	-0.119147	0.105588	0.505987	0.248472	0.352834	0.482606	0.397475	0.120023	0.00142352	5.75012e-05	0.000650479	0.0055942	0.000228604	0.00188805	3-phosphoinositide-dependent protein kinase 1	13	13	38.1	38.1	63758
956	MIO_MOUSE	Q8VE19	Q8VE19	ENSMUSP00000039301	Mios	-0.944937	-1.10662	-0.688948	-0.821477	-0.890497	0.178008	-0.205996	-0.318605	-0.388574	-0.413367	-0.331636	0.0928749	-0.241342	-0.0802515	-0.830094	-0.746865	-0.474638	0.369875	0.00142367	0.0891313	0.481638	0.00558895	0.102894	0.523939	WD repeat-containing protein mio	6	6	10.6	10.6	98334
957	PRIC2_MOUSE	Q80Y24	Q80Y24	ENSMUSP00000109072;ENSMUSP00000109073;ENSMUSP00000109074	Prickle2	-1.02463	-1.10969	-0.550063	-1.18589	-0.967566	0.286022	0.0980469	-0.252437	0.260848	0.333514	0.109993	0.260907	-0.0563783	0.265497	0.173295	-0.0713287	0.0777713	0.167921	0.00142393	0.000743402	0.842337	0.00558414	0.00162967	0.861387	Prickle-like protein 2	25	25	37.9	37.9	9578
958	UBS3B_MOUSE	Q8BGG7	Q8BGG7	ENSMUSP00000043865;ENSMUSP00000116038	Ubash3b	-0.889825	-1.13838	-0.916412	-0.679221	-0.905961	0.187796	-1.38084	-1.59583	-1.56986	-1.44972	-1.49906	0.101304	-1.10944	-1.32987	-1.08058	-0.69085	-1.05269	0.26568	0.00143385	0.401839	0.0200741	0.00561715	0.421023	0.0303904	Ubiquitin-associated and SH3 domain-containing protein B	5	5	1	1	71443
959	AP1S2_MOUSE	Q9DB50	Q9DB50	ENSMUSP00000066185	Ap1s2	0.335179	0.157468	0.0938375	0.310953	0.224359	0.117317	-0.83333	-0.25363	-0.595006	-0.893672	-0.64391	0.290386	-0.795242	-0.706113	-0.989961	-0.920233	-0.852887	0.126742	0.00145321	1.62144e-05	0.235228	0.00568709	9.44919e-05	0.272893	AP-1 complex subunit sigma-2	4	4	23.8	23.8	18929
960	NFM_MOUSE	P08553	P08553		Nefm	1.38658	1.33132	1.43591	1.24439	1.34955	0.0821005	1.5962	1.73935	1.67128	1.59007	1.64923	0.0705202	2.56274	2.60068	2.55389	2.67474	2.59802	0.0550296	0.00146248	2.53342e-07	7.15312e-07	0.00571739	1.06831e-05	2.98285e-05	Neurofilament medium polypeptide	84	77	67.6	63.8	95915
961	KCC1A_MOUSE	Q91YS8	Q91YS8	ENSMUSP00000032409	Camk1	-0.648405	-0.905942	-0.703762	-0.864147	-0.780564	0.123923	-0.341072	-0.356397	-0.476025	-0.261122	-0.358654	0.0886994	-0.67621	-0.757166	-0.704152	-0.542309	-0.669959	0.0914839	0.00146358	0.200987	0.00274913	0.00571572	0.219084	0.0057704	Calcium/calmodulin-dependent protein kinase type 1	12	7	37.2	24.1	41624
962	GUAA_MOUSE	Q3THK7	Q3THK7	ENSMUSP00000029405	Gmps	0.872501	0.883248	1.04166	0.85511	0.913129	0.086466	0.520883	0.686661	0.571977	0.470017	0.562384	0.0927197	0.589423	0.607955	0.613481	0.753841	0.641175	0.075812	0.00146893	0.00322504	0.236301	0.00573066	0.00550413	0.273885	GMP synthase [glutamine-hydrolyzing]	28	28	53.7	53.7	76723
963	MARK2_MOUSE	Q05512	Q05512		Mark2	-0.700036	-0.774838	-0.205922	-0.81743	-0.624556	0.283276	0.170268	0.156931	0.186256	0.13187	0.161331	0.0230103	0.416233	0.389898	0.408836	0.379178	0.398537	0.0170158	0.0014727	0.000360496	3.07338e-06	0.00573941	0.000910459	5.62653e-05	Serine/threonine-protein kinase MARK2	29	22	42.4	3.4	86305
964	PCBP1_MOUSE	P60335	P60335	ENSMUSP00000054863	Pcbp1	1.76794	1.78088	1.47125	1.75787	1.69448	0.14912	1.3297	1.22152	1.23334	1.25943	1.261	0.048459	0.934167	0.978479	1.06217	0.430775	0.851396	0.285392	0.00147413	0.0019449	0.0299606	0.00573901	0.00359566	0.0428841	Poly(rC)-binding protein 1	16	11	63.2	48.3	37497
965	SCAF8_MOUSE	Q6DID3	Q6DID3	ENSMUSP00000076024	Scaf8	-0.010357	0.0761702	0.520026	0.241911	0.206937	0.233498	-0.38976	-0.497636	-0.630412	-0.46522	-0.495757	0.100504	-0.901811	-0.851259	-1.09258	-0.868137	-0.928446	0.11142	0.00147527	0.000121244	0.0011859	0.00573751	0.000394646	0.00299911	Protein SCAF8	14	11	15.6	13.6	13957
966	VATG2_MOUSE	Q9WTT4	Q9WTT4	ENSMUSP00000069482	Atp6v1g2	0.797969	0.515713	-0.145174	0.726573	0.47377	0.429676	1.86946	1.51077	1.93396	2.1354	1.8624	0.26035	2.10208	2.37864	2.45923	2.07746	2.25435	0.193134	0.0014759	0.000278225	0.0519905	0.005734	0.000737935	0.0698355	V-type proton ATPase subunit G 2	15	15	88.1	88.1	13651
967	HBAZ_MOUSE	P06467	P06467	ENSMUSP00000020531	Hbz	-0.76458	-0.249625	0.151115	0.263296	-0.149949	0.465159	-1.84207	-1.83069	-1.24507	-1.67343	-1.64782	0.279306	-1.6137	-1.12427	-1.39266	-1.29188	-1.35563	0.204585	0.00148504	0.00317418	0.142397	0.00576354	0.0054371	0.173007	Hemoglobin subunit zeta	3	2	22.5	17.6	16235
968	P4R3A_MOUSE	Q6P2K6	Q6P2K6	ENSMUSP00000041667	Smek1	-0.118258	-0.0982507	-0.555333	-0.183179	-0.238755	0.214142	-0.859526	-0.880313	-0.771489	-0.97252	-0.870962	0.0825171	-1.22822	-0.974787	-0.784755	-1.44854	-1.10907	0.2902	0.00150131	0.00292123	0.165539	0.0058207	0.00506391	0.197982	Serine/threonine-protein phosphatase 4 regulatory subunit 3A	11	9	18.2	15.7	93841
969	CAPR1_MOUSE	Q60865	Q60865	ENSMUSP00000028607;ENSMUSP00000106777	Caprin1	1.6961	1.50496	1.35197	1.70033	1.56334	0.16781	0.924801	1.02682	1.02458	1.15583	1.03301	0.0946985	0.32478	0.612135	0.506645	0.528223	0.492946	0.120993	0.00150834	4.76409e-05	0.000413788	0.00584189	0.000198663	0.00135866	Caprin-1	25	25	32.8	32.8	78168
970	ABI1_MOUSE	Q8CBW3	Q8CBW3	ENSMUSP00000110191;ENSMUSP00000117335;ENSMUSP00000118491;ENSMUSP00000120462;ENSMUSP00000120621	Abi1	0.628011	0.490777	0.399722	0.593666	0.528044	0.10353	0.8731	0.906855	0.775091	0.851573	0.851655	0.0558838	1.05363	1.09674	0.965183	1.07694	1.04812	0.058033	0.00151306	0.000122252	0.00277401	0.00585414	0.000395869	0.00580962	Abl interactor 1	28	19	57.8	51.1	52287
971	CNTP4_MOUSE	Q99P47	Q99P47	ENSMUSP00000034225	Cntnap4	-1.04994	-1.10951	-0.92523	-0.781903	-0.966646	0.145137	-0.48061	-0.381547	-0.505629	-0.606909	-0.493674	0.0925714	-0.413247	-0.489553	-0.497916	-0.504418	-0.476283	0.0424622	0.00152191	0.000638862	0.744368	0.00588233	0.0014435	0.772356	Contactin-associated protein-like 4	8	8	6.7	6.7	14473
972	NTNG1_MOUSE	Q8R4G0	Q8R4G0	ENSMUSP00000072397;ENSMUSP00000116213;ENSMUSP00000117371;ENSMUSP00000118800;ENSMUSP00000119534;ENSMUSP00000120688	Ntng1	-1.15325	-1.12799	-0.771121	-0.617931	-0.917573	0.265237	-1.71669	-1.59634	-1.63513	-1.79894	-1.68678	0.0900383	-0.474197	-0.485268	-0.545671	-0.369316	-0.468613	0.073272	0.00152578	0.0171814	7.62285e-07	0.00589121	0.0233969	2.94934e-05	Netrin-G1	4	4	9.6	9.6	60565
973	IMA4_MOUSE	O35344	O35344	ENSMUSP00000022496	Kpna3	1.09309	1.07952	0.738647	0.895378	0.951657	0.168217	0.496498	0.376281	0.366242	0.521524	0.440136	0.0802879	0.0323098	0.0569706	-0.149078	0.127166	0.0168422	0.117687	0.00153111	9.84862e-05	0.00101453	0.0059057	0.000338479	0.00264229	Importin subunit alpha-4	15	9	30.7	21.7	57772
974	BACH_MOUSE	Q91V12	Q91V12	ENSMUSP00000030779;ENSMUSP00000074827;ENSMUSP00000101277	Acot7	1.35631	1.43701	1.68153	1.49588	1.49268	0.138287	1.93085	1.90311	1.83734	1.87732	1.88715	0.0397577	1.46846	1.42231	1.48224	1.12679	1.37495	0.16741	0.00153917	0.319818	0.00100464	0.00593069	0.339061	0.00262198	Cytosolic acyl coenzyme A thioester hydrolase	25	25	60.6	60.6	42536
975	MFN2_MOUSE	Q80U63	Q80U63	ENSMUSP00000030884;ENSMUSP00000101339;ENSMUSP00000101340;ENSMUSP00000101341	Mfn2	-1.72735	-1.53848	-0.997082	-1.07285	-1.33394	0.355083	-0.464324	-0.149834	-0.216074	-0.335423	-0.291413	0.138511	0.251474	0.299877	0.240631	0.274722	0.266676	0.0263089	0.0015571	0.000105879	0.000215597	0.00599365	0.000358307	0.000842851	Mitofusin-2	24	24	36.1	36.1	86187
976	SYPH_MOUSE	Q62277	Q62277	ENSMUSP00000069429	Syp	-0.0804365	0.703697	0.082332	-0.0730565	0.158134	0.371372	1.66888	1.22259	1.13539	1.59321	1.40502	0.265215	1.90932	1.98158	2.00534	1.72143	1.90442	0.128645	0.00156584	0.000113076	0.0147037	0.00602109	0.000375221	0.0231472	Synaptophysin	15	15	6.4	6.4	34024
977	MACF1_MOUSE	Q9QXZ0	Q9QXZ0		Macf1	0.992255	0.938976	1.12166	0.999516	1.0131	0.077239	0.73943	0.825272	0.786663	0.732246	0.770903	0.043548	0.412349	0.398842	0.423135	0.445729	0.420014	0.0198156	0.00156827	5.80729e-06	6.30551e-06	0.00602428	4.8649e-05	8.73232e-05	Microtubule-actin cross-linking factor 1	250	245	38.2	37.4	83187
978	MTA1_MOUSE	Q8K4B0	Q8K4B0	ENSMUSP00000009099	Mta1	0.72749	0.628781	1.17832	0.910022	0.861152	0.241414	0.101416	0.170929	0.225817	-0.0897598	0.1021	0.137664	-0.496347	-0.330182	-0.433858	-0.261041	-0.380357	0.104992	0.00156869	8.07665e-05	0.00141527	0.00601973	0.000292301	0.00346027	Metastasis-associated protein MTA1	28	21	46.2	37.1	80797
979	CE024_MOUSE	Q80X32	Q80X32	ENSMUSP00000055271		-0.0281712	-0.25183	-0.268813	0.119914	-0.107225	0.186961	-0.808257	-1.56753	-1.12434	-0.999297	-1.12486	0.322472	-1.26753	-1.54402	-1.32834	-1.50521	-1.41128	0.134148	0.00157237	2.82412e-05	0.152088	0.0060277	0.000134675	0.183238	UPF0461 protein C5orf24 homolog	5	5	35.6	35.6	20139
980	PRPF3_MOUSE	Q922U1	Q922U1	ENSMUSP00000015892;ENSMUSP00000124950	Prpf3	0.159475	0.255862	0.50504	0.456877	0.344314	0.163801	-0.110973	-0.464344	-0.336709	-0.188756	-0.275195	0.157058	-0.914032	-0.872037	-0.829218	-0.679215	-0.823625	0.102311	0.00157276	1.9401e-05	0.00109943	0.00602304	0.000104615	0.00280883	U4/U6 small nuclear ribonucleoprotein Prp3	15	15	29.1	29.1	77454
981	IMB1_MOUSE	P70168	P70168	ENSMUSP00000001479	Kpnb1	1.49981	1.5626	1.45889	1.57481	1.52402	0.0544543	1.22889	1.36556	1.16571	1.18081	1.23524	0.0909626	1.21501	1.16857	1.17875	1.19473	1.18926	0.020261	0.0015905	2.56705e-05	0.361892	0.00608477	0.000127267	0.40314	Importin subunit beta-1	35	34	46.6	42.9	97183
982	DYN2_MOUSE	P39054	P39054	ENSMUSP00000088616;ENSMUSP00000133564	Dnm2	0.473185	0.411662	0.646417	0.50615	0.509354	0.0994123	0.146697	0.25874	0.047975	0.0501235	0.125884	0.0998219	0.032475	0.100418	0.0861883	0.0003445	0.0548564	0.0466548	0.00159648	0.000168314	0.24479	0.00610141	0.000496216	0.283199	Dynamin-2	44	20	42.5	26.1	98144
983	MAGI3_MOUSE	Q9EQJ9	Q9EQJ9	ENSMUSP00000067932;ENSMUSP00000113713	Magi3	-1.06116	-1.18576	-0.788987	-0.920969	-0.989219	0.171809	-0.537941	-0.0930543	-0.32275	-0.26915	-0.305724	0.183286	-0.729341	0.0991826	-0.146874	-0.623816	-0.350212	0.392386	0.00160027	0.0245233	0.844014	0.00610968	0.0320907	0.862397	Membrane-associated guanylate kinase. WW and PDZ domain-containing protein 3	5	5	6.2	6.2	16167
984	ABCA3_MOUSE	Q8R420	Q8R420	ENSMUSP00000045285;ENSMUSP00000078544	Abca3	-0.754326	-1.29465	-0.577883	-1.06253	-0.922349	0.318931	0.471855	2.39094	2.67412	1.97467	1.8779	0.980393	1.61354	1.4285	0.32805	-0.19203	0.794516	0.868639	0.00161402	0.00996039	0.149168	0.00615591	0.014517	0.180299	ATP-binding cassette sub-family A member 3	3	3	2.8	2.8	19197
985	ABCF3_MOUSE	Q8K268	Q8K268	ENSMUSP00000003319	Abcf3	-0.245012	-0.23947	-0.109523	-0.214911	-0.202229	0.0631732	-0.423527	-0.453481	-0.366096	-0.508845	-0.437987	0.0595497	-0.871179	-0.545832	-0.798458	-0.584254	-0.699931	0.159334	0.00161564	0.00114375	0.0216655	0.00615585	0.00231776	0.0325112	ATP-binding cassette sub-family F member 3	16	15	3.1	30.3	79864
986	EXOS9_MOUSE	Q9JHI7	Q9JHI7	ENSMUSP00000029269	Exosc9	0.307135	0.120679	0.941172	0.176637	0.386406	0.378005	-0.674188	-1.25441	-0.90096	-0.681912	-0.877867	0.272153	-1.2853	-1.30289	-1.44593	-1.43968	-1.36845	0.0861941	0.00161966	0.000101877	0.0138526	0.00616491	0.000346639	0.0220384	Exosome complex component RRP45	4	3	10.7	0.8	48936
987	UBP47_MOUSE	Q8BY87	Q8BY87	ENSMUSP00000102264	Usp47	1.23902	1.26137	1.43944	1.21055	1.28759	0.103342	0.880404	0.995234	0.768966	0.695366	0.834993	0.131142	0.602206	0.571311	0.462481	0.519934	0.538983	0.0612584	0.00163053	1.63061e-05	0.0064284	0.00619996	9.42939e-05	0.0115434	Ubiquitin carboxyl-terminal hydrolase 47	29	29	26.3	26.3	15745
988	CC167_MOUSE	Q9D162	Q9D162	ENSMUSP00000116591;ENSMUSP00000119013;ENSMUSP00000123612	Ccdc167	-0.102056	-0.266322	-0.795501	-0.51148	-0.41884	0.302252	-1.13837	-1.78826	-1.58978	-1.72592	-1.56058	0.293423	-1.59042	-1.29568	-1.41694	-1.2892	-1.39806	0.141055	0.0016317	0.00108016	0.35663	0.00619815	0.00221643	0.398225	Coiled-coil domain-containing protein 167	3	3	36.1	36.1	11475
989	DAD1_MOUSE	P61804	P61804	ENSMUSP00000022781;ENSMUSP00000122366	Dad1	0.762482	0.736471	0.807583	0.821697	0.782058	0.0395142	0.308849	0.0030555	-0.0699487	0.393101	0.158764	0.226564	0.201319	-0.422459	0.419725	-0.854326	-0.163936	0.582393	0.00163229	0.0176604	0.341525	0.00619412	0.0239622	0.383525	Dolichyl-diphosphooligosaccharide--protein glycosyltransferase subunit DAD1	5	5	46.9	46.9	12497
990	SOGA1_MOUSE	E1U8D0	E1U8D0		Soga1	0.369656	0.330854	0.513844	0.561283	0.443909	0.110999	0.0472934	-0.162888	0.014174	0.116134	0.00367844	0.118888	-0.960673	-0.688869	-1.04764	-0.45802	-0.788802	0.268293	0.00164327	0.000145965	0.00166224	0.00622949	0.000449389	0.00391121	C-terminal 80 kDa form;N-terminal form;Protein SOGA1	25	23	25.4	23.8	15918
991	NDRG1_MOUSE	Q62433	Q62433	ENSMUSP00000005256	Ndrg1	0.393249	0.418368	0.4463	0.235034	0.373238	0.0946494	0.679254	0.713962	0.64278	0.603445	0.65986	0.0475309	0.513131	0.599034	0.527161	0.493141	0.533117	0.0461087	0.00164455	0.0228872	0.0086803	0.00622804	0.0301176	0.0148348	Protein NDRG1	8	8	33.5	33.5	43008
992	PSA_MOUSE	Q11011	Q11011	ENSMUSP00000001480	Npepps	1.51293	1.43462	1.5335	1.41034	1.47285	0.0595909	1.25513	1.28563	1.1702	1.11427	1.20631	0.078421	1.13002	1.11523	1.08972	1.09429	1.10732	0.0187741	0.00164469	2.34979e-05	0.0494333	0.0062223	0.000119495	0.0667109	Puromycin-sensitive aminopeptidase	58	58	60.2	60.2	10332
993	GORS2_MOUSE	Q99JX3	Q99JX3	ENSMUSP00000028509	Gorasp2	-0.793636	-0.94772	-0.688327	-1.13755	-0.891807	0.19541	-0.331012	-0.135422	-0.309973	-0.381298	-0.289426	0.106942	-0.26728	-0.353681	-0.352243	-0.235317	-0.30213	0.0601309	0.00165081	0.00118466	0.842787	0.00623915	0.00238138	0.861612	Golgi reassembly-stacking protein 2	7	7	25.5	25.5	47038
994	CPNE9_MOUSE	Q1RLL3	Q1RLL3		Cpne9	-0.65021	-1.15879	-0.793381	-0.678871	-0.820313	0.233975	-1.53759	-1.45751	-1.39036	-1.5372	-1.48066	0.0710126	-1.43491	-1.35878	-1.3751	-1.00731	-1.29403	0.193927	0.00166183	0.0206478	0.120704	0.00627448	0.0275377	0.148573	Copine-9	17	11	36.5	31.6	61851
995	ARRB1_MOUSE	Q8BWG8	Q8BWG8	ENSMUSP00000032995;ENSMUSP00000095866	Arrb1	0.0519328	0.0203779	0.169859	0.0401738	0.0705858	0.0674506	0.443628	0.746383	0.621116	0.388713	0.54996	0.164268	0.299073	0.398114	0.365181	0.296614	0.339745	0.0502274	0.00166537	0.000685021	0.0499562	0.00628154	0.00152575	0.0673682	Beta-arrestin-1	14	13	39.5	37.6	46972
996	ERG7_MOUSE	Q8BLN5	Q8BLN5	ENSMUSP00000046856	Lss	0.133484	0.175906	0.403948	0.302903	0.25406	0.123151	-0.0872684	-0.267273	-0.450234	-0.259779	-0.266139	0.148243	-0.86882	-1.62905	-1.40542	-1.2805	-1.29595	0.319174	0.00166638	0.000101306	0.00109866	0.00627904	0.000345012	0.00280876	Lanosterol synthase	11	11	19.5	19.5	8314
997	MARK1_MOUSE	Q8VHJ5	Q8VHJ5	ENSMUSP00000027929	Mark1	1.28075	1.17019	1.61382	1.47442	1.38479	0.197794	1.9363	2.0963	2.19949	1.90734	2.03485	0.137664	2.42399	2.43483	2.02463	2.08077	2.24106	0.21874	0.0016717	0.00114421	0.161678	0.00629277	0.00231745	0.193983	Serine/threonine-protein kinase MARK1	29	18	47.3	31.2	88334
998	HSDL2_MOUSE	Q2TPA8	Q2TPA8	ENSMUSP00000030078	Hsdl2	-0.304077	-0.658558	-0.884621	-0.506816	-0.588518	0.245061	0.0671241	0.0500572	0.0701472	0.185042	0.0930928	0.0619346	-0.152148	-0.030247	-0.0098035	-0.169766	-0.0904911	0.0821095	0.00167459	0.00842135	0.0117845	0.00629734	0.012517	0.0191875	Hydroxysteroid dehydrogenase-like protein 2	9	9	3	3	54208
999	GDPP1_MOUSE	Q3TLS3	Q3TLS3	ENSMUSP00000061808	Gdpgp1	-0.732807	-0.910741	-0.625404	-0.971263	-0.810053	0.159362	-1.34518	-1.23279	-1.54616	-1.33946	-1.3659	0.130818	-1.21443	-1.24581	-0.903372	-0.671501	-1.00878	0.272848	0.00167673	0.255192	0.0562499	0.00629906	0.274031	0.0748072	GDP-D-glucose phosphorylase 1	3	3	11.9	11.9	42514
1000	NDUAA_MOUSE	Q99LC3	Q99LC3	ENSMUSP00000027478	Ndufa10	0.34822	0.513602	0.416058	0.568291	0.461542	0.098347	0.749943	1.06717	1.00718	0.875746	0.925009	0.141464	1.68054	1.66627	1.75375	1.69928	1.69996	0.0383222	0.00169559	3.92924e-07	4.20735e-05	0.00636355	1.1989e-05	0.000285536	NADH dehydrogenase [ubiquinone] 1 alpha subcomplex subunit 10. mitochondrial	31	31	83.4	83.4	40603
1001	TCPG_MOUSE	P80318	P80318	ENSMUSP00000001452	Cct3	2.0212	2.03894	2.13342	2.11162	2.07629	0.0545978	1.76263	1.934	1.79175	1.76911	1.81438	0.0807249	1.29948	1.4025	1.26828	1.42545	1.34893	0.0767613	0.0017034	4.66141e-06	0.0001596	0.00638648	4.23591e-05	0.000676811	T-complex protein 1 subunit gamma	40	40	69.4	69.4	60629
1002	RO60_MOUSE	O08848	O08848	ENSMUSP00000125623	Trove2	0.679118	0.554427	0.628024	0.538904	0.600118	0.0654588	0.0982558	0.265184	0.229084	-0.0995687	0.123239	0.164944	-0.229342	-0.0202549	0.0807463	-0.0347526	-0.0509009	0.129579	0.00170441	0.000107353	0.147899	0.00638387	0.000361666	0.178938	60 kDa SS-A/Ro ribonucleoprotein	13	13	2.9	2.9	60123
1003	ODPA_MOUSE;ODPAT_MOUSE	P35486;P35487	P35486	ENSMUSP00000033662;ENSMUSP00000060774	Pdha1;Pdha2	0.854659	0.857704	0.959513	0.876147	0.887006	0.0492615	1.22957	1.43133	1.12701	1.22912	1.25426	0.127525	1.86908	1.87894	1.78455	1.81726	1.83746	0.0444492	0.00170739	1.19759e-07	0.000132705	0.00638868	6.91471e-06	0.000590095	Pyruvate dehydrogenase E1 component subunit alpha. somatic form. mitochondrial;Pyruvate dehydrogenase E1 component subunit alpha. testis-specific form. mitochondrial	36	35	68.7	68.7	43231
1004	DNJC9_MOUSE	Q91WN1	Q91WN1	ENSMUSP00000022345	Dnajc9	1.195	1.05797	0.512969	1.00519	0.942781	0.297497	-0.289028	-1.07704	-0.36464	-0.0986545	-0.457341	0.428022	-1.5599	-1.29714	-1.36494	-1.28493	-1.37673	0.127086	0.00170837	7.19837e-06	0.0062283	0.00638599	5.58171e-05	0.011314	DnaJ homolog subfamily C member 9	16	16	54.8	54.8	30059
1005	NUDT3_MOUSE	Q9JI46	Q9JI46	ENSMUSP00000025050	Nudt3	1.189	1.15759	1.41521	1.26587	1.25692	0.114918	0.958932	0.810025	0.707357	0.872859	0.837293	0.105968	0.626551	0.559606	0.742324	0.145804	0.518571	0.259721	0.00171372	0.0020159	0.063452	0.00639958	0.00370322	0.0832932	Diphosphoinositol polyphosphate phosphohydrolase 1	10	9	64.9	58.9	19029
1006	PGM2_MOUSE	Q7TSV4	Q7TSV4	ENSMUSP00000084582	Pgm2	0.14149	0.381874	0.616711	0.234768	0.343711	0.207161	-0.392697	-0.129919	-0.301042	-0.390995	-0.303663	0.123488	-0.648439	-0.601676	-0.495132	-0.372331	-0.529394	0.122799	0.0017142	0.000349579	0.0410822	0.00639503	0.000887065	0.0565804	Phosphoglucomutase-2	15	15	35.3	35.3	68747
1007	PSA1_MOUSE	Q9R1P4	Q9R1P4	ENSMUSP00000033008	Psma1	1.29923	1.38675	1.40172	1.38017	1.36697	0.0460478	1.07803	1.22576	1.07685	1.01936	1.1	0.088202	0.699182	0.781192	0.771726	0.942837	0.798734	0.102816	0.00171783	5.50991e-05	0.00433898	0.0064022	0.000221637	0.00838096	Proteasome subunit alpha type-1	22	22	69.2	69.2	29546
1008	SRSF7_MOUSE	Q8BL97	Q8BL97	ENSMUSP00000070983	Srsf7	1.93883	1.92423	2.24886	2.22145	2.08334	0.17576	1.60557	1.27415	1.49322	1.533	1.47649	0.142689	0.970496	0.966098	1.00197	0.785698	0.931065	0.0982191	0.00172618	2.66879e-05	0.000747298	0.00642694	0.000130416	0.00208987	Serine/arginine-rich splicing factor 7	10	9	3	3	30817
1009	SGIP1_MOUSE	Q8VD37	Q8VD37	ENSMUSP00000063712;ENSMUSP00000072301;ENSMUSP00000079553;ENSMUSP00000102495;ENSMUSP00000139337	Sgip1	-0.0337805	0.65644	-0.565865	-0.818912	-0.190529	0.652602	1.47589	1.49497	1.66099	1.7266	1.58961	0.123493	1.65836	1.93705	1.88267	1.5601	1.75954	0.179524	0.00172748	0.0011912	0.169837	0.00642542	0.0023894	0.202606	SH3-containing GRB2-like protein 3-interacting protein 1	36	36	61.7	61.7	86062
1010	SPG7_MOUSE	Q3ULF4	Q3ULF4	ENSMUSP00000104496	Spg7	-0.8326	-0.929458	-0.656067	-0.991994	-0.85253	0.146473	-0.28682	-0.032262	0.227037	-0.276106	-0.0920379	0.243039	0.673567	0.70658	0.787678	0.669688	0.709378	0.0547612	0.00172807	1.02136e-06	0.000666752	0.00642124	1.85176e-05	0.00192783	Paraplegin	11	11	21.8	21.8	85995
1011	ACY2_MOUSE	Q8R3P0	Q8R3P0	ENSMUSP00000021119;ENSMUSP00000139318	Aspa	-0.619399	-1.03514	-0.871845	-0.804897	-0.83282	0.172031	-1.36681	-1.85516	-1.79124	-1.47042	-1.62091	0.238817	-0.605687	-0.643844	-0.682902	-0.471641	-0.601019	0.0918318	0.00173599	0.0549655	0.000207442	0.00644428	0.0664152	0.000823843	Aspartoacylase	8	7	34.3	30.8	35344
1012	CAP2_MOUSE	Q9CYT6	Q9CYT6	ENSMUSP00000021802	Cap2	-0.13342	-0.145096	0.023856	-0.1252	-0.0949653	0.0796337	0.26241	0.28799	0.0926948	0.25277	0.223966	0.0887672	1.51104	1.55214	1.58847	1.41852	1.51754	0.0731999	0.00174652	9.44001e-08	5.06258e-07	0.00647697	5.80793e-06	2.53331e-05	Adenylyl cyclase-associated protein 2	27	26	66.6	66.6	52861
1013	ACAD9_MOUSE	Q8JZN5	Q8JZN5	ENSMUSP00000011492	Acad9	0.661523	0.608024	0.845395	0.676882	0.697956	0.102628	0.441476	0.258603	0.152899	0.243537	0.274129	0.120939	0.299552	0.268764	0.244513	0.294745	0.276894	0.0254734	0.00175444	0.000208632	0.965767	0.00649993	0.000584763	0.968864	Acyl-CoA dehydrogenase family member 9. mitochondrial	25	25	53.3	53.3	68721
1014	SNAA_MOUSE	Q9DB05	Q9DB05	ENSMUSP00000006181	Napa	0.667183	0.732301	0.565528	0.574247	0.634815	0.0796247	0.833203	0.901192	0.855213	0.854124	0.860933	0.0286872	1.19337	1.1818	1.27018	1.06115	1.17662	0.0864002	0.00175562	9.17041e-05	0.000445328	0.00649786	0.00032105	0.00142725	Alpha-soluble NSF attachment protein	21	17	68.5	53.9	33189
1015	LRRC7_MOUSE	Q80TE7	Q80TE7		Lrrc7	-0.997029	-1.25216	-0.684955	-0.987138	-0.980322	0.231996	-0.406767	-0.287522	-0.378553	-0.27189	-0.336183	0.0665304	0.573739	0.712373	0.688523	0.758269	0.683226	0.0785207	0.00176486	9.87646e-06	1.0731e-06	0.00652564	6.87688e-05	3.27428e-05	Leucine-rich repeat-containing protein 7	49	47	48.6	46.8	1669
1016	UBP14_MOUSE	Q9JMA1	Q9JMA1	ENSMUSP00000089728	Usp14	0.812523	0.73112	0.8235	0.727414	0.773639	0.0514547	0.569268	0.447671	0.335138	0.522668	0.468686	0.102156	0.307044	0.19146	0.229198	-0.158469	0.142308	0.206213	0.00177452	0.00101584	0.029704	0.00655491	0.0021075	0.0425655	Ubiquitin carboxyl-terminal hydrolase 14	19	19	42.6	42.6	56001
1017	HNRPU_MOUSE	Q8VEK3	Q8VEK3	ENSMUSP00000047571	Hnrnpu	2.40252	2.41893	2.86868	2.59111	2.57031	0.216428	1.93499	2.03361	2.00732	1.8722	1.96203	0.0729737	1.46437	1.53872	1.46212	1.52788	1.49827	0.0406971	0.00178419	6.74536e-05	3.18406e-05	0.00658412	0.000257009	0.000240438	Heterogeneous nuclear ribonucleoprotein U	48	48	50.1	50.1	87917
1018	SDF2_MOUSE	Q9DCT5	Q9DCT5		Sdf2	-0.635589	-0.92201	-0.812971	-0.638798	-0.752342	0.140222	-0.357534	0.0484327	0.0865134	-0.148268	-0.0927141	0.204337	-0.568093	-0.50478	-0.615611	-0.465183	-0.538417	0.0666691	0.00178938	0.0330449	0.00602946	0.00659679	0.0419687	0.0110008	Stromal cell-derived factor 2	8	8	47.9	47.9	23159
1019	ANS1B_MOUSE	Q8BIZ1	Q8BIZ1		Anks1b	-0.715579	-0.968518	-0.653846	-0.949408	-0.821838	0.160521	-0.251021	-0.366899	-0.415676	-0.382494	-0.354023	0.0716168	0.724549	0.699575	0.718885	0.758261	0.725317	0.024426	0.00179013	1.34976e-06	1.22818e-07	0.00659308	2.11069e-05	1.70717e-05	Ankyrin repeat and sterile alpha motif domain-containing protein 1B	25	25	18.3	18.3	13905
1020	AKT1_MOUSE	P31750	P31750	ENSMUSP00000001780	Akt1	0.319439	0.341268	0.641782	0.403048	0.426384	0.147899	-0.197863	0.0310278	0.0110692	-0.183498	-0.0848161	0.122653	-0.336245	-0.308883	-0.342112	-0.107196	-0.273609	0.111883	0.0017933	0.000280331	0.063286	0.00659829	0.000742997	0.0831334	RAC-alpha serine/threonine-protein kinase	16	12	43.5	34.2	55707
1021	CC50A_MOUSE	Q8VEK0	Q8VEK0	ENSMUSP00000034878	Tmem30a	-1.2097	-1.0137	-0.758424	-0.815114	-0.949235	0.20526	-0.255769	0.127149	-0.0528636	-0.381945	-0.140857	0.224275	0.373288	0.431899	0.317923	0.600097	0.430802	0.122082	0.00179888	2.52404e-05	0.00420377	0.00661234	0.0001258	0.00817871	Cell cycle control protein 50A	9	9	27.2	27.2	4106
1022	IMPA1_MOUSE	O55023	O55023		Impa1	1.13468	1.11582	1.31993	1.0989	1.16733	0.102774	0.928173	0.810816	0.845159	0.872853	0.86425	0.0495979	1.06775	1.03465	1.09169	1.33986	1.13348	0.139553	0.00180926	0.709599	0.0108903	0.00664399	0.722693	0.0179103	Inositol monophosphatase 1	15	15	36.1	36.1	30436
1023	PPID_MOUSE	Q9CR16	Q9CR16	ENSMUSP00000029382	Ppid	1.24988	1.15628	0.897986	1.22671	1.13272	0.16147	0.646687	0.734757	0.715609	0.660009	0.689265	0.0425534	0.720375	0.664069	0.632085	0.646474	0.665751	0.0386936	0.00181011	0.00134991	0.444789	0.00664062	0.00264002	0.487243	Peptidyl-prolyl cis-trans isomerase D	27	27	61.6	61.6	40742
1024	PRDX3_MOUSE	P20108	P20108	ENSMUSP00000025961	Prdx3	0.682141	0.722519	0.89635	0.704605	0.751404	0.0980324	1.28487	1.20273	1.00712	1.13482	1.15738	0.117467	1.38499	1.22432	1.43132	1.31594	1.33914	0.0900393	0.00181771	0.000117123	0.0493806	0.00666197	0.000384571	0.0667119	Thioredoxin-dependent peroxide reductase. mitochondrial	13	13	46.7	46.7	28127
1025	NDUB6_MOUSE	Q3UIU2	Q3UIU2	ENSMUSP00000092746	Ndufb6	-0.195901	-0.0177463	-0.579228	0.233141	-0.139934	0.341675	0.665939	0.986045	0.889567	0.801221	0.835693	0.136031	1.51508	1.40415	1.48405	1.16887	1.39304	0.156581	0.00181969	0.000182577	0.00170507	0.00666274	0.000527898	0.00397957	NADH dehydrogenase [ubiquinone] 1 beta subcomplex subunit 6	11	11	69.5	69.5	15515
1026	ACTN2_MOUSE	Q9JI91	Q9JI91	ENSMUSP00000067708;ENSMUSP00000129609	Actn2	-1.27266	-0.935007	-0.620515	-0.800398	-0.907146	0.27564	-0.213214	-0.0936943	-0.181544	-0.168619	-0.164268	0.0506417	0.73992	0.69821	0.843446	0.680935	0.740628	0.0728803	0.00182725	2.5219e-05	9.03934e-07	0.00668389	0.00012586	3.23092e-05	Alpha-actinin-2	52	34	60.5	48.1	10383
1027	SNX2_MOUSE	Q9CWK8	Q9CWK8	ENSMUSP00000039243	Snx2	0.942948	0.888027	0.943028	0.882899	0.914226	0.033278	0.739714	0.833793	0.758787	0.752506	0.7712	0.0424769	0.656373	0.672514	0.747023	0.757153	0.708266	0.051196	0.00182782	0.000517133	0.107337	0.00667946	0.00121073	0.133477	Sorting nexin-2	26	24	52.4	50.5	5847
1028	U2AF1_MOUSE	Q9D883	Q9D883	ENSMUSP00000014684	U2af1	1.59996	1.50242	1.74815	1.6178	1.61708	0.101028	1.11289	0.631675	0.957527	1.11955	0.955409	0.228436	0.142743	0.052589	0.175539	-0.319518	0.0128382	0.227587	0.00183328	1.34353e-05	0.00110488	0.00669288	8.30685e-05	0.0028189	Splicing factor U2AF 35 kDa subunit	10	8	41.8	3.6	27815
1029	PTN1_MOUSE	P35821	P35821	ENSMUSP00000029053	Ptpn1	0.770288	0.635699	0.816372	0.714345	0.734176	0.0777842	-0.068287	0.354129	0.309928	0.167478	0.190812	0.190208	-0.377154	-0.704318	-0.962109	-0.274224	-0.579451	0.314169	0.00185052	0.00018764	0.00571981	0.00674927	0.00053839	0.0105331	Tyrosine-protein phosphatase non-receptor type 1	11	11	33.8	33.8	49593
1030	AHDC1_MOUSE	Q6PAL7	Q6PAL7	ENSMUSP00000047113;ENSMUSP00000101534;ENSMUSP00000101535;ENSMUSP00000101536	Ahdc1	0.171634	-0.052229	-0.299567	0.0558331	-0.0310824	0.200981	-0.717622	-0.673037	-0.872572	-0.50933	-0.69314	0.149427	-0.901632	-1.17748	-1.24671	-1.55956	-1.22135	0.270292	0.00185258	0.000401959	0.0141348	0.00675023	0.000992469	0.0223454	AT-hook DNA-binding motif-containing protein 1	14	14	15.2	15.2	16808
1031	CFA20_MOUSE	Q8BTU1	Q8BTU1	ENSMUSP00000034249	Cfap20	0.226783	0.182732	0.686877	0.383314	0.369926	0.228158	-0.356096	-0.161203	-0.405612	-0.555007	-0.36948	0.162567	-1.45941	-0.983302	-1.21297	-1.36842	-1.25603	0.208352	0.00186766	4.3237e-05	0.000532518	0.00679858	0.00018545	0.0016288	Cilia- and flagella-associated protein 20	5	5	37.8	37.8	22748
1032	KIT_MOUSE	P05532	P05532	ENSMUSP00000005815	Kit	-0.466797	-0.394821	-0.866062	-0.163671	-0.472838	0.292308	0.344243	0.467919	0.414808	0.200746	0.356929	0.115791	-0.362521	-0.0123085	-0.297378	-0.453344	-0.281388	0.190448	0.00186827	0.314493	0.00122889	0.00679421	0.333793	0.00309117	Mast/stem cell growth factor receptor Kit	14	14	17.8	17.8	10934
1033	C10_MOUSE	O35127	O35127	ENSMUSP00000004389	Grcc10	-0.986723	-1.13979	-0.650177	-0.820375	-0.899265	0.211161	-1.39121	-1.62081	-1.78035	-1.59028	-1.59566	0.159764	-1.67582	-1.21015	-1.64145	-1.21051	-1.43448	0.259209	0.00190141	0.0185601	0.330492	0.00690802	0.0250291	0.372139	Protein C10	4	4	53.2	53.2	13194
1034	SSRP1_MOUSE	Q08943	Q08943	ENSMUSP00000076971;ENSMUSP00000127058	Ssrp1	0.989628	1.03909	1.65179	1.1004	1.19522	0.307727	0.323897	-0.0444809	0.242805	0.411826	0.233512	0.197764	-0.617296	-0.838409	-0.674556	-1.65254	-0.9457	0.480452	0.00190472	0.000289559	0.00393636	0.00691336	0.000762607	0.00773464	FACT complex subunit SSRP1	34	33	4.1	4.1	80859
1035	E9Q7X7_MOUSE	E9Q7X7	E9Q7X7	ENSMUSP00000119762	Nrxn2	-0.869667	-0.409519	-0.0408945	-0.245029	-0.391277	0.352773	0.503827	0.533815	0.601187	0.531367	0.542549	0.0413889	-0.168339	-0.136515	-0.183206	-0.267051	-0.188778	0.0556982	0.00190481	0.300062	7.43083e-07	0.00690701	0.319108	3.03129e-05		35	29	23.9	21.5	18488
1036	TIP_MOUSE	Q99KW9	Q99KW9	ENSMUSP00000034140	Itfg1	-0.31198	-0.276938	-0.502756	-0.50707	-0.399686	0.122358	-0.0648187	0.123642	0.154379	-0.0513233	0.0404695	0.114607	-0.323682	-0.387761	-0.341668	-0.175596	-0.307177	0.0917773	0.00191811	0.271909	0.00320631	0.00694851	0.2909	0.00656839	T-cell immunomodulatory protein	9	9	16.9	16.9	67464
1037	AROS_MOUSE	Q8C6B9	Q8C6B9	ENSMUSP00000061167	Rps19bp1	0.0900025	-0.146553	-0.674261	-0.338497	-0.267327	0.322971	-1.16994	-1.67537	-1.24376	-1.19489	-1.32099	0.238234	-1.26535	-1.11316	-1.67525	-1.30905	-1.3407	0.238316	0.00191822	0.0017472	0.910687	0.00694221	0.00327862	0.919507	Active regulator of SIRT1	4	4	41.3	41.3	15977
1038	SMCR8_MOUSE	Q3UMB5	Q3UMB5	ENSMUSP00000055926;ENSMUSP00000099728	Smcr8	-0.937316	-1.07926	-0.535399	-0.638626	-0.79765	0.253557	-0.165363	0.0538295	0.0214392	-0.165292	-0.0638467	0.117924	-0.0373902	-0.19681	-0.0337452	-0.374322	-0.160567	0.161515	0.00192306	0.00544986	0.370757	0.00695302	0.00861555	0.412771	Smith-Magenis syndrome chromosomal region candidate gene 8 protein homolog	8	8	11.4	11.4	10496
1039	GALK1_MOUSE	Q9R0N0	Q9R0N0	ENSMUSP00000021114	Galk1	0.335444	0.447401	0.471876	0.1782	0.35823	0.133911	-0.0617787	0.0235706	-0.0167928	-0.171441	-0.0566106	0.0841176	-0.42971	-0.484805	-0.40168	0.0812174	-0.308744	0.262258	0.00192623	0.00397501	0.116839	0.00695778	0.00660976	0.144385	Galactokinase	14	14	42.6	42.6	42295
1040	WFS1_MOUSE	P56695	P56695	ENSMUSP00000048053	Wfs1	-0.969074	-1.11076	-0.854055	-0.668395	-0.900571	0.187031	-0.157955	-0.077442	-0.319908	-0.441941	-0.249312	0.163274	0.414417	0.425185	0.38369	0.265315	0.372152	0.0733626	0.00192658	1.48185e-05	0.000442407	0.00695235	8.84164e-05	0.00142032	Wolframin	24	24	27.4	27.4	10058
1041	THEM6_MOUSE	Q80ZW2	Q80ZW2	ENSMUSP00000069692	Them6	-0.899737	-0.975746	-0.622374	-0.608796	-0.776663	0.188649	-1.23659	-1.3669	-1.27622	-1.45489	-1.33365	0.0975108	-0.220412	-0.223913	-0.219532	0.212547	-0.112828	0.216925	0.00192785	0.00362179	4.98524e-05	0.00695026	0.00608986	0.000311308	Protein THEM6	5	5	34.8	34.8	23802
1042	PGM1_MOUSE	Q9D0F9	Q9D0F9	ENSMUSP00000061227	Pgm1	0.196495	0.251791	0.0964601	0.259688	0.201109	0.0752171	0.416795	0.51758	0.465282	0.389817	0.447368	0.0562657	0.951552	0.992135	1.02679	0.996949	0.991855	0.0309329	0.00193224	1.19793e-06	2.68655e-06	0.00695941	1.97186e-05	5.19722e-05	Phosphoglucomutase-1	37	37	70.3	70.3	61417
1043	RABX5_MOUSE	Q9JM13	Q9JM13	ENSMUSP00000026390;ENSMUSP00000114103	Rabgef1	-0.0133905	-0.0763445	-0.215579	0.0356779	-0.0674091	0.108902	-0.466386	-0.568202	-0.89493	-0.587401	-0.629229	0.184922	-0.552123	-0.435315	-0.458415	-0.830448	-0.569075	0.181421	0.00194622	0.00318578	0.658726	0.00700304	0.00545199	0.690558	Rab5 GDP/GTP exchange factor	9	9	24.2	24.2	56868
1044	PPIB_MOUSE	P24369	P24369	ENSMUSP00000034947	Ppib	2.01221	1.90794	2.05006	1.95598	1.98155	0.0624666	1.74152	1.43948	1.41759	1.6052	1.55095	0.152173	0.92118	0.774421	0.611957	0.770284	0.769461	0.126295	0.00194702	2.46878e-06	0.000217608	0.00699921	2.96017e-05	0.00084806	Peptidyl-prolyl cis-trans isomerase B	21	21	70.4	70.4	23713
1045	PTN12_MOUSE	P35831	P35831	ENSMUSP00000030556	Ptpn12	0.126503	0.0809498	0.0248675	0.042049	0.0685924	0.0451768	-0.197321	-0.636094	-0.391838	-0.443309	-0.41714	0.180358	-1.39803	-0.811203	-1.35875	-1.3134	-1.22035	0.274946	0.00196683	9.00784e-05	0.00275128	0.00706364	0.000317134	0.0057717	Tyrosine-protein phosphatase non-receptor type 12	7	7	11.4	11.4	86525
1046	BAIP2_MOUSE	Q8BKX1	Q8BKX1	ENSMUSP00000026436;ENSMUSP00000074674;ENSMUSP00000099310;ENSMUSP00000101838	Baiap2	0.162967	-0.0380207	-0.831558	-0.118243	-0.206214	0.433351	1.04233	0.795856	0.98895	1.2068	1.00848	0.169376	1.52689	1.54757	1.62515	1.3441	1.51093	0.118992	0.00197349	0.000262064	0.00283833	0.00708081	0.000703523	0.00593109	Brain-specific angiogenesis inhibitor 1-associated protein 2	38	38	75.3	75.3	59236
1047	ARBK1_MOUSE	Q99MK8	Q99MK8	ENSMUSP00000086114	Adrbk1	-0.077229	-0.100074	0.364915	0.033771	0.0553456	0.2145	0.658917	0.712387	0.597918	0.579081	0.637076	0.0606782	0.356814	0.330472	0.365251	0.329751	0.345572	0.0181836	0.00197761	0.0357464	9.27723e-05	0.0070888	0.0448533	0.000467976	Beta-adrenergic receptor kinase 1	33	26	55.7	4.4	79638
1048	ARMX3_MOUSE	Q8BHS6	Q8BHS6	ENSMUSP00000080518;ENSMUSP00000084093;ENSMUSP00000084097	Armcx3	-1.16101	-0.778987	-0.77837	-0.856272	-0.893659	0.181946	-0.501131	-0.194105	-0.167319	-0.180365	-0.26073	0.16064	-0.743374	-0.843462	-0.960525	-1.36593	-0.978321	0.273216	0.0019849	0.62442	0.00398267	0.00710813	0.639937	0.00782154	Armadillo repeat-containing X-linked protein 3	8	8	30.6	30.6	42619
1049	BET1L_MOUSE	O35153	O35153	ENSMUSP00000026557	Bet1l	-0.673631	-0.876036	-0.875576	-0.860842	-0.821521	0.0988457	-0.0087924	0.168579	-0.443782	-0.12352	-0.101879	0.257668	-0.590054	-0.474351	-0.674192	-1.14032	-0.71973	0.292118	0.00198533	0.533664	0.0192608	0.00710289	0.551139	0.0293368	BET1-like protein	3	3	28.8	28.8	12428
1050	MPPA_MOUSE	Q9DC61	Q9DC61	ENSMUSP00000075762	Pmpca	-0.73773	-0.173169	-0.465579	-0.276261	-0.413185	0.247945	0.168456	0.399919	0.407649	0.239267	0.303822	0.119032	0.554111	0.511732	0.606132	0.543867	0.553961	0.039188	0.0019879	0.000250367	0.0071835	0.00710533	0.000678921	0.0126393	Mitochondrial-processing peptidase subunit alpha	17	17	42.7	42.7	58278
1051	QCR1_MOUSE	Q9CZ13	Q9CZ13	ENSMUSP00000026743	Uqcrc1	1.02049	1.03037	1.14196	1.01398	1.0517	0.0605518	1.38798	1.67257	1.51758	1.33089	1.47725	0.151837	2.13227	2.13408	2.08053	2.11685	2.11593	0.0248367	0.00200188	5.6212e-08	0.000165525	0.0071485	4.68808e-06	0.000697997	Cytochrome b-c1 complex subunit 1. mitochondrial	35	34	63.3	61.9	52851
1052	NECA1_MOUSE	Q8BG18	Q8BG18	ENSMUSP00000038165;ENSMUSP00000103908	Necab1	-1.199	-1.22397	-0.271214	-0.728814	-0.855748	0.451367	0.236641	0.531106	0.41418	0.290841	0.368192	0.131586	0.113023	0.181008	0.200272	0.167259	0.165391	0.0374455	0.00200215	0.00406414	0.0251294	0.00714265	0.0067341	0.0369701	N-terminal EF-hand calcium-binding protein 1	13	13	5.2	5.2	40933
1053	MCES_MOUSE	Q9D0L8	Q9D0L8	ENSMUSP00000009679;ENSMUSP00000025427	Rnmt	0.889625	0.832697	1.20185	0.883112	0.951821	0.168616	0.530103	0.493401	0.275952	0.316032	0.403872	0.12653	0.157845	0.288096	0.143336	0.41313	0.250602	0.1264	0.0020178	0.000556326	0.137364	0.00719165	0.00128803	0.167597	mRNA cap guanine-N7 methyltransferase	19	19	44.1	44.1	53291
1054	CX6A1_MOUSE	P43024	P43024		Cox6a1	-1.11427	-1.03529	-0.749953	-0.839464	-0.934745	0.168884	-0.256982	0.787678	0.899662	0.528474	0.489708	0.521503	1.49076	1.82229	1.80695	1.99655	1.77914	0.210605	0.00202042	9.82968e-07	0.00374971	0.00719417	1.83536e-05	0.00743799	Cytochrome c oxidase subunit 6A1. mitochondrial	6	6	6.4	6.4	12352
1055	CROCC_MOUSE	Q8CJ40	Q8CJ40	ENSMUSP00000037679;ENSMUSP00000095425;ENSMUSP00000099549;ENSMUSP00000126543	Crocc	2.06383	1.73839	1.60707	1.22915	1.65961	0.345279	2.5643	2.48929	2.58306	2.6953	2.58299	0.085132	2.40312	2.49334	2.57603	2.27559	2.43702	0.128717	0.00202845	0.00556491	0.107394	0.00721589	0.00877526	0.133504	Rootletin	52	51	34.1	33.6	22694
1056	UBC9_MOUSE	P63280	P63280	ENSMUSP00000055714;ENSMUSP00000134169;ENSMUSP00000134261;ENSMUSP00000134350;ENSMUSP00000134450;ENSMUSP00000134491	Ube2i	0.890956	0.942716	0.610217	1.10636	0.887562	0.206435	0.135542	0.178517	-0.105529	0.375883	0.146103	0.19772	0.0671549	-0.132315	0.208653	-0.343773	-0.05007	0.240628	0.00203883	0.00103954	0.254532	0.00724597	0.00214597	0.293564	SUMO-conjugating enzyme UBC9	5	5	23.4	23.4	18007
1057	GNA11_MOUSE	P21278	P21278	ENSMUSP00000043190	Gna11	1.00404	0.949724	0.987572	0.949939	0.972818	0.0273814	1.06874	1.22077	1.15822	1.1502	1.14948	0.0623911	1.0526	1.17117	1.11733	1.12509	1.11655	0.0488074	0.00204297	0.00214324	0.437496	0.0072538	0.00389898	0.479673	Guanine nucleotide-binding protein subunit alpha-11	28	15	70.5	40.4	42024
1058	GPC2_MOUSE	Q8BKV1	Q8BKV1	ENSMUSP00000124459	Gpc2	0.482328	0.505433	0.638718	0.648233	0.568678	0.0869692	-1.7142	-0.387672	-0.668172	-1.36476	-1.0337	0.612006	-1.34921	-1.47307	-1.73156	-1.20446	-1.43957	0.223474	0.00204556	2.8919e-06	0.259243	0.00725614	3.23979e-05	0.298447	Glypican-2;Secreted glypican-2	10	10	30.6	30.6	63344
1059	RFA1_MOUSE	Q8VEE4	Q8VEE4	ENSMUSP00000090585	Rpa1	-0.307032	-0.10279	0.0680027	0.00933695	-0.0831205	0.165237	-0.806635	-0.594453	-0.479654	-0.692446	-0.643297	0.139355	-1.4449	-1.48476	-1.62255	-1.09202	-1.41105	0.2259	0.00204817	7.80395e-05	0.00116694	0.00725852	0.000284628	0.00295714	Replication protein A 70 kDa DNA-binding subunit;Replication protein A 70 kDa DNA-binding subunit. N-terminally processed	18	17	42.5	40.9	69036
1060	KPCG_MOUSE	P63318	P63318	ENSMUSP00000097874;ENSMUSP00000137923	Prkcg	-0.0577775	-1.41769	-0.167658	-0.643301	-0.571608	0.618654	1.18842	1.19516	0.907229	0.999256	1.07252	0.142784	1.63417	1.6056	1.6164	1.56465	1.6052	0.0294865	0.00205631	0.000414002	0.000335137	0.0072805	0.00101685	0.00115604	Protein kinase C gamma type	44	41	6.4	55.8	78357
1061	RU2A_MOUSE	P57784	P57784	ENSMUSP00000117947	Snrpa1	1.27575	1.14069	0.744957	1.24143	1.10071	0.243993	0.439738	0.191872	0.260087	0.523362	0.353764	0.153991	-0.454645	-0.469687	-0.42832	-0.266173	-0.404707	0.0939246	0.00205899	2.57645e-05	0.000154034	0.00728311	0.000127565	0.000662949	U2 small nuclear ribonucleoprotein A'	25	25	66.7	66.7	28357
1062	6PGD_MOUSE	Q9DCD0	Q9DCD0	ENSMUSP00000081141	Pgd	1.38294	1.27591	1.43679	1.47199	1.39191	0.085566	1.11564	1.19217	1.08871	1.02035	1.10422	0.0710432	0.810042	0.753794	0.775549	0.699977	0.75984	0.046142	0.0020672	1.27399e-05	0.000185974	0.00730529	8.09013e-05	0.000757007	6-phosphogluconate dehydrogenase. decarboxylating	28	28	57.8	57.8	53247
1063	KCY_MOUSE	Q9DBP5	Q9DBP5		Cmpk1	0.928574	0.966179	1.14704	0.861108	0.975724	0.1222	1.28896	1.45272	1.45616	1.29608	1.37348	0.0935431	1.30256	1.35773	1.27693	1.37805	1.32882	0.0470524	0.00207596	0.00167497	0.426359	0.00732932	0.00316365	0.468833	UMP-CMP kinase	18	18	72.4	72.4	22165
1064	GAR1_MOUSE	Q9CY66	Q9CY66	ENSMUSP00000029643	Gar1	-0.380501	-0.220532	-0.533663	0.066173	-0.267131	0.256356	-1.00481	-1.89986	-1.42786	-1.36652	-1.42476	0.367643	-1.25436	-1.44603	-1.62149	-1.26296	-1.39621	0.174269	0.00208303	0.000340806	0.892965	0.00734736	0.000869506	0.903558	H/ACA ribonucleoprotein complex subunit 1	6	6	18.6	18.6	23474
1065	TSNAX_MOUSE	Q9QZE7	Q9QZE7	ENSMUSP00000075290	Tsnax	0.707731	0.587484	0.37087	0.751196	0.60432	0.170342	0.0925735	0.145517	0.157448	0.202983	0.14963	0.0453871	-0.270529	-0.238509	-0.165985	-0.129602	-0.201156	0.0647168	0.00209761	0.000116412	0.000113863	0.00739186	0.000383242	0.000532827	Translin-associated protein X	20	20	67.6	67.6	32926
1066	APC_MOUSE	Q61315	Q61315		Apc	0.272641	0.0656451	-0.061737	0.01878	0.0738321	0.142597	0.593191	0.376505	0.581049	0.633826	0.546143	0.115322	-0.38823	-0.31142	-0.351494	-0.476701	-0.381961	0.0705201	0.00211359	0.00122605	9.27243e-06	0.00744119	0.00244364	0.000111537	Adenomatous polyposis coli protein	62	62	3.1	3.1	31109
1067	CQ085_MOUSE	Q8BZR9	Q8BZR9	ENSMUSP00000021135		0.241389	0.183333	0.136948	0.178083	0.184938	0.0429702	-0.379842	-0.665914	-0.128209	-0.571514	-0.43637	0.237426	-1.63865	-1.26581	-1.43477	-1.59763	-1.48422	0.170157	0.00211517	1.36468e-06	0.000370411	0.00743977	2.12517e-05	0.00124901	Uncharacterized protein C17orf85 homolog	6	6	12.2	12.2	70042
1068	UCK2_MOUSE	Q99PM9	Q99PM9	ENSMUSP00000060202	Uck2	-0.770907	-0.304569	-0.428036	-0.356953	-0.465116	0.210045	-1.14461	-0.923995	-1.22109	-1.09221	-1.09548	0.125976	-1.48122	-1.58349	-1.55619	-1.12391	-1.4362	0.212636	0.00212074	0.000632244	0.032975	0.00745236	0.00143372	0.0465945	Uridine-cytidine kinase 2	6	5	29.5	26.4	29404
1069	MUG1_MOUSE;MUG2_MOUSE	P28665;P28666	P28665	ENSMUSP00000032228;ENSMUSP00000080469	Mug1;Mug2	-0.869738	-0.782644	-0.456354	-0.917948	-0.756671	0.207894	-1.31307	-1.42178	-1.63973	-1.82557	-1.55004	0.228446	-0.174158	-0.0792743	-0.307229	-0.166451	-0.181778	0.0940531	0.00214224	0.00235929	3.22374e-05	0.00752087	0.00425694	0.000241974	Murinoglobulin-1;Murinoglobulin-2	13	12	15.4	14.9	1653
1070	RAB3D_MOUSE	P35276	P35276	ENSMUSP00000111008;ENSMUSP00000113322	Rab3d	-0.911691	-1.19522	-0.845727	-0.854462	-0.951777	0.164915	1.54572	1.34875	-0.09373	1.33873	1.03487	0.758409	-1.36744	-1.17019	-1.01351	-1.00554	-1.13917	0.170016	0.00217964	0.164664	0.00138813	0.00764505	0.1816	0.00341169	Ras-related protein Rab-3D	5	2	25.1	11.9	24416
1071	PBX1_MOUSE;PBX2_MOUSE	P41778;O35984	P41778	ENSMUSP00000040464;ENSMUSP00000072640;ENSMUSP00000134925;ENSMUSP00000135516;ENSMUSP00000140606	Pbx1;Pbx2	0.555696	0.623846	0.308144	0.76778	0.563867	0.192041	-0.34399	-0.152172	0.123295	-0.151123	-0.130998	0.192253	-0.826396	-0.61448	-0.96757	-0.380339	-0.697196	0.256278	0.00219055	0.000221934	0.0122989	0.00767614	0.000615608	0.0198956	Pre-B-cell leukemia transcription factor 1;Pre-B-cell leukemia transcription factor 2	6	5	21.4	19.3	46625
1072	MARE2_MOUSE	Q8R001	Q8R001	ENSMUSP00000025127;ENSMUSP00000111496	Mapre2	1.17945	0.988469	1.0781	1.18276	1.10719	0.0928655	1.31401	1.49272	1.49914	1.4186	1.43111	0.086204	1.22704	1.2436	1.19406	1.30204	1.24169	0.0451973	0.00219353	0.0404178	0.00805539	0.00767939	0.0502444	0.0139382	Microtubule-associated protein RP/EB family member 2	24	21	64.4	60.1	36946
1073	MYH14_MOUSE	Q6URW6	Q6URW6	ENSMUSP00000046059;ENSMUSP00000103531;ENSMUSP00000138739	Myh14	1.26367	1.21852	1.44552	1.23495	1.29066	0.10491	0.930758	0.980685	0.960836	1.06552	0.984449	0.0578125	1.61007	1.64993	1.6206	1.53745	1.60452	0.0477854	0.00219382	0.00159487	3.12087e-06	0.00767327	0.00303834	5.65828e-05	Myosin-14	44	35	29.9	25.9	22858
1074	DHDH_MOUSE	Q9DBB8	Q9DBB8	ENSMUSP00000011526	Dhdh	-0.950913	-0.913273	-0.74983	-0.839627	-0.863411	0.0887111	-1.58604	-1.43205	-1.48303	-1.13396	-1.40877	0.194079	-0.803636	-0.634583	-0.716058	-0.585627	-0.684976	0.0956662	0.00219685	0.0339456	0.00054082	0.00767672	0.0429818	0.0016515	Trans-1.2-dihydrobenzene-1.2-diol dehydrogenase	8	8	27.3	27.3	363
1075	ARF4_MOUSE	P61750	P61750	ENSMUSP00000022429	Arf4	1.55936	1.46669	1.87444	1.63926	1.63494	0.174547	0.745183	1.04702	1.05987	1.15115	1.00081	0.176608	0.615696	0.743483	0.698261	0.487025	0.636116	0.112598	0.00220488	7.23233e-05	0.0131045	0.00769761	0.000269275	0.0210265	ADP-ribosylation factor 4	13	7	65.6	27.8	20396
1076	NAA30_MOUSE	Q8CES0	Q8CES0	ENSMUSP00000121679	Naa30	0.205382	0.168404	0.474819	0.246205	0.273702	0.137791	-0.0468493	-0.257703	-0.414094	-0.278386	-0.249258	0.151723	-0.671709	-0.572587	-1.00347	-1.13273	-0.845123	0.265918	0.00221447	0.00029674	0.00805313	0.0077239	0.000776073	0.0139407	N-alpha-acetyltransferase 30	8	8	30.5	30.5	39432
1077	AT5F1_MOUSE	Q9CQQ7	Q9CQQ7	ENSMUSP00000113022	Atp5f1	1.76218	1.74118	1.6598	1.65515	1.70458	0.0550919	1.90278	2.06297	1.96206	1.88457	1.9531	0.0803745	2.45063	2.47081	2.47406	2.39231	2.44695	0.0378749	0.00221945	5.45013e-07	3.15821e-05	0.00773407	1.39145e-05	0.000239935	ATP synthase F(0) complex subunit B1. mitochondrial	23	23	62.1	62.1	28948
1078	IF2G_MOUSE	Q9Z0N1	Q9Z0N1	ENSMUSP00000059395	Eif2s3x	1.16072	1.08507	1.40851	1.21631	1.21765	0.13814	0.806966	0.900171	0.854499	0.846985	0.852155	0.0382093	0.377814	0.344726	0.308763	0.494573	0.381469	0.0805031	0.00222095	4.47979e-05	4.23224e-05	0.00773213	0.000189974	0.000285676	Eukaryotic translation initiation factor 2 subunit 3. X-linked	23	5	59.3	12.1	51065
1079	CHTOP_MOUSE	Q9CY57	Q9CY57	ENSMUSP00000001043;ENSMUSP00000061800;ENSMUSP00000075936;ENSMUSP00000102965;ENSMUSP00000102966;ENSMUSP00000102967	Chtop	1.13034	0.982806	0.91947	1.23356	1.06654	0.142135	0.704962	0.575801	0.393342	0.334643	0.502187	0.16976	0.137713	0.193862	0.0065566	0.301742	0.159968	0.122854	0.00222591	7.0897e-05	0.0171151	0.00774221	0.000265016	0.0265097	Chromatin target of PRMT1 protein	7	7	30.1	30.1	26585
1080	PTPRN_MOUSE	Q60673	Q60673		Ptprn	-0.949255	-1.10211	-0.667222	-0.797103	-0.878923	0.188212	-1.6225	-1.53543	-1.28204	-1.49431	-1.48357	0.144592	-0.506904	-0.415248	-0.727039	-0.410582	-0.514943	0.148189	0.00223193	0.0228359	8.45117e-05	0.00775597	0.0300607	0.000440517	Receptor-type tyrosine-protein phosphatase-like N	8	8	11.7	11.7	10608
1081	GRIA1_MOUSE	P23818	P23818	ENSMUSP00000044494	Gria1	-0.519413	-0.48543	0.138547	-0.388016	-0.313578	0.306518	0.571151	0.606414	0.400328	0.446815	0.506177	0.0983142	0.671458	0.575211	0.604893	0.36151	0.553268	0.134023	0.0022362	0.00204964	0.591516	0.0077636	0.00375051	0.627639	Glutamate receptor 1	32	25	37.6	28.2	10157
1082	DCAKD_MOUSE	Q8BHC4	Q8BHC4	ENSMUSP00000021313	Dcakd	0.856685	0.877115	1.29624	1.06768	1.02443	0.204606	0.456834	0.555395	0.47766	0.477335	0.491806	0.0434976	-0.261262	-0.309862	-0.411645	-0.264712	-0.31187	0.070105	0.00223779	1.71347e-05	1.1846e-06	0.00776195	9.65566e-05	3.44637e-05	Dephospho-CoA kinase domain-containing protein	15	15	56.3	56.3	26476
1083	ANXA6_MOUSE	P14824	P14824	ENSMUSP00000104511	Anxa6	0.884817	0.879503	0.665331	0.656739	0.771598	0.127733	1.13745	1.37912	1.19883	1.12896	1.21109	0.116261	1.38461	1.3992	1.43026	1.48196	1.42401	0.0430701	0.00224544	6.97123e-05	0.0138924	0.00778128	0.000262945	0.0220737	Annexin A6	53	53	69.2	69.2	75884
1084	ARP19_MOUSE	P56212	P56212	ENSMUSP00000007800;ENSMUSP00000125825;ENSMUSP00000126618;ENSMUSP00000130730;ENSMUSP00000131597;ENSMUSP00000131987;ENSMUSP00000132350	Arpp19	-0.488837	-0.521205	-0.450293	-0.528062	-0.4971	0.0355852	0.206949	-0.168253	0.050707	0.400919	0.12258	0.241068	0.383153	0.739535	0.64568	0.366783	0.533788	0.187469	0.00225215	3.71858e-05	0.0359056	0.00779736	0.00016555	0.0503752	cAMP-regulated phosphoprotein 19	11	9	84.8	7.5	12293
1085	GPM6B_MOUSE	P35803	P35803	ENSMUSP00000060442;ENSMUSP00000107843;ENSMUSP00000107845;ENSMUSP00000107847;ENSMUSP00000107852;ENSMUSP00000107854;ENSMUSP00000135378	Gpm6b	1.20745	1.16999	1.44584	1.26493	1.27205	0.122262	1.58679	1.59235	1.682	1.57059	1.60793	0.0502325	1.72403	1.7717	1.81238	1.62114	1.73231	0.0824405	0.0022606	0.000782709	0.0419531	0.0078194	0.00170488	0.0576529	Neuronal membrane glycoprotein M6-b	12	12	26.2	26.2	36209
1086	ESYT2_MOUSE	Q3TZZ7	Q3TZZ7	ENSMUSP00000098548	Esyt2	-0.68689	-0.798119	-0.479424	-0.933054	-0.724372	0.191826	-0.162	-0.0463524	-0.205882	-0.285678	-0.174978	0.0998707	-0.371779	-0.315018	-0.216264	-0.433804	-0.334217	0.092394	0.00226396	0.0105185	0.0577802	0.00782379	0.0151947	0.076571	Extended synaptotagmin-2	15	15	25.6	25.6	94138
1087	STX1B_MOUSE	P61264	P61264	ENSMUSP00000101874	Stx1b	1.08181	0.964671	1.16901	1.15843	1.09348	0.0942536	1.42843	1.62318	1.39441	1.39529	1.46033	0.109715	2.07491	2.08647	2.07721	1.95994	2.04963	0.0600038	0.00228235	2.54637e-06	8.11047e-05	0.00788011	3.02422e-05	0.000428109	Syntaxin-1B	27	24	68.1	59.7	33244
1088	TMED9_MOUSE	Q99KF1	Q99KF1	ENSMUSP00000105531	Tmed9	0.519207	0.501278	0.594051	0.523097	0.534408	0.0408818	0.194375	0.361828	0.187893	0.348136	0.273058	0.0947995	-0.065477	-0.266201	0.0307345	-0.165733	-0.116669	0.127953	0.0023038	6.91281e-05	0.00272542	0.00794685	0.000261267	0.00572704	Transmembrane emp24 domain-containing protein 9	9	9	31.1	31.1	27127
1089	IPO9_MOUSE	Q91YE6	Q91YE6		Ipo9	0.917891	0.869297	1.01011	0.942005	0.934825	0.0585929	0.692137	0.791473	0.69382	0.612479	0.697477	0.0732616	0.601105	0.617087	0.644203	0.69246	0.638714	0.0400036	0.00231033	0.00016059	0.20878	0.00796204	0.000480235	0.245089	Importin-9	18	18	24.4	24.4	11605
1090	NT5C_MOUSE	Q9JM14	Q9JM14	ENSMUSP00000021082	Nt5c	-0.323889	-0.210823	-0.61782	-0.27411	-0.356661	0.180149	0.0214307	0.246611	0.193859	0.290965	0.188217	0.118063	0.633678	0.686611	0.553472	0.639702	0.628365	0.0552518	0.00231192	4.49161e-05	0.000514171	0.00796022	0.00019026	0.00159215	5'(3')-deoxyribonucleotidase. cytosolic type	9	9	50.5	50.5	23076
1091	TRI33_MOUSE	Q99PP7	Q99PP7		Trim33	-0.207401	-0.0250811	-0.402525	-0.0196286	-0.163659	0.181584	-0.879305	-0.540446	-0.918494	-0.864994	-0.80081	0.175043	-1.37292	-1.40513	-1.22541	-0.861513	-1.21624	0.249093	0.00232806	0.000484018	0.0342271	0.00800845	0.00114679	0.0482187	E3 ubiquitin-protein ligase TRIM33	10	10	1.1	1.1	12384
1092	SATT_MOUSE	O35874	O35874	ENSMUSP00000105223	Slc1a4	-0.192149	-0.120591	-0.550534	-1.09446	-0.489433	0.445052	0.672339	0.742474	0.587347	0.594059	0.649055	0.0732614	0.234363	0.174712	0.293061	0.200695	0.225708	0.0511129	0.00233764	0.0187709	7.85507e-05	0.00803404	0.0252952	0.000416385	Neutral amino acid transporter A	9	9	21.8	21.8	56061
1093	EF1D_MOUSE	P57776	P57776		Eef1d	1.46285	1.42005	1.49927	1.31712	1.42482	0.0787675	1.16702	1.23857	1.07388	1.1719	1.16284	0.0676966	0.819874	0.894355	0.720176	0.870679	0.826271	0.0772539	0.00234564	3.63035e-05	0.000604238	0.00805416	0.000162586	0.00178841	Elongation factor 1-delta	16	16	53.7	53.7	31293
1094	MBLC2_MOUSE	Q8BL86	Q8BL86	ENSMUSP00000051644	Mblac2	-0.580805	-0.561172	-0.470801	-0.103026	-0.428951	0.222502	0.185989	0.256472	0.0469482	0.222857	0.178067	0.0920299	-0.137395	-0.233488	-0.176277	-0.0100018	-0.13929	0.0947986	0.00235211	0.0536354	0.00298852	0.00806899	0.0650174	0.00619664	Metallo-beta-lactamase domain-containing protein 2	10	10	46.6	46.6	31205
1095	FBX41_MOUSE	Q6NS60	Q6NS60	ENSMUSP00000124524;ENSMUSP00000124754;ENSMUSP00000125671	Fbxo41	-1.43264	-1.16444	-0.584036	-0.763883	-0.986249	0.383942	0.208814	0.0484352	-0.072746	-0.048919	0.0338962	0.127852	0.11478	0.357117	0.189758	0.492717	0.288593	0.169648	0.00235251	0.000904164	0.0534452	0.00806298	0.00191497	0.071508	F-box only protein 41	23	22	24.3	24.2	9433
1096	PLRKT_MOUSE	Q9D3P8	Q9D3P8	ENSMUSP00000016639;ENSMUSP00000120466	Plgrkt	0.679524	0.471491	0.583919	0.505357	0.560073	0.0925162	0.234519	0.346958	0.144782	0.119976	0.211559	0.102805	-0.1068	0.295579	0.157681	0.542415	0.222219	0.271002	0.0023573	0.0563105	0.943756	0.00807203	0.0678437	0.949321	Plasminogen receptor (KT)	5	5	29.3	29.3	17261
1097	PDE10_MOUSE	Q8CA95	Q8CA95	ENSMUSP00000086485;ENSMUSP00000111385;ENSMUSP00000111389;ENSMUSP00000123216	Pde10a	-0.625201	-0.862359	-0.186884	-0.69533	-0.592443	0.288092	0.107686	0.457211	0.347297	0.112437	0.256158	0.174574	0.954496	0.884757	1.07595	0.92053	0.958935	0.0830473	0.00236074	4.76236e-05	0.000344478	0.00807645	0.000198811	0.00118174	cAMP and cAMP-inhibited cGMP 3'.5'-cyclic phosphodiesterase 10A	15	15	27.7	27.7	89407
1098	RB15B_MOUSE	Q6PHZ5	Q6PHZ5	ENSMUSP00000059330	Rbm15b	-0.272415	-0.165318	0.616366	0.137089	0.0789305	0.398045	-1.35526	-0.865193	-1.03843	-0.96587	-1.05619	0.211654	-1.39664	-1.01939	-1.41198	-0.633753	-1.11544	0.368899	0.00236665	0.00456065	0.789874	0.00808929	0.00740957	0.812832	Putative RNA-binding protein 15B	15	13	19.3	1.7	97075
1099	SYG_MOUSE	Q9CZD3	Q9CZD3	ENSMUSP00000003572	Gars	1.2608	1.25765	1.33479	1.20261	1.26396	0.0542499	1.03203	1.13864	0.9873	0.979066	1.03426	0.0733752	0.559218	0.679638	0.593248	0.776513	0.652154	0.0971726	0.00236983	3.36451e-05	0.000760698	0.00809278	0.000153988	0.00211788	Glycine--tRNA ligase	32	32	4.5	4.5	81877
1100	GDIA_MOUSE	P50396	P50396	ENSMUSP00000015435	Gdi1	2.25234	2.31644	2.39215	2.28925	2.31255	0.0592163	2.51245	2.68538	2.6282	2.50289	2.58223	0.0892897	2.4516	2.48605	2.44125	2.34489	2.43095	0.0604864	0.00237047	0.0312648	0.0309412	0.00808763	0.0398698	0.0440859	Rab GDP dissociation inhibitor alpha	52	43	87.9	71.8	50521
1101	DOC11_MOUSE	A2AF47	A2AF47	ENSMUSP00000033419	Dock11	-0.0550171	-0.0518605	0.0528633	-0.564476	-0.154623	0.277796	-0.751622	-1.15204	-1.23287	-1.38599	-1.13063	0.270657	-1.12792	-1.24518	-1.25209	-1.30797	-1.23329	0.0756636	0.00237336	0.000292073	0.492563	0.00809012	0.000767074	0.534738	Dedicator of cytokinesis protein 11	23	22	15.1	14.7	23777
1102	TPPP2_MOUSE;TPPP3_MOUSE	Q9CRB6;Q0P5Y3	Q9CRB6	ENSMUSP00000008957;ENSMUSP00000014990;ENSMUSP00000134807;ENSMUSP00000135040;ENSMUSP00000136454	Tppp2;Tppp3	1.20514	0.97795	0.285954	1.08054	0.887396	0.411582	2.08039	1.79787	1.94598	2.09413	1.97959	0.138362	1.39798	1.53934	1.46424	1.42693	1.45712	0.0611572	0.0023788	0.0338069	0.000455148	0.00810132	0.0428205	0.00145253	Tubulin polymerization-promoting protein family member 2;Tubulin polymerization-promoting protein family member 3	16	16	5.8	5.8	18965
1103	RUN3B_MOUSE	Q6PDC0	Q6PDC0	ENSMUSP00000040108	Rundc3b	-0.882282	-1.03884	-0.490594	-1.09094	-0.875665	0.271597	0.0447331	0.18936	0.0504639	-0.310991	-0.0066085	0.213655	-0.395022	-0.25642	-0.165668	0.0260225	-0.197772	0.176505	0.00238076	0.00577699	0.216926	0.00810064	0.00906398	0.2537	RUN domain-containing protein 3B	6	6	24.5	24.5	45137
1104	FABPH_MOUSE	P11404	P11404	ENSMUSP00000070709	Fabp3	-1.08119	-1.04423	-0.144076	-0.710476	-0.744993	0.433921	0.311913	0.360196	0.331527	0.393039	0.349169	0.0353338	0.354469	0.382435	0.37708	0.340837	0.363705	0.0194763	0.0023886	0.00221053	0.498258	0.00811995	0.00401554	0.540296	Fatty acid-binding protein. heart	10	10	66.9	66.9	14819
1105	AQR_MOUSE	Q8CFQ3	Q8CFQ3	ENSMUSP00000047157	Aqr	-0.306682	-0.194266	-0.235889	-0.326969	-0.265951	0.0617109	-1.49249	-0.71873	-0.998452	-1.15974	-1.09235	0.323041	-1.54628	-1.21807	-1.34102	-1.33937	-1.36119	0.136167	0.00239093	6.34531e-06	0.175996	0.00812049	5.15454e-05	0.209287	Intron-binding protein aquarius	16	15	15.1	14.3	17029
1106	DCTN5_MOUSE	Q9QZB9	Q9QZB9	ENSMUSP00000033156	Dctn5	0.047694	-0.0570335	0.385406	0.132503	0.127142	0.188822	-0.403003	-0.476627	-0.274438	-0.521776	-0.418961	0.108071	-0.433852	-0.387367	-0.443105	-0.005864	-0.317547	0.209215	0.00240354	0.0196696	0.422131	0.00815595	0.0263737	0.464727	Dynactin subunit 5	6	6	1.7	1.7	2014
1107	CC132_MOUSE	Q8CI71	Q8CI71	ENSMUSP00000001412;ENSMUSP00000125872;ENSMUSP00000128323	Ccdc132	-0.0544815	-0.065481	-0.473524	-0.264609	-0.214524	0.197836	0.270351	0.411426	0.356883	0.24033	0.319747	0.0785944	0.268999	0.0469053	0.160702	0.248425	0.181258	0.101132	0.0024051	0.0118896	0.073819	0.00815388	0.0169535	0.0952692	Coiled-coil domain-containing protein 132	18	18	2.8	2.8	11117
1108	PDE1A_MOUSE	Q61481	Q61481		Pde1a	-0.699175	-1.03294	-0.480246	-0.813761	-0.75653	0.230434	-0.0642082	-0.0733112	-0.19413	-0.231443	-0.140773	0.0846193	0.696415	0.65186	0.695676	0.71484	0.689697	0.0267377	0.00241177	1.62634e-05	1.50183e-06	0.00816911	9.4338e-05	3.78279e-05	Calcium/calmodulin-dependent 3'.5'-cyclic nucleotide phosphodiesterase 1A	23	21	53.2	50.6	62346
1109	ANM5_MOUSE	Q8CIG8	Q8CIG8		Prmt5	0.294577	0.396725	0.588727	0.371748	0.412944	0.124994	0.076842	-0.245996	-0.415751	-0.169617	-0.18863	0.204704	-1.04059	-1.16268	-0.896296	-1.3634	-1.11574	0.197773	0.00241295	1.23793e-05	0.000623834	0.00816575	7.95537e-05	0.00183196	Protein arginine N-methyltransferase 5	16	16	27.5	27.5	72679
[truncated: 2,644 more rows]
